# Supplementary material for: FAM111A Is a Novel Molecular Marker for Oocyte Aging
Source: Biomedicines. 2022 Jan 25;10(2):257. doi: 10.3390/biomedicines10020257 (PMC8869572; doi:10.3390/biomedicines10020257)
Supplement: Supplementary file 1 [file biomedicines-10-00257-s001.zip]

Archive with 1 entries (1 files):
- biomedicines-1493435-supplementary.xlsx
