# Supplementary material for: FAM111A Is a Novel Molecular Marker for Oocyte Aging
Source: Biomedicines. 2022 Jan 25;10(2):257. doi: 10.3390/biomedicines10020257 (PMC8869572; doi:10.3390/biomedicines10020257)
Supplement: Supplementary file 1 [file biomedicines-10-00257-s001.zip › biomedicines-1493435-supplementary.xlsx]

## Sheet: Suppl Tab S1 cor.test GSE95477
gene	cor	p value
AATBC	-0.642529	0.0451259
ABCA11P	0.800757	0.00537911
ABCA7	0.873038	0.000972579
AC000124.1	-0.702728	0.0234235
AC002310.7	0.69843	0.0246648
AC002383.2	0.661495	0.0372413
AC003084.2	-0.768273	0.00943449
AC003682.16	0.640257	0.0461397
AC004237.1	-0.707107	0.0222039
AC004691.5	0.64254	0.0451214
AC005102.1	0.700569	0.0240415
AC005329.7	-0.645497	0.0438246
AC007562.1	-0.800662	0.00538874
AC007879.3	-0.700569	0.0240415
AC008278.3	0.680309	0.0303956
AC008592.3	0.823532	0.00340864
AC009133.22	0.744793	0.0134574
AC009237.8	0.851192	0.00178543
AC009495.2	-0.640257	0.0461397
AC011306.1	-0.645497	0.0438246
AC011742.3	0.805655	0.00490031
AC011752.1	-0.787499	0.00684155
AC011901.2	-0.661495	0.0372413
AC011933.2	0.640411	0.0460704
AC011997.1	-0.800757	0.00537911
AC012005.4	0.654654	0.0399685
AC012462.1	-0.673162	0.0328855
AC013470.6	0.648675	0.0424593
AC015971.2	0.790569	0.00648045
AC016717.1	-0.826184	0.00321922
AC016722.4	0.636396	0.0478968
AC016910.1	0.770626	0.00908503
AC017006.3	0.895144	0.000465197
AC022182.1	-0.740153	0.0143747
AC025016.1	0.633553	0.049219
AC026167.1	0.661495	0.0372413
AC026188.1	0.731126	0.0162824
AC064834.2	-0.661495	0.0372413
AC068831.17	0.645497	0.0438246
AC068831.6	0.642529	0.0451259
AC069363.1	0.642529	0.0451259
AC074019.2	-0.645497	0.0438246
AC074289.1	0.661495	0.0372413
AC084193.1	0.731126	0.0162824
AC090505.4	0.645497	0.0438246
AC090616.2	-0.642529	0.0451259
AC091801.1	0.800757	0.00537911
AC096669.3	0.642529	0.0451259
AC105461.1	0.645497	0.0438246
AC108051.1	0.680309	0.0303956
AC129492.6	0.673162	0.0328855
AC136352.6	0.831567	0.00285823
AC137723.5	-0.645497	0.0438246
AC139099.4	0.661495	0.0372413
ACADL	-0.78026	0.00774922
ACAP3	0.661495	0.0372413
ACLY	-0.661495	0.0372413
ACTG1P22	-0.645497	0.0438246
ACTG1P24	-0.642529	0.0451259
ACTR3	-0.870388	0.00105283
ACTR3C	-0.661495	0.0372413
ACY3	-0.642529	0.0451259
ADAM21P1	0.800757	0.00537911
ADAM23	0.731126	0.0162824
ADAMTS15	-0.661495	0.0372413
ADAMTS5	-0.873038	0.000972579
ADCK3	0.800757	0.00537911
ADIPOR1	-0.661495	0.0372413
AF067845.2	-0.733352	0.0157966
AF131216.6	-0.705642	0.0226068
AGAP3	0.731126	0.0162824
AGBL4-IT1	-0.642529	0.0451259
AHSA2	0.661495	0.0372413
AIDA	-0.800757	0.00537911
AIF1L	-0.838116	0.0024594
AIFM2	-0.663509	0.0364632
AKAP2	-0.800757	0.00537911
AKR1B1P2	0.642529	0.0451259
AKR1B1P7	-0.645497	0.0438246
AL050303.10	-0.875712	0.000896206
AL672294.1	-0.787499	0.00684155
ALDH16A1	0.718421	0.0192562
ALOX15B	0.642529	0.0451259
ALS2	-0.661495	0.0372413
ANKDD1A	0.661495	0.0372413
ANKRA2	0.731126	0.0162824
ANKS1A	0.731126	0.0162824
ANO8	0.661495	0.0372413
AP000355.2	0.671751	0.0333927
AP000439.3	-0.654654	0.0399685
AP000593.5	0.777817	0.00807373
AP000783.1	0.642529	0.0451259
AP001062.8	-0.671751	0.0333927
AP001347.6	0.661495	0.0372413
AP005530.2	-0.787499	0.00684155
AP006216.10	0.642529	0.0451259
AP1M2	0.661495	0.0372413
APELA	0.667592	0.0349193
APOA2	0.838116	0.0024594
APTX	-0.873038	0.000972579
AQP7P4	0.642529	0.0451259
ARFRP1	-0.731126	0.0162824
ARGFX	0.680309	0.0303956
ARHGAP20	-0.800757	0.00537911
ARHGEF18	-0.661495	0.0372413
ARL14	0.645497	0.0438246
ARPC1B	-0.731126	0.0162824
ARRDC1-AS1	0.661495	0.0372413
ARV1	0.661495	0.0372413
ARX	-0.731126	0.0162824
ASH1L-AS1	0.648675	0.0424593
ASUN	0.731126	0.0162824
ATF4P4	0.944911	3.76902e-05
ATG10	0.731126	0.0162824
ATG16L2	0.870388	0.00105283
ATL2	0.661495	0.0372413
ATMIN	-0.731126	0.0162824
ATP2A3	-0.731126	0.0162824
ATP5G1P1	0.838116	0.0024594
ATPIF1	-0.731126	0.0162824
B3GNT6	0.645497	0.0438246
B4GALT4	-0.800757	0.00537911
B4GAT1	0.661495	0.0372413
BAAT	0.823532	0.00340864
BANF1	-0.870388	0.00105283
BBC3	0.895144	0.000465197
BCAP29	-0.870388	0.00105283
BCAR1	0.870388	0.00105283
BCKDHA	-0.663509	0.0364632
BCL2A1	0.640257	0.0461397
BCO2	0.733352	0.0157966
BEAN1-AS1	-0.661495	0.0372413
BID	0.661495	0.0372413
BIN3	0.800757	0.00537911
BMP8A	-0.731126	0.0162824
BNIP3	-0.731126	0.0162824
BNIP3P11	-0.873038	0.000972579
BOLA3	-0.731126	0.0162824
BRPF1	0.661495	0.0372413
BTBD10P1	0.673861	0.0326362
BTBD9	0.731126	0.0162824
BTF3P4	-0.816497	0.00394977
BTN3A2	0.792825	0.00622395
BVES	-0.731126	0.0162824
C10orf32-ASMT	0.770626	0.00908503
C12orf40	0.661495	0.0372413
C12orf50	-0.661495	0.0372413
C12orf77	0.661495	0.0372413
C14orf177	0.673162	0.0328855
C14orf178	0.661495	0.0372413
C15orf40	0.800757	0.00537911
C15orf59-AS1	0.645497	0.0438246
C16orf59	-0.731126	0.0162824
C19orf81	-0.867722	0.00113834
C1orf194	-0.693782	0.0260573
C1orf210	0.800757	0.00537911
C1QTNF7	0.644503	0.0442575
C1QTNF8	0.646579	0.0433565
C1RL	0.733352	0.0157966
C20orf27	0.661495	0.0372413
C5orf28	-0.661495	0.0372413
C5orf63	0.661495	0.0372413
C6orf1	0.731126	0.0162824
C6orf226	0.875712	0.000896206
C6orf47-AS1	-0.669662	0.0341538
C9orf129	0.733352	0.0157966
CACYBP	-0.800757	0.00537911
CALCOCO2	-0.800757	0.00537911
CALM3	-0.870388	0.00105283
CAMTA2	-0.661495	0.0372413
CAPN13	-0.661495	0.0372413
CARKD	-0.731126	0.0162824
CARS2	-0.800757	0.00537911
CASKIN2	-0.803195	0.00513682
CASP9	-0.661495	0.0372413
CATIP	0.707107	0.0222039
CBLN1	-0.810643	0.00444472
CBS	-0.640257	0.0461397
CBX1P4	0.800757	0.00537911
CBX4	0.731126	0.0162824
CBX8	-0.870388	0.00105283
CCDC102A	0.777817	0.00807373
CCDC108	-0.661495	0.0372413
CCDC137	0.661495	0.0372413
CCDC159	-0.711568	0.021007
CCDC28A	0.661495	0.0372413
CCDC30	-0.661495	0.0372413
CCDC36	0.770626	0.00908503
CCDC37	0.638394	0.046982
CCDC39	0.661495	0.0372413
CCDC68	-0.661495	0.0372413
CCDC71	-0.777817	0.00807373
CCDC79	0.731126	0.0162824
CCL24	-0.870388	0.00105283
CCL25	-0.67082	0.0337304
CCND1	0.67082	0.0337304
CCNE2	-0.800757	0.00537911
CD37	-0.840683	0.00231464
CD68	0.645497	0.0438246
CDC27P2	0.67082	0.0337304
CDC34	0.800757	0.00537911
CDCA5	-0.800757	0.00537911
CDH24	-0.640257	0.0461397
CDHR5	-0.645497	0.0438246
CDK2AP2P2	-0.667592	0.0349193
CDKN2C	0.733352	0.0157966
CDX2	0.787499	0.00684155
CEACAM19	0.673861	0.0326362
CECR5	0.661495	0.0372413
CELA2B	-0.870388	0.00105283
CENPB	0.787499	0.00684155
CENPL	0.803195	0.00513682
CEP44	0.661495	0.0372413
CFAP46	-0.661495	0.0372413
CFHR5	0.67082	0.0337304
CFL1P1	0.800757	0.00537911
CFL2	-0.661495	0.0372413
CGB	-0.673162	0.0328855
CHCHD1	0.731126	0.0162824
CIRBP	-0.661495	0.0372413
CIZ1	-0.870388	0.00105283
CLEC17A	0.742462	0.0139129
CLEC4G	-0.642529	0.0451259
CLSTN2	0.731126	0.0162824
CNTN5	0.661495	0.0372413
COL7A1	0.796819	0.00578759
COL9A2	0.931695	8.76473e-05
COMMD3-BMI1	0.875712	0.000896206
CPB1	0.661495	0.0372413
CPSF4	0.661495	0.0372413
CPSF6	-0.661495	0.0372413
CRABP1	-0.731126	0.0162824
CRADD	-0.870388	0.00105283
CREB3L1	0.663509	0.0364632
CREBL2	-0.661495	0.0372413
CREG1	-0.873038	0.000972579
CRIP3	0.642529	0.0451259
CRYGS	-0.661495	0.0372413
CSK	-0.731126	0.0162824
CTA-280A3.2	-0.642529	0.0451259
CTA-392C11.2	0.840683	0.00231464
CTAGE10P	-0.78026	0.00774922
CTAGE15	0.645497	0.0438246
CTB-11I22.1	-0.669662	0.0341538
CTB-131B5.5	0.667592	0.0349193
CTB-175E5.7	-0.803195	0.00513682
CTB-31N19.2	-0.813173	0.0042257
CTB-31O20.2	0.654654	0.0399685
CTB-47B11.3	0.654654	0.0399685
CTB-58E17.5	-0.784465	0.00721228
CTB-78F1.2	-0.700569	0.0240415
CTC-250I14.1	-0.640257	0.0461397
CTC-254B4.1	0.661495	0.0372413
CTC-260E6.6	-0.661495	0.0372413
CTC-329D1.3	0.645497	0.0438246
CTC-441N14.2	-0.795412	0.00593878
CTC-444N24.6	-0.663509	0.0364632
CTC-508F8.1	-0.645497	0.0438246
CTC-518B2.10	0.723102	0.0181204
CTC-558O2.1	-0.645497	0.0438246
CTC-575D19.1	0.731126	0.0162824
CTC-575I10.1	0.668503	0.0345809
CTCFL	-0.661495	0.0372413
CTD-2008E3.1	-0.708088	0.0219367
CTD-2021H9.1	0.661495	0.0372413
CTD-2026G6.3	0.700569	0.0240415
CTD-2034I4.1	-0.663509	0.0364632
CTD-2036P10.5	0.645497	0.0438246
CTD-2130F23.1	0.787499	0.00684155
CTD-2135D7.3	-0.654654	0.0399685
CTD-2154B17.1	-0.784465	0.00721228
CTD-2154B17.4	0.733352	0.0157966
CTD-2161F6.2	0.838116	0.0024594
CTD-2192J16.22	0.8649	0.00123423
CTD-2193P3.2	-0.640257	0.0461397
CTD-2245F17.6	-0.645497	0.0438246
CTD-2270P14.5	0.700569	0.0240415
CTD-2296D1.5	0.645497	0.0438246
CTD-2369P2.4	0.673861	0.0326362
CTD-2517M22.14	0.759257	0.0108616
CTD-2521M24.10	0.693782	0.0260573
CTD-2526A2.4	-0.654654	0.0399685
CTD-2528A14.5	0.654654	0.0399685
CTD-2540B15.13	0.645497	0.0438246
CTD-2545H1.2	0.645497	0.0438246
CTD-2561B21.11	0.764268	0.0100509
CTD-2568A17.8	0.673162	0.0328855
CTD-2616J11.3	0.636396	0.0478968
CTD-3051D23.4	-0.654654	0.0399685
CTD-3066C23.1	0.645497	0.0438246
CTD-3185P2.1	0.883883	0.000689792
CTD-3193O13.11	-0.790569	0.00648045
CTD-3214H19.16	0.678139	0.0311375
CTD-3216D2.5	-0.642529	0.0451259
CTDP1	0.731126	0.0162824
CTGLF11P	0.665541	0.0356891
CTSL	0.731126	0.0162824
CTU2	0.661495	0.0372413
CXCR2	0.684712	0.0289274
CXXC4	0.661495	0.0372413
CYB5RL	0.800757	0.00537911
CYFIP2	-0.661495	0.0372413
CYP4F62P	0.645497	0.0438246
DAP	0.731126	0.0162824
DAP3P1	0.700569	0.0240415
DAPK1	0.731126	0.0162824
DBH	-0.661495	0.0372413
DBN1	-0.733352	0.0157966
DCAF4	0.731126	0.0162824
DCAF5	0.661495	0.0372413
DCLK1	0.870388	0.00105283
DCUN1D2	-0.661495	0.0372413
DDAH2	-0.678139	0.0311375
DDIAS	0.870388	0.00105283
DDX19B	-0.69843	0.0246648
DEFB123	0.680309	0.0303956
DEFB125	-0.642529	0.0451259
DEFB131	-0.644503	0.0442575
DENND5B	0.661495	0.0372413
DENND6A-AS1	0.673162	0.0328855
DHX40P1	-0.661495	0.0372413
DIAPH1	-0.661495	0.0372413
DKFZP434L187	0.680309	0.0303956
DLEU2_1_2	-0.645497	0.0438246
DMBT1	-0.661495	0.0372413
DMRTB1	0.870388	0.00105283
DNAJA4	-0.661495	0.0372413
DNAJB12	-0.661495	0.0372413
DNAJB6	-0.661495	0.0372413
DNAJC19P9	0.805655	0.00490031
DOCK7	0.661495	0.0372413
DOLK	-0.731126	0.0162824
DPCR1	-0.642529	0.0451259
DPF1	-0.661495	0.0372413
DPH5	-0.870388	0.00105283
DPY19L1P1	0.800757	0.00537911
DR1	0.800757	0.00537911
DRD3	0.667592	0.0349193
DSCR4	-0.661495	0.0372413
DSCR4-IT1	0.671751	0.0333927
DTX2P1-UPK3BP1-PMS2P11	-0.870388	0.00105283
DUXAP9	0.661495	0.0372413
DVL1	0.731126	0.0162824
ECHDC2	0.731126	0.0162824
EGFL8	-0.645497	0.0438246
EIF2B5	0.870388	0.00105283
EIF2S2	-0.731126	0.0162824
EIF3D	-0.661495	0.0372413
EIF3I	0.661495	0.0372413
ELK2BP	0.661495	0.0372413
ELOVL2	0.661495	0.0372413
EML3	0.636396	0.0478968
ENDOD1	-0.661495	0.0372413
ENOSF1	-0.731126	0.0162824
ENPP7P10	0.661495	0.0372413
ENTHD1	0.661495	0.0372413
ENTPD5	0.661495	0.0372413
EPC1	0.661495	0.0372413
ERBB3	0.883883	0.000689792
ERICH3-AS1	0.642529	0.0451259
ERVV-2	0.678139	0.0311375
ESR1	0.661495	0.0372413
ESRP2	0.642529	0.0451259
ETFDH	0.870388	0.00105283
EXOC8	0.731126	0.0162824
EXOSC3	0.661495	0.0372413
EXOSC8	-0.870388	0.00105283
FABP5P7	0.645497	0.0438246
FAH	-0.665541	0.0356891
FAM111A	-0.663509	0.0364632
FAM127A	-0.754342	0.0117001
FAM13A	0.661495	0.0372413
FAM155B	-0.645497	0.0438246
FAM171A1	-0.661495	0.0372413
FAM174B	0.731126	0.0162824
FAM181B	-0.875712	0.000896206
FAM184B	0.731126	0.0162824
FAM200B	0.661495	0.0372413
FAM212B	0.661495	0.0372413
FAM216B	0.813173	0.0042257
FAM3C2	0.708088	0.0219367
FAM3D	0.886659	0.000628356
FAM66A	0.735598	0.0153166
FAM81A	-0.661495	0.0372413
FAM85B	0.870388	0.00105283
FAM86C1	0.731126	0.0162824
FAM96A	-0.800757	0.00537911
FANCD2OS	0.792825	0.00622395
FASTKD1	0.731126	0.0162824
FBXO32	0.800757	0.00537911
FCN2	-0.642529	0.0451259
FCRLB	0.642529	0.0451259
FER1L6	-0.731126	0.0162824
FICD	-0.870388	0.00105283
FLII	0.663509	0.0364632
FLJ31104	0.735598	0.0153166
FLNB	-0.800757	0.00537911
FMOD	0.645497	0.0438246
FN3K	0.768273	0.00943449
FOXD4L5	0.645497	0.0438246
FOXP4-AS1	0.700569	0.0240415
FPGT	-0.661495	0.0372413
FRMD8	0.800757	0.00537911
FSTL4	0.661495	0.0372413
FTH1P8	-0.795412	0.00593878
FTMT	0.731126	0.0162824
FTOP1	0.645497	0.0438246
FTSJ2	0.800757	0.00537911
GAL3ST4	0.671751	0.0333927
GALP	0.773001	0.00874171
GAS8	-0.731126	0.0162824
GBA3	0.803195	0.00513682
GBP1	-0.787499	0.00684155
GBP2	0.731126	0.0162824
GCC2-AS1	0.873038	0.000972579
GDF9	-0.731126	0.0162824
GFOD2	0.731126	0.0162824
GGPS1	0.663509	0.0364632
GH1	-0.642529	0.0451259
GINS3	0.661495	0.0372413
GIPC1	-0.731126	0.0162824
GIT1	-0.731126	0.0162824
GJB1	0.673162	0.0328855
GKN2	0.645497	0.0438246
GLRA2	0.661495	0.0372413
GLS2	0.870388	0.00105283
GLUD1P8	0.642529	0.0451259
GNA12	0.661495	0.0372413
GNA14	0.661495	0.0372413
GNB1L	0.731126	0.0162824
GNG4	0.733352	0.0157966
GNGT1	0.800757	0.00537911
GNLY	0.645497	0.0438246
GOLGA1	-0.731126	0.0162824
GOLGA2P10	0.768273	0.00943449
GOLGA5	0.661495	0.0372413
GP1BA	0.800757	0.00537911
GPC4	0.661495	0.0372413
GPC6	0.661495	0.0372413
GPD1L	0.731126	0.0162824
GRIN1	0.663509	0.0364632
GRTP1-AS1	-0.934947	7.23994e-05
GSTM3	-0.731126	0.0162824
GTF2IP13	-0.873038	0.000972579
GTF2IP20	-0.803195	0.00513682
GUCY2F	0.661495	0.0372413
GYS1	-0.870388	0.00105283
HAAO	0.792825	0.00622395
HABP2	0.731126	0.0162824
HAUS1	-0.731126	0.0162824
HAVCR1	-0.661495	0.0372413
HBD	-0.642529	0.0451259
HBQ1	0.661495	0.0372413
HDAC10	0.642529	0.0451259
HDLBP	0.731126	0.0162824
HERC2P7	0.640411	0.0460704
HEXDC	-0.661495	0.0372413
HEYL	-0.673162	0.0328855
HIF1A-AS2	-0.636396	0.0478968
HIST1H1C	0.642529	0.0451259
HIST2H2AA4	0.642529	0.0451259
HIST2H3D	0.642529	0.0451259
HK2P1	0.640257	0.0461397
HMCN1	0.661495	0.0372413
HMGB1P11	0.654654	0.0399685
HMGB1P28	0.718132	0.0193279
HMGB1P45	0.654654	0.0399685
HMGCS1	-0.731126	0.0162824
HMGN1P35	0.654654	0.0399685
HMGN2P19	-0.796819	0.00578759
HNRNPA1P55	-0.669374	0.0342595
HNRNPAB	0.731126	0.0162824
HNRNPCP8	-0.645497	0.0438246
HNRNPH2	0.661495	0.0372413
HOMER3	-0.820905	0.00360402
HOTAIRM1	-0.661495	0.0372413
HOXA-AS3	0.756787	0.0112774
HOXA11-AS1_6	0.645497	0.0438246
HP09025	0.67082	0.0337304
HPGD	-0.873038	0.000972579
HRG	0.870388	0.00105283
HSD17B2	0.642529	0.0451259
HSPA12A	0.661495	0.0372413
HSPB6	0.673861	0.0326362
HSPB9	-0.787499	0.00684155
HTR1E	0.661495	0.0372413
HYAL4	0.800757	0.00537911
ICE2P2	-0.642529	0.0451259
ICOSLG_2	0.875712	0.000896206
IDI1	-0.731126	0.0162824
IFRD2	-0.661495	0.0372413
IFT140	0.731126	0.0162824
IGDCC3	0.870388	0.00105283
IGHGP	-0.663509	0.0364632
IGLV1-51	0.642529	0.0451259
IL11RA	-0.642529	0.0451259
IL9	-0.69843	0.0246648
INPPL1	0.661495	0.0372413
INTS9	0.870388	0.00105283
IPO9-AS1	0.663509	0.0364632
IQCD	0.661495	0.0372413
IRF6	-0.731126	0.0162824
ISY1-RAB43	0.661495	0.0372413
JAGN1	0.800757	0.00537911
JAM2	-0.733352	0.0157966
JAM3	-0.661495	0.0372413
JKAMP	-0.731126	0.0162824
KARS	-0.661495	0.0372413
KB-1125A3.11	-0.873038	0.000972579
KB-1615E4.2	0.648675	0.0424593
KB-1980E6.3	0.731126	0.0162824
KBTBD12	0.671751	0.0333927
KCNA4	0.661495	0.0372413
KCNJ1	0.650791	0.041566
KCNJ4	-0.731126	0.0162824
KCNK7	0.645497	0.0438246
KCNQ1	0.661495	0.0372413
KCNV2	0.661495	0.0372413
KHNYN	-0.645497	0.0438246
KIAA0141	0.870388	0.00105283
KIAA1549L	0.661495	0.0372413
KIF27	0.661495	0.0372413
KLF16	0.731126	0.0162824
KLF17	0.770626	0.00908503
KLHL32	0.661495	0.0372413
KNDC1	0.840683	0.00231464
KNG1	0.645497	0.0438246
KRT17	-0.787499	0.00684155
KRT40	-0.941554	4.75547e-05
KSR2	0.661495	0.0372413
LA16c-306A4.1	-0.642529	0.0451259
LA16c-306E5.3	0.661495	0.0372413
LACC1	0.800757	0.00537911
LACTB	0.800757	0.00537911
LACTBL1	0.8649	0.00123423
LDHAL6A	-0.731126	0.0162824
LEMD1-AS1	0.790569	0.00648045
LEPR	0.731126	0.0162824
LHFPL3-AS2	-0.661495	0.0372413
LHX5	0.684712	0.0289274
LILRA2	-0.654654	0.0399685
LILRB5	0.642529	0.0451259
LINC00111	0.645497	0.0438246
LINC00114	0.650791	0.041566
LINC00210	0.941554	4.75547e-05
LINC00278	0.700569	0.0240415
LINC00314	0.733352	0.0157966
LINC00326	0.645497	0.0438246
LINC00370	0.787499	0.00684155
LINC00382	0.707107	0.0222039
LINC00523	-0.645497	0.0438246
LINC00550	-0.733352	0.0157966
LINC00582	-0.645497	0.0438246
LINC00671	0.709327	0.0216025
LINC00853	-0.642529	0.0451259
LINC00854	0.661495	0.0372413
LINC00863	0.838116	0.0024594
LINC00893	-0.881134	0.000754871
LINC00922	-0.870388	0.00105283
LINC00928	0.787499	0.00684155
LINC00937	0.661495	0.0372413
LINC00960	0.642529	0.0451259
LINC01021	-0.715581	0.0199689
LINC01141	0.69843	0.0246648
LINC01162	0.800757	0.00537911
LINC01164	-0.881134	0.000754871
LINC01210	-0.663509	0.0364632
LINC01225	-0.770626	0.00908503
LINC01320	0.661495	0.0372413
LINC01429	0.875712	0.000896206
LINC01473	0.873038	0.000972579
LINC01547	0.648675	0.0424593
LINC01567	0.71056	0.0212735
LINC01579	0.731126	0.0162824
LINC01604	0.756787	0.0112774
LL22NC03-123E1.5	0.708088	0.0219367
LL22NC03-86D4.1	0.870388	0.00105283
LMF1	0.800757	0.00537911
LOXL2	-0.661495	0.0372413
LPPR5	0.663509	0.0364632
LRPPRC	0.733352	0.0157966
LRRC37A6P	-0.792825	0.00622395
LRRC53	0.684712	0.0289274
LRRC75A	-0.707107	0.0222039
LSM5	-0.661495	0.0372413
LTBP4	0.661495	0.0372413
LUZP4	-0.645497	0.0438246
LY6K	-0.731126	0.0162824
MACF1	0.731126	0.0162824
MAN2C1	-0.800757	0.00537911
MAP1A	0.870388	0.00105283
MAP4K1	-0.731126	0.0162824
MARK3P3	0.928477	0.000104954
MARVELD1	-0.800757	0.00537911
MARVELD2	0.733352	0.0157966
MBD6	0.731126	0.0162824
MBIP	-0.870388	0.00105283
MCC	0.661495	0.0372413
MCHR1	0.661495	0.0372413
MED27	0.870388	0.00105283
MESTP3	0.766812	0.0096563
METAP1	-0.661495	0.0372413
METTL4	-0.661495	0.0372413
MICU2	-0.731126	0.0162824
MID2	0.756787	0.0112774
MIR100HG	0.661495	0.0372413
MIRLET7BHG	0.870388	0.00105283
MKKS	-0.731126	0.0162824
MKRN2	0.661495	0.0372413
MMP17	0.777817	0.00807373
MMP3	0.642529	0.0451259
MOAP1	0.800757	0.00537911
MOCS2	-0.800757	0.00537911
MOCS3	-0.784465	0.00721228
MON1A	-0.735598	0.0153166
MORF4L2	0.661495	0.0372413
MPZL2	0.642529	0.0451259
MRPL12	-0.744793	0.0134574
MRPL45P1	0.654654	0.0399685
MRPS11	-0.661495	0.0372413
MRPS16	-0.731126	0.0162824
MRRF	-0.661495	0.0372413
MS4A1	-0.642529	0.0451259
MS4A6E	0.636396	0.0478968
MSANTD1	-0.663509	0.0364632
MSRA	0.661495	0.0372413
MT-TH	-0.645497	0.0438246
MTHFD2	-0.661495	0.0372413
MTMR9LP	0.784465	0.00721228
MTRR	-0.661495	0.0372413
MTX2	0.731126	0.0162824
MUC20	-0.661495	0.0372413
MUC5B	0.645497	0.0438246
MYB	0.800757	0.00537911
MYCBP	-0.661495	0.0372413
MYCL	-0.784465	0.00721228
MYCT1	0.661495	0.0372413
MYF6	-0.663509	0.0364632
MYL6	-0.873038	0.000972579
MYSM1	0.731126	0.0162824
N4BP2L2	0.661495	0.0372413
NAALADL2-AS3	-0.642529	0.0451259
NAPEPLD	0.661495	0.0372413
NBPF9	-0.661495	0.0372413
NCAPD2	0.731126	0.0162824
NCAPD3	-0.661495	0.0372413
NCAPG2	0.870388	0.00105283
NCOA4	-0.661495	0.0372413
NCOR1P3	0.645497	0.0438246
NCS1	-0.800757	0.00537911
NDRG3	0.661495	0.0372413
NDUFA5	-0.800757	0.00537911
NECAP1	-0.731126	0.0162824
NEFM	-0.661495	0.0372413
NEIL2	-0.870388	0.00105283
NEMF	0.661495	0.0372413
NET1	-0.731126	0.0162824
NFKBIL1	0.707107	0.0222039
NFYC	0.661495	0.0372413
NIT1	-0.661495	0.0372413
NLRC3	-0.661495	0.0372413
NLRP1	0.661495	0.0372413
NLRP10	0.67082	0.0337304
NME8	0.673162	0.0328855
NPIPA1	0.768273	0.00943449
NPIPA3	0.800757	0.00537911
NR1H4	0.731126	0.0162824
NR2E3	-0.731126	0.0162824
NRIR	0.645497	0.0438246
NT5DC1	-0.731126	0.0162824
NTN5	-0.645497	0.0438246
NUCB1	-0.873038	0.000972579
NUCB1-AS1	0.790569	0.00648045
NUDT12	0.733352	0.0157966
NUDT13	0.723102	0.0181204
NUDT14	-0.838116	0.0024594
NUDT16	0.661495	0.0372413
NXF3	0.657267	0.0389114
NYX	0.661495	0.0372413
OLMALINC	0.707107	0.0222039
OLR1	0.707107	0.0222039
OOEP-AS1	-0.707107	0.0222039
OR2M1P	0.777817	0.00807373
OR2T2	-0.787499	0.00684155
OR2T35	-0.642529	0.0451259
OR3A3	0.642529	0.0451259
OR5BA1P	-0.648675	0.0424593
OR9K1P	0.931695	8.76473e-05
ORAI3	0.632456	0.0497356
ORMDL2	-0.731126	0.0162824
OSBPL11	-0.731126	0.0162824
OSBPL1A	0.870388	0.00105283
OTOL1	0.645497	0.0438246
OTUD6B-AS1	0.731126	0.0162824
P2RY1	0.661495	0.0372413
P4HA2	-0.800757	0.00537911
P4HA2-AS1	-0.733352	0.0157966
PADI3	0.665541	0.0356891
PAWR	0.800757	0.00537911
PAX9	-0.661495	0.0372413
PCBD1	0.661495	0.0372413
PCBP4	-0.661495	0.0372413
PCCB	-0.731126	0.0162824
PCDH11X	0.661495	0.0372413
PCP4L1	0.661495	0.0372413
PDGFB	0.67082	0.0337304
PDK3	0.735598	0.0153166
PDPN	-0.661495	0.0372413
PEF1	0.800757	0.00537911
PFKP	0.800757	0.00537911
PHB2	0.870388	0.00105283
PHBP21	0.816497	0.00394977
PHOX2A	-0.645497	0.0438246
PIGA	-0.661495	0.0372413
PIGK	-0.731126	0.0162824
PIGT	-0.731126	0.0162824
PIGV	-0.731126	0.0162824
PIK3CB	0.870388	0.00105283
PLCH1	0.661495	0.0372413
PLEKHG5	-0.661495	0.0372413
PLEKHH1	0.838116	0.0024594
PLEKHM2	0.731126	0.0162824
PLEKHO1	-0.661495	0.0372413
PLGLB2	0.737865	0.0148427
PLIN5	0.800757	0.00537911
PLS1	0.661495	0.0372413
PMF1-BGLAP	-0.669662	0.0341538
PMS2P10	-0.700569	0.0240415
PNLIPRP1	0.661495	0.0372413
PODXL	-0.661495	0.0372413
POLE	-0.661495	0.0372413
POLR1E	0.870388	0.00105283
POLR2J	0.661495	0.0372413
POM121L2	0.708088	0.0219367
POTEJ	0.667592	0.0349193
POU2F2	0.661495	0.0372413
PPAPDC1B	-0.768273	0.00943449
PPAPDC3	-0.803195	0.00513682
PPAT	0.870388	0.00105283
PPM1K	0.810643	0.00444472
PPP1R12C	-0.873038	0.000972579
PPP1R18	0.640257	0.0461397
PPP1R26	0.784465	0.00721228
PRDX1	-0.731126	0.0162824
PRKCI	0.800757	0.00537911
PROB1	0.654654	0.0399685
PROC	0.784465	0.00721228
PRORSD1P	0.642529	0.0451259
PRPF31	-0.661495	0.0372413
PRR13P5	0.873038	0.000972579
PRR5	0.731126	0.0162824
PRSS27	-0.733352	0.0157966
PRSS54	-0.774597	0.00851626
PSMA6P1	0.642529	0.0451259
PSMA6P2	0.640411	0.0460704
PSORS1C1	0.665541	0.0356891
PSPN	-0.663509	0.0364632
PTENP1-AS	0.673162	0.0328855
PTGDR2	0.873038	0.000972579
PTGES	0.709327	0.0216025
PTGES3L	0.708088	0.0219367
PTPN20	0.69843	0.0246648
PURA	0.661495	0.0372413
PUS10	-0.661495	0.0372413
PVRIG	-0.642529	0.0451259
PWRN3	-0.636396	0.0478968
PYCR1	-0.663509	0.0364632
QRFP	-0.642529	0.0451259
RAB32	0.642529	0.0451259
RAB7A	-0.800757	0.00537911
RAB7B	0.645497	0.0438246
RAB9A	0.773001	0.00874171
RAC3	-0.667592	0.0349193
RAI2	0.700569	0.0240415
RASA2	0.661495	0.0372413
RASSF4	0.645497	0.0438246
RBAK-RBAKDN	-0.731126	0.0162824
RBM43	-0.777817	0.00807373
REC8	-0.646579	0.0433565
RECQL4	-0.870388	0.00105283
REG1P	0.645497	0.0438246
RERG	0.870388	0.00105283
REXO1	0.731126	0.0162824
RFESDP1	-0.645497	0.0438246
RFWD3	0.731126	0.0162824
RGS21	0.671751	0.0333927
RGS9BP	0.642529	0.0451259
RHOXF2B	-0.787499	0.00684155
RIC3	0.731126	0.0162824
RIMS4	-0.731126	0.0162824
RMDN2-AS1	0.764268	0.0100509
RN7SKP222	0.784465	0.00721228
RNASEL	0.667592	0.0349193
RNF103	0.645497	0.0438246
RNF114	0.661495	0.0372413
RNF20	0.661495	0.0372413
RNF213	-0.661495	0.0372413
RNF215	0.632456	0.0497356
RNU2-22P	0.78026	0.00774922
ROPN1L-AS1	0.820905	0.00360402
RP1-213J1P__B.1	0.636396	0.0478968
RP1-223B1.1	0.702728	0.0234235
RP1-273G13.3	0.731126	0.0162824
RP1-278E11.3	0.708088	0.0219367
RP1-296L11.1	0.642529	0.0451259
RP1-317E23.3	-0.873038	0.000972579
RP11-1006G14.2	0.803195	0.00513682
RP11-1007I13.4	0.642529	0.0451259
RP11-100N21.1	0.766812	0.0096563
RP11-1012A1.4	0.731126	0.0162824
RP11-1017G21.4	0.661495	0.0372413
RP11-101E14.3	0.645497	0.0438246
RP11-102M11.2	-0.800757	0.00537911
RP11-103H7.3	0.640257	0.0461397
RP11-106E15.1	0.715581	0.0199689
RP11-1070N10.7	0.810643	0.00444472
RP11-1099M24.7	0.883883	0.000689792
RP11-10L7.1	0.669662	0.0341538
RP11-110G21.1	0.742462	0.0139129
RP11-111I12.1	0.661495	0.0372413
RP11-113C12.2	-0.654654	0.0399685
RP11-1149O23.4	0.680309	0.0303956
RP11-114G11.5	0.800757	0.00537911
RP11-115J16.1	-0.731126	0.0162824
RP11-115J16.3	0.764268	0.0100509
RP11-117L5.4	0.787499	0.00684155
RP11-124N19.3	0.645497	0.0438246
RP11-1277H1.5	-0.731126	0.0162824
RP11-1280N14.3	-0.731126	0.0162824
RP11-12M9.3	-0.657267	0.0389114
RP11-133K1.6	0.645497	0.0438246
RP11-1379J22.5	-0.742462	0.0139129
RP11-138H10.2	0.840683	0.00231464
RP11-138I18.2	0.654654	0.0399685
RP11-141J13.3	0.661495	0.0372413
RP11-142L1.1	0.648675	0.0424593
RP11-143N13.2	-0.645497	0.0438246
RP11-144A16.8	0.795412	0.00593878
RP11-144F15.1	0.870388	0.00105283
RP11-144G6.4	0.642529	0.0451259
RP11-147L13.8	-0.642529	0.0451259
RP11-14J7.6	0.941554	4.75547e-05
RP11-150D5.2	-0.663509	0.0364632
RP11-158L12.5	0.777817	0.00807373
RP11-158L12.6	-0.663509	0.0364632
RP11-159D12.8	0.665541	0.0356891
RP11-160H22.5	-0.800757	0.00537911
RP11-162A12.2	0.663509	0.0364632
RP11-162G10.5	-0.787499	0.00684155
RP11-162P23.2	0.803195	0.00513682
RP11-164N3.3	-0.840683	0.00231464
RP11-165F24.3	0.667592	0.0349193
RP11-166N6.1	-0.646579	0.0433565
RP11-168L7.3	0.645497	0.0438246
RP11-16E18.1	0.642529	0.0451259
RP11-173D3.1	0.870388	0.00105283
RP11-173L6.1	0.642529	0.0451259
RP11-174G6.1	0.733352	0.0157966
RP11-175P13.3	0.731126	0.0162824
RP11-177H2.1	-0.642529	0.0451259
RP11-178L8.4	0.731126	0.0162824
RP11-17E13.2	0.67082	0.0337304
RP11-17M15.1	-0.787499	0.00684155
RP11-180D21.3	0.645497	0.0438246
RP11-184I16.4	0.657267	0.0389114
RP11-190P13.2	-0.665541	0.0356891
RP11-195E2.1	0.642529	0.0451259
RP11-203E8.1	0.642529	0.0451259
RP11-206P5.2	0.661495	0.0372413
RP11-209D14.2	0.642529	0.0451259
RP11-20G6.1	-0.642529	0.0451259
RP11-215G15.4	-0.642529	0.0451259
RP11-216L13.19	-0.642529	0.0451259
RP11-218E15.1	0.787499	0.00684155
RP11-21J7.1	-0.731126	0.0162824
RP11-223C24.1	0.715581	0.0199689
RP11-227H15.4	-0.723102	0.0181204
RP11-227L6.1	-0.642529	0.0451259
RP11-231P20.2	0.759257	0.0108616
RP11-235G24.1	0.813173	0.0042257
RP11-238I10.1	-0.671751	0.0333927
RP11-239A17.1	0.661495	0.0372413
RP11-23F23.3	0.8649	0.00123423
RP11-243J16.7	0.645497	0.0438246
RP11-24N18.1	0.663509	0.0364632
RP11-254I22.1	0.663509	0.0364632
RP11-256I9.3	0.661495	0.0372413
RP11-259O2.1	0.661495	0.0372413
RP11-265N6.2	0.642529	0.0451259
RP11-265O12.1	-0.665541	0.0356891
RP11-269F21.3	0.661495	0.0372413
RP11-270C12.3	-0.796819	0.00578759
RP11-275N1.1	0.813173	0.0042257
RP11-278A23.2	-0.645497	0.0438246
RP11-279N8.1	-0.731126	0.0162824
RP11-27G24.1	0.702728	0.0234235
RP11-281H11.1	-0.731126	0.0162824
RP11-285E9.6	0.803195	0.00513682
RP11-291L22.6	-0.886659	0.000628356
RP11-294L11.1	-0.642529	0.0451259
RP11-295P22.3	0.715581	0.0199689
RP11-29B9.1	0.708088	0.0219367
RP11-2H3.7	0.731126	0.0162824
RP11-301G21.1	-0.645497	0.0438246
RP11-307C12.13	0.928477	0.000104954
RP11-310E22.4	-0.813173	0.0042257
RP11-311H10.4	0.645497	0.0438246
RP11-313F23.3	0.731126	0.0162824
RP11-317N8.3	0.654654	0.0399685
RP11-31L22.3	0.632456	0.0497356
RP11-324I22.2	-0.645497	0.0438246
RP11-325K4.3	-0.642529	0.0451259
RP11-326A19.5	0.654654	0.0399685
RP11-328C8.4	-0.645497	0.0438246
RP11-32B5.8	-0.787499	0.00684155
RP11-331F4.1	0.665541	0.0356891
RP11-338E21.1	0.700569	0.0240415
RP11-338H14.1	0.645497	0.0438246
RP11-343H19.2	-0.715581	0.0199689
RP11-347C12.12	0.661495	0.0372413
RP11-347H15.5	-0.731126	0.0162824
RP11-349K16.1	0.784465	0.00721228
RP11-34F13.2	-0.702728	0.0234235
RP11-354P11.2	-0.661495	0.0372413
RP11-361I14.2	-0.787499	0.00684155
RP11-364C11.2	0.737865	0.0148427
RP11-367B6.2	-0.705642	0.0226068
RP11-367E12.4	-0.642529	0.0451259
RP11-379B18.6	-0.702728	0.0234235
RP11-382A20.5	-0.731126	0.0162824
RP11-382A20.6	0.800757	0.00537911
RP11-386G21.1	0.654654	0.0399685
RP11-386I8.4	0.770626	0.00908503
RP11-38J22.1	-0.784465	0.00721228
RP11-390D11.1	-0.790569	0.00648045
RP11-394O2.3	-0.733352	0.0157966
RP11-396C23.2	0.645497	0.0438246
RP11-405A12.2	-0.731126	0.0162824
RP11-411H5.1	0.663509	0.0364632
RP11-415A20.1	0.638394	0.046982
RP11-415J8.3	0.663509	0.0364632
RP11-422J15.1	0.870388	0.00105283
RP11-430H10.2	0.723102	0.0181204
RP11-430L3.1	-0.654654	0.0399685
RP11-433O3.1	-0.645497	0.0438246
RP11-43N5.1	0.661495	0.0372413
RP11-440D17.3	0.661495	0.0372413
RP11-440J4.2	-0.784465	0.00721228
RP11-448K10.1	-0.663509	0.0364632
RP11-449P1.1	-0.803195	0.00513682
RP11-44N21.1	-0.648675	0.0424593
RP11-452N17.1	0.707107	0.0222039
RP11-454K7.1	-0.654654	0.0399685
RP11-459O16.7	0.645497	0.0438246
RP11-463C8.4	0.661495	0.0372413
RP11-466H18.1	0.671751	0.0333927
RP11-466I1.1	0.733352	0.0157966
RP11-46J23.1	0.642529	0.0451259
RP11-475J5.6	0.642529	0.0451259
RP11-486O13.4	0.661495	0.0372413
RP11-489M13.1	0.654654	0.0399685
RP11-496B10.3	0.708088	0.0219367
RP11-504P24.8	-0.803195	0.00513682
RP11-506D12.5	-0.645497	0.0438246
RP11-509J21.4	0.645497	0.0438246
RP11-510M2.4	-0.800757	0.00537911
RP11-513M1.1	-0.715581	0.0199689
RP11-516J2.1	-0.840683	0.00231464
RP11-524C21.2	-0.646579	0.0433565
RP11-526N18.1	-0.661495	0.0372413
RP11-529A4.7	-0.645497	0.0438246
RP11-529E10.6	-0.645497	0.0438246
RP11-529H2.1	-0.645497	0.0438246
RP11-535M15.1	0.731126	0.0162824
RP11-539G18.3	0.733352	0.0157966
RP11-542B15.1	0.731126	0.0162824
RP11-544M22.13	-0.661495	0.0372413
RP11-546K22.2	-0.645497	0.0438246
RP11-54O7.14	0.669662	0.0341538
RP11-54O7.16	0.787499	0.00684155
RP11-551L14.4	0.645497	0.0438246
RP11-553L6.2	0.642529	0.0451259
RP11-554D15.1	0.661495	0.0372413
RP11-555J4.3	0.645497	0.0438246
RP11-563N4.1	-0.642529	0.0451259
RP11-566K11.7	-0.686946	0.0282013
RP11-571O6.1	-0.661495	0.0372413
RP11-574M7.1	0.663509	0.0364632
RP11-575L7.2	0.650791	0.041566
RP11-57C13.3	0.638394	0.046982
RP11-57H12.5	0.800757	0.00537911
RP11-587D21.1	0.934947	7.23994e-05
RP11-597M12.1	-0.645497	0.0438246
RP11-603B24.1	0.661495	0.0372413
RP11-624L12.1	0.640257	0.0461397
RP11-62H7.2	0.733352	0.0157966
RP11-631M6.2	0.756787	0.0112774
RP11-637O19.2	-0.642529	0.0451259
RP11-638F5.2	0.645497	0.0438246
RP11-63K6.4	0.645497	0.0438246
RP11-644K8.1	0.669662	0.0341538
RP11-648M2.1	-0.645497	0.0438246
RP11-64B16.3	-0.645497	0.0438246
RP11-660L16.2	0.669662	0.0341538
RP11-661A12.5	-0.632456	0.0497356
RP11-666O2.2	0.708088	0.0219367
RP11-680A11.5	0.873038	0.000972579
RP11-681N23.1	0.640257	0.0461397
RP11-688G15.3	0.645497	0.0438246
RP11-701H24.5	0.787499	0.00684155
RP11-703H8.7	0.820905	0.00360402
RP11-711G10.1	0.645497	0.0438246
RP11-711K1.7	0.69843	0.0246648
RP11-723O4.2	0.661495	0.0372413
RP11-730G20.1	-0.67082	0.0337304
RP11-734J24.1	0.747146	0.0130083
RP11-734K21.3	0.838116	0.0024594
RP11-73O6.3	0.768273	0.00943449
RP11-748C4.1	0.654654	0.0399685
RP11-749H20.1	0.661495	0.0372413
RP11-752G15.8	0.705642	0.0226068
RP11-758H9.2	0.733352	0.0157966
RP11-75N6.3	0.787499	0.00684155
RP11-762I7.5	0.661495	0.0372413
RP11-766F14.1	0.644503	0.0442575
RP11-770J1.5	0.654654	0.0399685
RP11-779O18.1	0.751921	0.0121295
RP11-77P16.4	0.731126	0.0162824
RP11-78H24.1	0.645497	0.0438246
RP11-794G24.1	-0.642529	0.0451259
RP11-795F19.5	0.770626	0.00908503
RP11-797A18.3	-0.645497	0.0438246
RP11-804A23.2	0.873038	0.000972579
RP11-80B9.1	0.661495	0.0372413
RP11-80H8.4	0.642529	0.0451259
RP11-822E23.8	0.661495	0.0372413
RP11-837J7.4	-0.642529	0.0451259
RP11-841O20.2	-0.640257	0.0461397
RP11-846C15.2	-0.663509	0.0364632
RP11-855A2.5	0.642529	0.0451259
RP11-861E21.1	0.642529	0.0451259
RP11-864G5.1	0.642529	0.0451259
RP11-864N7.2	0.700569	0.0240415
RP11-875O11.2	-0.731126	0.0162824
RP11-87G24.6	0.642529	0.0451259
RP11-886H22.1	0.731126	0.0162824
RP11-88E10.4	-0.669662	0.0341538
RP11-90L1.8	0.731126	0.0162824
RP11-90L20.2	-0.796819	0.00578759
RP11-92C4.4	-0.648675	0.0424593
RP11-944L7.4	-0.661495	0.0372413
RP11-973N13.2	-0.640257	0.0461397
RP11-977G19.10	0.731126	0.0162824
RP11-97O12.5	-0.78026	0.00774922
RP13-39P12.3	0.661495	0.0372413
RP13-565O16.2	0.645497	0.0438246
RP13-638C3.4	0.638394	0.046982
RP13-726E6.1	-0.661495	0.0372413
RP3-393E18.1	0.785355	0.007102
RP3-399L15.3	0.800757	0.00537911
RP3-414A15.10	0.663509	0.0364632
RP3-425P12.1	-0.796819	0.00578759
RP3-438O4.4	0.839841	0.00236143
RP3-486I3.4	0.931695	8.76473e-05
RP3-496C20.1	-0.8649	0.00123423
RP4-549L20.3	0.787499	0.00684155
RP4-550H1.4	0.88946	0.000570493
RP4-635E18.8	-0.645497	0.0438246
RP4-655J12.5	-0.796819	0.00578759
RP4-668E10.4	0.661495	0.0372413
RP4-680D5.9	0.642529	0.0451259
RP4-724E16.2	0.709327	0.0216025
RP4-742J24.2	-0.645497	0.0438246
RP4-765H13.1	0.770626	0.00908503
RP4-775C13.2	0.645497	0.0438246
RP4-784A16.5	0.654654	0.0399685
RP4-800O15.2	0.645497	0.0438246
RP5-1029K10.2	0.838116	0.0024594
RP5-1029K10.4	-0.654654	0.0399685
RP5-940F7.2	0.700569	0.0240415
RPL21P2	0.816497	0.00394977
RPL23AP48	0.654654	0.0399685
RPL23AP60	-0.669662	0.0341538
RPL36A	0.800757	0.00537911
RPL36AP21	0.636396	0.0478968
RPL4P6	-0.654654	0.0399685
RPL9P29	-0.654654	0.0399685
RPP14_2	0.673162	0.0328855
RPP25	-0.645497	0.0438246
RPS19P1	0.665541	0.0356891
RPS6KA3	0.731126	0.0162824
RPS7P8	-0.642529	0.0451259
RPSAP31	0.838116	0.0024594
RQCD1	-0.731126	0.0162824
RRN3	-0.661495	0.0372413
RRP1B	0.870388	0.00105283
RTEL1-TNFRSF6B	-0.671751	0.0333927
SAE1	0.661495	0.0372413
SAFB2	0.661495	0.0372413
SAMD4A	0.731126	0.0162824
SAPCD1-AS1	0.654654	0.0399685
SBK3	-0.661495	0.0372413
SBSPON	-0.731126	0.0162824
SCAMP1-AS1	0.661495	0.0372413
SCAP	0.731126	0.0162824
SCARA5	0.731126	0.0162824
SCN3B	0.873038	0.000972579
SDCBP2-AS1	-0.873038	0.000972579
SDF4	-0.731126	0.0162824
SDHAF2	-0.731126	0.0162824
SDPR	0.661495	0.0372413
SEC13	0.661495	0.0372413
SEC22C	-0.661495	0.0372413
SERAC1	-0.731126	0.0162824
SERF1B	0.800757	0.00537911
SERINC4	-0.787499	0.00684155
SERPINA6	0.645497	0.0438246
SGTB	0.661495	0.0372413
SHPK	-0.645497	0.0438246
SIAH1P1	0.800757	0.00537911
SIRT2	0.661495	0.0372413
SKIL	0.731126	0.0162824
SLC15A1	0.663509	0.0364632
SLC16A10	0.731126	0.0162824
SLC1A2	0.661495	0.0372413
SLC1A3	0.661495	0.0372413
SLC22A10	-0.661495	0.0372413
SLC25A12	-0.661495	0.0372413
SLC25A19	0.731126	0.0162824
SLC25A24P1	0.873038	0.000972579
SLC26A9	0.707107	0.0222039
SLC35A3	-0.731126	0.0162824
SLC35D3	-0.642529	0.0451259
SLC35F1	0.731126	0.0162824
SLC35F2	-0.663509	0.0364632
SLC4A3	0.661495	0.0372413
SLC6A11	0.731126	0.0162824
SLC8A1-AS1	0.661495	0.0372413
SLMO2P3	-0.645497	0.0438246
SLX1B-SULT1A4	0.646579	0.0433565
SMARCA1	0.700569	0.0240415
SNAPIN	0.731126	0.0162824
SNHG20	-0.654654	0.0399685
SNHG25	0.764268	0.0100509
SNORA12_3	0.645497	0.0438246
SNORD3C	0.645497	0.0438246
SNRK-AS1	-0.784465	0.00721228
SNRNP200	0.661495	0.0372413
SNRNP40	-0.800757	0.00537911
SNRPCP13	0.669662	0.0341538
SNUPN	-0.661495	0.0372413
SNX16	0.661495	0.0372413
SNX19P3	0.740153	0.0143747
SOCS5P4	0.642529	0.0451259
SP140L	0.661495	0.0372413
SPATA2L	0.642529	0.0451259
SPATA31D3	0.638394	0.046982
SPATA41	-0.733352	0.0157966
SPCS2P4	-0.731126	0.0162824
SPDYE3	0.731126	0.0162824
SPOCK2	0.655087	0.0397919
SQRDL	-0.800757	0.00537911
SRBD1	0.661495	0.0372413
SREBF1	0.707107	0.0222039
SSH1	0.661495	0.0372413
SSU72P6	-0.766812	0.0096563
ST13	-0.870388	0.00105283
STAP2	-0.770626	0.00908503
STEAP3	0.673861	0.0326362
STEAP4	-0.661495	0.0372413
STX11	-0.875712	0.000896206
STXBP1	0.731126	0.0162824
SUMF1	0.731126	0.0162824
SUMO3	-0.661495	0.0372413
SUV420H1	0.661495	0.0372413
SYNE4	0.645497	0.0438246
SYTL3	0.870388	0.00105283
TAAR5	-0.645497	0.0438246
TAB3-AS2	0.96225	8.48818e-06
TARDBPP2	0.646579	0.0433565
TAT	0.661495	0.0372413
TBC1D32	0.661495	0.0372413
TBKBP1	-0.661495	0.0372413
TBX10	0.642529	0.0451259
TBX18	-0.669662	0.0341538
TCEAL8	0.661495	0.0372413
TCF4	0.661495	0.0372413
TCP1	-0.870388	0.00105283
TDGF1P2	-0.642529	0.0451259
TDRD3	0.800757	0.00537911
TEX41	0.731126	0.0162824
TGFB1	0.661495	0.0372413
TH2LCRR	-0.663509	0.0364632
THBS2	-0.661495	0.0372413
THRAP3P1	-0.684712	0.0289274
THUMPD3	0.731126	0.0162824
TIMM10B_1	-0.663509	0.0364632
TIMM17A	-0.800757	0.00537911
TIMMDC1	0.731126	0.0162824
TM4SF19-AS1	0.876356	0.000878478
TM4SF5	0.742462	0.0139129
TM7SF3	-0.800757	0.00537911
TMEM126A	0.731126	0.0162824
TMEM145	0.735598	0.0153166
TMEM170B	0.661495	0.0372413
TMEM189-UBE2V1	0.661495	0.0372413
TMEM203	-0.663509	0.0364632
TMEM217	0.707107	0.0222039
TMEM229B	-0.731126	0.0162824
TMEM26-AS1	0.645497	0.0438246
TMEM50B	-0.731126	0.0162824
TMEM82	-0.764268	0.0100509
TMPRSS11F	0.744793	0.0134574
TNFSF12	-0.784465	0.00721228
TNFSF13	-0.661495	0.0372413
TNNI3	-0.661495	0.0372413
TP53	0.800757	0.00537911
TPRG1L	-0.731126	0.0162824
TPRN	0.661495	0.0372413
TPT1P4	0.657267	0.0389114
TRAF1	-0.870388	0.00105283
TRAF6P1	0.787499	0.00684155
TRBV16	-0.642529	0.0451259
TRBVB	0.705642	0.0226068
TRDN	0.870388	0.00105283
TRIB1	0.784465	0.00721228
TRIM61	-0.661495	0.0372413
TRNAU1AP	-0.661495	0.0372413
TRNP1	0.663509	0.0364632
TRPM5	-0.661495	0.0372413
TRPT1	0.661495	0.0372413
TSPYL1	0.838116	0.0024594
TTC9C	-0.731126	0.0162824
TTLL11-IT1	-0.642529	0.0451259
TTYH3	-0.667592	0.0349193
TUBA3D	0.661495	0.0372413
TUBB1	0.787499	0.00684155
TUBB8P10	-0.661495	0.0372413
TUBGCP2	-0.661495	0.0372413
TXNL1	-0.661495	0.0372413
TYMP	-0.645497	0.0438246
UBE2G2	0.661495	0.0372413
UBR5-AS1	0.731126	0.0162824
UFM1	-0.661495	0.0372413
UNC119	-0.645497	0.0438246
UNC13C	-0.661495	0.0372413
UNC93B6	0.642529	0.0451259
UNK	-0.661495	0.0372413
UPB1	0.731126	0.0162824
USP12	0.661495	0.0372413
USP15	-0.661495	0.0372413
USP9YP4	0.632456	0.0497356
VBP1	-0.870388	0.00105283
VOPP1	-0.800757	0.00537911
VPS18	-0.731126	0.0162824
VPS26B	0.661495	0.0372413
VTI1B	0.661495	0.0372413
WASIR2	0.645497	0.0438246
WBP11	-0.731126	0.0162824
WDR17	0.803195	0.00513682
WDR41	-0.870388	0.00105283
WDR83OS	0.731126	0.0162824
WFIKKN2	-0.883883	0.000689792
WIPI1	0.731126	0.0162824
WSPAR	0.803195	0.00513682
WWP2	-0.731126	0.0162824
XKRX	-0.810643	0.00444472
XRCC5	-0.800757	0.00537911
XX-DJ76P10__A.2	-0.642529	0.0451259
XXbac-BCX196D17.5	0.645497	0.0438246
XXbac-BPG246D15.9	0.645497	0.0438246
XXbac-BPG294E21.9	0.665541	0.0356891
XXbac-BPG299F13.17	-0.787499	0.00684155
XXbac-BPG32J3.19	0.642529	0.0451259
XXyac-YRM2039.3	0.642529	0.0451259
YBEY	-0.731126	0.0162824
YWHAZ	-0.661495	0.0372413
YWHAZP6	-0.642529	0.0451259
ZBED1	0.645497	0.0438246
ZBTB44	0.800757	0.00537911
ZC2HC1A	0.661495	0.0372413
ZC3H11B	-0.787499	0.00684155
ZCCHC10	-0.731126	0.0162824
ZDHHC4	-0.800757	0.00537911
ZFAND3	-0.731126	0.0162824
ZFP36L1	0.67082	0.0337304
ZFP41	0.731126	0.0162824
ZFX	-0.661495	0.0372413
ZFYVE26	-0.661495	0.0372413
ZHX3	0.661495	0.0372413
ZKSCAN8	-0.770626	0.00908503
ZMAT3	0.731126	0.0162824
ZNF157	0.636396	0.0478968
ZNF169	0.661495	0.0372413
ZNF227	-0.661495	0.0372413
ZNF25	0.661495	0.0372413
ZNF257	0.731126	0.0162824
ZNF319	0.642529	0.0451259
ZNF500	0.661495	0.0372413
ZNF503-AS1	0.661495	0.0372413
ZNF525	-0.870388	0.00105283
ZNF528-AS1	0.733352	0.0157966
ZNF560	-0.870388	0.00105283
ZNF561-AS1	-0.69843	0.0246648
ZNF572	0.686946	0.0282013
ZNF575	-0.803195	0.00513682
ZNF616	0.800757	0.00537911
ZNF689	0.800757	0.00537911
ZNF695	-0.663509	0.0364632
ZNF707	0.731126	0.0162824
ZNF721	0.800757	0.00537911
ZNF80	0.645497	0.0438246
ZNF816	0.661495	0.0372413
ZNF821	0.731126	0.0162824
ZNF826P	0.733352	0.0157966
ZNF847P	0.648675	0.0424593
ZNHIT3	0.661495	0.0372413
ZP4	-0.661495	0.0372413
ZPLD1	-0.731126	0.0162824
ZSCAN20	-0.733352	0.0157966
ZSWIM1	-0.661495	0.0372413
ZSWIM5P2	-0.744793	0.0134574

## Sheet: Suppl Tab S2cor.test GSE158802 
gene	cor	p value
ABCB4	-0.394872	0.0458897
ABCE1	-0.415385	0.034832
ABCG2	-0.42455	0.0306359
ABHD12	-0.484414	0.0121488
ABHD17B	-0.405406	0.0399098
ABHD2	-0.405406	0.0399098
ABHD3	0.517949	0.00672189
ABLIM1	-0.518298	0.00667845
AC005699.1	-0.42455	0.0306359
AC006116.9	-0.533044	0.00504947
AC007389.1	0.42455	0.0306359
AC007744.1	-0.42455	0.0306359
AC009139.2	-0.42455	0.0306359
AC010336.6	-0.439829	0.0245506
AC011287.1	-0.613941	0.000849743
AC012065.5	0.513345	0.00731633
AC012668.3	-0.479992	0.0130797
AC016065.1	0.401802	0.0418814
AC023824.3	-0.495417	0.0100681
AC023906.5	-0.52682	0.00569045
AC024293.1	-0.421233	0.0321046
AC025678.3	-0.633512	0.000512258
AC026347.1	-0.42455	0.0306359
AC027312.1	0.42455	0.0306359
AC040162.3	-0.450547	0.0208979
AC046158.2	0.42455	0.0306359
AC078881.1	-0.405197	0.0400216
AC082651.3	-0.42455	0.0306359
AC084876.1	-0.484414	0.0121488
AC090015.1	-0.394872	0.0458897
AC091271.1	-0.429705	0.0284605
AC091959.3	-0.446459	0.0222348
AC092718.5	0.484414	0.0121488
AC093635.1	0.42455	0.0306359
AC096586.1	-0.484414	0.0121488
AC096677.1	-0.4267	0.0297129
AC103858.2	-0.585115	0.00169066
AC106897.1	-0.44623	0.0223118
AC107220.1	-0.577687	0.00199825
AC109587.1	-0.42455	0.0306359
AC109927.1	0.42455	0.0306359
AC116533.1	0.472603	0.0147665
AC118942.1	-0.442295	0.0236677
AC135983.1	-0.42455	0.0306359
AC145124.1	-0.416715	0.0341959
AC245060.6	0.392558	0.0472935
ACBD6	-0.416328	0.03438
ACER3	-0.466088	0.0163992
ACTG1	-0.394872	0.0458897
ACTR3	-0.559932	0.00293376
ADAMTS3	-0.494329	0.0102595
ADAP1	-0.484414	0.0121488
ADD2	-0.533335	0.005021
ADGRG1	-0.54168	0.00426183
ADGRL1	0.404922	0.0401701
ADGRL3	-0.440872	0.0241738
ADSS	-0.499533	0.0093703
AFF1	-0.415456	0.0347978
AFF4	-0.558974	0.0029934
AGGF1	-0.405128	0.0400589
AGL	-0.564882	0.00264155
AGPAT1	-0.394123	0.0463404
AKAP1	-0.466667	0.0162483
AKAP13	-0.507779	0.00809315
AL049541.1	-0.389119	0.0494417
AL049541.2	-0.42455	0.0306359
AL110292.1	-0.448738	0.0214812
AL132639.2	-0.655859	0.00027519
AL137058.2	-0.59738	0.00127162
AL158801.5	-0.484414	0.0121488
AL354809.1	-0.435897	0.0260138
AL355816.2	0.411074	0.0369581
AL355916.1	-0.42455	0.0306359
AL356966.1	-0.456488	0.0190721
AL359697.1	-0.42455	0.0306359
AL445363.3	-0.42455	0.0306359
AL450384.2	0.42455	0.0306359
AL645728.1	-0.42455	0.0306359
ALDOA	-0.400441	0.0426457
ALMS1	-0.394872	0.0458897
AMOTL1	-0.610674	0.000921683
AMPH	-0.623922	0.000659192
AMZ2P1	-0.439829	0.0245506
ANAPC11	0.425641	0.0301647
ANGPT2	-0.404922	0.0401701
ANK2	-0.518438	0.00666114
ANKRD18CP	-0.448738	0.0214812
ANKRD20A17P	-0.440872	0.0241738
ANKRD26P1	-0.401802	0.0418814
AP001596.1	-0.422342	0.0316077
AP003080.1	-0.576015	0.00207371
AP006222.1	-0.497436	0.00972057
AP2M1	-0.404921	0.0401708
AP3B1	-0.487513	0.0115296
AP5S1	-0.400441	0.0426457
APAF1	-0.554047	0.0033167
ARFGEF2	-0.446459	0.0222348
ARHGAP32	-0.519729	0.00650323
ARHGEF12	-0.559932	0.00293376
ARHGEF9	-0.418544	0.0333366
ARL4A	-0.446459	0.0222348
ARNT	-0.443459	0.0232599
ARNTL2	-0.495417	0.0100681
ARPC5	-0.427104	0.0295421
ASXL3	-0.462329	0.0174064
ATF6	-0.53883	0.00450932
ATMIN	-0.395549	0.0454855
ATN1	-0.452958	0.0201404
ATP1B3	-0.466986	0.0161656
ATP6V1E1	-0.546871	0.00384047
ATP6V1G1	-0.405128	0.0400589
ATP9A	-0.413703	0.0356493
ATXN7	-0.663812	0.000217914
BAG6	-0.500439	0.00922221
BANK1	-0.474608	0.0142922
BAZ1B	-0.497436	0.00972057
BBS10	-0.502267	0.0089294
BBX	-0.59738	0.00127162
BCL2L10	0.405128	0.0400589
BDP1	-0.579586	0.00191536
BICD1	-0.484414	0.0121488
BLOC1S5-TXNDC5	-0.395843	0.0453105
BMP2K	-0.540312	0.00437914
BMP6	-0.435897	0.0260138
BMPER	-0.484414	0.0121488
BORA	-0.416812	0.0341498
BORCS5	-0.488014	0.011432
BRCC3	-0.485693	0.01189
BRD4	-0.641135	0.000416686
BRPF3	-0.452958	0.0201404
BTBD9	-0.559357	0.00296946
C11orf54	-0.468312	0.0158259
C11orf71	-0.454017	0.019815
C12orf43	-0.429775	0.0284319
C16orf70	-0.549265	0.00365847
C1orf122	-0.484414	0.0121488
C1QTNF1	0.4267	0.0297129
C6orf120	-0.476807	0.0137862
CABYR	-0.427104	0.0295421
CACYBP	-0.612354	0.000884064
CAPZB	-0.39995	0.0429243
CBLB	-0.389119	0.0494417
CBX5	-0.405128	0.0400589
CCDC127	-0.572667	0.00223226
CCDC88C	-0.662672	0.000225418
CCDC92	-0.507959	0.00806696
CCDC93	-0.395142	0.0457279
CCNB1IP1	-0.43465	0.0264924
CCNB2	-0.394872	0.0458897
CCND2	-0.435897	0.0260138
CCPG1	-0.487179	0.011595
CD163L1	-0.395843	0.0453105
CD55	-0.446154	0.0223374
CD99	-0.487179	0.011595
CDC123	-0.523973	0.00600581
CDC25C	-0.549859	0.00361447
CDC42	-0.476923	0.0137599
CDC42BPB	-0.497521	0.00970616
CDCA5	-0.43914	0.024802
CDCA8	-0.415385	0.034832
CDH17	-0.392097	0.0475771
CDH18	-0.498288	0.00957687
CDK1	-0.415669	0.0346952
CDK5RAP2	-0.484414	0.0121488
CDKL3	-0.392189	0.0475204
CEBPB	-0.42455	0.0306359
CEBPG	-0.425714	0.0301334
CEBPZ	-0.394872	0.0458897
CENPC	-0.435897	0.0260138
CENPCP1	-0.42455	0.0306359
CENPU	-0.435897	0.0260138
CEP104	-0.395142	0.0457279
CEP128	-0.487263	0.0115786
CEP135	-0.487018	0.0116268
CEP19	-0.392558	0.0472935
CEP57	-0.394872	0.0458897
CEP70	-0.548812	0.00369236
CFL1	-0.423052	0.0312926
CHD1L	-0.442713	0.0235204
CHD3	-0.388808	0.0496391
CHD6	-0.416097	0.0344904
CHEK1	-0.425641	0.0301647
CHFR	0.392756	0.0471716
CHMP2B	-0.394872	0.0458897
CHRM3	0.484414	0.0121488
CIAO1	-0.413703	0.0356493
CIAO2A	-0.467466	0.0160419
CLEC3A	-0.450547	0.0208979
CLIC1	-0.42455	0.0306359
CLTA	-0.435897	0.0260138
CNIH1	-0.620513	0.00071961
CNKSR2	-0.533335	0.005021
CNOT3	-0.476807	0.0137862
CNOT6L	0.415385	0.034832
CNOT7	-0.528205	0.0055422
CNOT9	-0.394872	0.0458897
CNTRL	-0.44623	0.0223118
COCH	-0.41096	0.0370159
COG2	-0.479802	0.013121
COG5	-0.671795	0.000171214
COL5A1	-0.484414	0.0121488
COL6A5	-0.395843	0.0453105
COLEC12	-0.42455	0.0306359
COPA	-0.515143	0.00707907
COPS3	-0.528567	0.00550403
COPS7B	-0.560895	0.00287485
COQ4	-0.468285	0.0158328
COQ8A	-0.575457	0.00209947
CORO1C	-0.593884	0.00138077
COX20P1	-0.388808	0.0496391
CPED1	-0.467466	0.0160419
CPSF2	-0.538462	0.0045422
CREBBP	-0.549658	0.00362927
CRPPA-AS1	-0.404636	0.0403244
CRY2	-0.395843	0.0453105
CRYBG1	-0.446154	0.0223374
CSDE1	-0.610256	0.000931252
CTNNBL1	-0.445124	0.0226864
CTPS1	-0.437314	0.0254786
CTR9	-0.415385	0.034832
CTSH	0.484414	0.0121488
CTTNBP2NL	-0.487179	0.011595
CYREN	-0.42455	0.0306359
DCAF5	-0.477005	0.0137415
DCLRE1C	-0.452055	0.0204213
DCP1A	-0.394872	0.0458897
DCP2	-0.415385	0.034832
DCPS	-0.460843	0.0178185
DCUN1D1	-0.519729	0.00650323
DCUN1D4	-0.466667	0.0162483
DDR2	0.42455	0.0306359
DDX12P	-0.42455	0.0306359
DDX42	-0.396229	0.045082
DDX47	-0.538462	0.0045422
DDX5	-0.452055	0.0204213
DDX50	-0.394872	0.0458897
DDX51	-0.42455	0.0306359
DEGS1	-0.411074	0.0369581
DENND5B	-0.398707	0.0436359
DHX38	-0.675746	0.00015154
DHX9	-0.461953	0.01751
DIAPH3	-0.446154	0.0223374
DKC1	-0.487179	0.011595
DLG2	-0.466746	0.0162276
DLG3	-0.456488	0.0190721
DMD	-0.415385	0.034832
DMXL2	-0.436196	0.0259003
DNA2	-0.517949	0.00672189
DNAH12	-0.405406	0.0399098
DNAH2	-0.413571	0.0357144
DOP1A	-0.394872	0.0458897
DPY19L2P1	-0.520502	0.00641017
DPY30	0.415385	0.034832
DRG2	-0.42455	0.0306359
DSCAM	0.487018	0.0116268
DST	-0.466071	0.0164036
DUXAP10	-0.417892	0.0336408
DYNC1LI1	-0.400667	0.0425183
DYNLL2	-0.505598	0.00841584
DZIP1	-0.425641	0.0301647
EFHC2	-0.392097	0.0475771
EHD3	-0.42455	0.0306359
EIF2B3	-0.412733	0.0361278
EIF2S2	-0.415385	0.034832
EIF3C	-0.567508	0.00249685
EIF3J	-0.574759	0.00213202
EIF4EBP2	-0.42455	0.0306359
ELAVL2	-0.405197	0.0400216
ELF2	-0.40008	0.0428508
ELP3	-0.427104	0.0295421
EMILIN2	-0.425714	0.0301334
EML4	-0.456723	0.0190028
EMSY	-0.416812	0.0341498
ENDOV	-0.42455	0.0306359
EPC2	-0.662672	0.000225418
EPS8	-0.512623	0.00741334
ERBIN	-0.45641	0.0190952
ERICH5	-0.411074	0.0369581
ERMARD	-0.425932	0.0300398
ESRP1	-0.497436	0.00972057
ETF1	-0.43465	0.0264924
ETFDH	-0.466746	0.0162276
EXOC2	-0.446918	0.0220812
EXOC4	-0.581479	0.00183574
FAM111A	-0.439829	0.0245506
FAM114A2	-0.405406	0.0399098
FAM126A	-0.536553	0.00471572
FAM136A	-0.593304	0.00139963
FAM13A	-0.405128	0.0400589
FAM169A	-0.569328	0.00240061
FAM204A	-0.651728	0.000309845
FAM210A	-0.518303	0.00667785
FAM214A	-0.466667	0.0162483
FAM234A	-0.473359	0.0145862
FAM32A	-0.464309	0.0168697
FAM72B	-0.466986	0.0161656
FAN1	-0.439829	0.0245506
FANCI	-0.405406	0.0399098
FASTKD2	-0.415669	0.0346952
FBLN7	-0.400686	0.0425078
FBN1	-0.416715	0.0341959
FBXL5	-0.394872	0.0458897
FEM1B	-0.40587	0.0396609
FGD3	-0.395843	0.0453105
FGF14-AS2	-0.484414	0.0121488
FIGN	-0.506604	0.00826576
FOXC1	0.42455	0.0306359
FOXN2	-0.409749	0.0376318
FOXO3B	-0.42455	0.0306359
FUNDC2	-0.410616	0.0371901
FUT10	-0.416812	0.0341498
FYTTD1	-0.476807	0.0137862
G3BP1	-0.507692	0.0081058
GABARAPL1	-0.433164	0.0270721
GAS2	-0.400441	0.0426457
GAS7	-0.452055	0.0204213
GATM	-0.413571	0.0357144
GBF1	-0.437395	0.0254483
GC	-0.42455	0.0306359
GCLC	-0.43337	0.0269911
GEN1	-0.529096	0.00544852
GET3	-0.42455	0.0306359
GINM1	-0.457905	0.0186566
GIT2	-0.548718	0.00369941
GLDC	-0.466088	0.0163992
GLUD1	-0.47435	0.0143525
GLUL	-0.45891	0.0183663
GLYR1	-0.491911	0.0106961
GNPDA1	-0.45641	0.0190952
GOLGA2	-0.435972	0.0259854
GOLGA2P5	-0.404922	0.0401701
GOSR2	-0.610674	0.000921683
GPATCH2L	-0.540312	0.00437914
GPC5-AS1	0.4267	0.0297129
GPKOW	-0.485273	0.0119745
GPN3	-0.41096	0.0370159
GPS2	-0.416097	0.0344904
GSPT1	-0.425641	0.0301647
GTF2IP4	-0.479992	0.0130797
GTF3C1	-0.440131	0.0244411
GTF3C3	-0.515143	0.00707907
GTPBP8	-0.499533	0.0093703
GUCY1A1	0.426516	0.0297908
GUF1	-0.454885	0.0195514
GUK1	-0.42455	0.0306359
GUSB	-0.395843	0.0453105
HADHA	-0.588485	0.00156516
HAL	-0.395549	0.0454855
HAS2-AS1	-0.432963	0.0271512
HAT1	-0.477005	0.0137415
HAUS8	-0.518037	0.00671086
HCFC1	-0.438529	0.0250269
HCFC2	-0.425714	0.0301334
HDDC2	-0.404636	0.0403244
HECTD1	-0.558974	0.0029934
HECW1-IT1	-0.42455	0.0306359
HECW2	-0.426684	0.0297196
HELLS	-0.415385	0.034832
HELZ	-0.517949	0.00672189
HERC2P9	-0.484414	0.0121488
HINT1	0.394872	0.0458897
HIP1	-0.487018	0.0116268
HMBOX1	-0.400686	0.0425078
HMGXB3	-0.425714	0.0301334
HNRNPR	-0.415385	0.034832
HOXD1	-0.39026	0.0487204
HPS4	-0.419419	0.0329317
HPSE2	-0.498288	0.00957687
HSD17B10	-0.392756	0.0471716
HSD17B7P2	-0.395843	0.0453105
HSP90B1	-0.548718	0.00369941
HSPA4L	-0.559932	0.00293376
HSPA5	-0.405406	0.0399098
HSPA9	-0.610361	0.000928853
HSPD1	-0.456723	0.0190028
HSPE1-MOB4	0.446154	0.0223374
HSPH1	-0.425714	0.0301334
ICAM2	-0.42455	0.0306359
ICE1	-0.435897	0.0260138
ID2	-0.42455	0.0306359
IDI1	-0.419419	0.0329317
IFT43	-0.42455	0.0306359
IFT81	-0.559932	0.00293376
IGF2BP3	-0.425641	0.0301647
IGHVII-44-2	-0.470333	0.0153196
IK	-0.405128	0.0400589
IL17RD	-0.466667	0.0162483
IMMT	-0.589744	0.00152037
INO80D	-0.579586	0.00191536
INTS12	-0.446459	0.0222348
IPO11	-0.454007	0.0198182
IQCB1	-0.528295	0.00553264
IQGAP1	-0.405128	0.0400589
IQSEC1	-0.421281	0.0320832
IRGQ	-0.484414	0.0121488
ITGA4	-0.44623	0.0223118
ITGBL1	-0.42455	0.0306359
ITIH2	-0.404636	0.0403244
IWS1	-0.446154	0.0223374
JOSD1	-0.42455	0.0306359
KATNA1	-0.415385	0.034832
KATNBL1	-0.446459	0.0222348
KBTBD8	-0.438529	0.0250269
KCMF1	-0.528295	0.00553264
KCNA4	-0.400441	0.0426457
KCNJ8	0.42455	0.0306359
KCNK9	-0.538485	0.00454006
KCTD21-AS1	-0.416328	0.03438
KDELR1	-0.432963	0.0271512
KDM2A	-0.450487	0.020917
KDM2B	-0.452028	0.0204301
KIAA1328	-0.450487	0.020917
KIAA1958	-0.546364	0.00388004
KIF14	-0.487179	0.011595
KIF15	-0.45641	0.0190952
KIF22	-0.466088	0.0163992
KIF23	-0.415385	0.034832
KIF3A	-0.405128	0.0400589
KLC4	-0.42455	0.0306359
KLF7	-0.563639	0.00271246
KLHL36	-0.43914	0.024802
KNTC1	-0.415456	0.0347978
KPNA1	-0.484961	0.0120374
KYAT3	-0.42455	0.0306359
LANCL2	-0.411041	0.0369749
LAPTM4B	-0.466667	0.0162483
LARGE1	-0.43914	0.024802
LARP1	-0.487513	0.0115296
LCLAT1	-0.411783	0.0366014
LDB1	-0.395843	0.0453105
LDB2	-0.495417	0.0100681
LDHAL6A	-0.682051	0.00012425
LDLR	-0.389119	0.0494417
LEAP2	-0.440872	0.0241738
LEO1	-0.497436	0.00972057
LEPROTL1	-0.395549	0.0454855
LGR4	-0.54168	0.00426183
LINC00662	-0.507833	0.00808526
LINC01128	-0.517949	0.00672189
LINC01846	-0.4267	0.0297129
LINC02006	-0.392189	0.0475204
LINC02193	-0.517949	0.00672189
LINC02224	-0.513345	0.00731633
LINC02262	0.425641	0.0301647
LINC02284	0.42455	0.0306359
LINC02330	-0.473359	0.0145862
LINC02377	-0.392189	0.0475204
LINC02477	0.484414	0.0121488
LINC02641	0.394123	0.0463404
LMO3	-0.405128	0.0400589
LPCAT4	-0.388351	0.0499315
LRRC20	-0.42455	0.0306359
LSM7	0.548718	0.00369941
LTBP2	-0.4267	0.0297129
LTO1	-0.503406	0.00875091
LTV1	-0.425641	0.0301647
LUC7L3	-0.425641	0.0301647
LY6K	-0.484414	0.0121488
LYRM1	-0.394123	0.0463404
MAB21L2	-0.42455	0.0306359
MAD1L1	-0.404636	0.0403244
MAP10	-0.42455	0.0306359
MAP3K6	0.42455	0.0306359
MAP3K9	-0.487018	0.0116268
MAP7	-0.466071	0.0164036
MAPK7	-0.42455	0.0306359
MAPKAPK2	-0.452958	0.0201404
MAPRE2	-0.499145	0.00943422
MAT1A	-0.422002	0.0317594
MBTD1	-0.428211	0.0290779
MCL1	-0.470333	0.0153196
MCM3	-0.661652	0.00023233
MCM9	-0.425932	0.0300398
MCU	-0.437395	0.0254483
MDH1B	-0.42455	0.0306359
MED13L	-0.45641	0.0190952
MESD	-0.396229	0.045082
METTL16	-0.640026	0.00042954
MEX3B	-0.395843	0.0453105
MFSD1	-0.452702	0.02022
MGAT2	0.442612	0.0235561
MIGA1	-0.396229	0.045082
MINDY3	-0.476923	0.0137599
MKLN1	-0.518037	0.00671086
MKNK1-AS1	-0.482875	0.0124664
MLXIP	-0.394939	0.0458493
MMADHC	-0.452951	0.0201426
MMS22L	-0.507692	0.0081058
MOCS2	-0.405406	0.0399098
MORC2	-0.452958	0.0201404
MORC3	-0.421281	0.0320832
MPIG6B	-0.42455	0.0306359
MPP1	-0.452951	0.0201426
MRAS	-0.550604	0.00355992
MRGPRX13P	-0.42455	0.0306359
MRPL1	-0.551567	0.00349037
MRPL27	-0.404922	0.0401701
MRRF	-0.471199	0.0151066
MRTFA-AS1	-0.43914	0.024802
MRTO4	-0.498729	0.00950324
MSL3	-0.405128	0.0400589
MSR1	-0.556091	0.00317916
MSRB2	-0.484414	0.0121488
MSX1	0.395463	0.0455362
MTATP6P1	0.45641	0.0190952
MTMR6	-0.415719	0.0346714
MTND1P23	0.560895	0.00287485
MTPN	-0.548718	0.00369941
MTREX	-0.459166	0.0182931
MTRNR2L8	0.42455	0.0306359
MTSS1	0.497436	0.00972057
MYH13	-0.428794	0.0288357
MYH15	-0.518303	0.00667785
MYL4	-0.484414	0.0121488
MYO19	-0.42731	0.0294552
MYO5C	-0.42455	0.0306359
MYOC	-0.43914	0.024802
MYOF	-0.466746	0.0162276
MYSM1	-0.409063	0.0379847
NAA16	-0.55993	0.00293389
NAA50	-0.549658	0.00362927
NAIF1	-0.392558	0.0472935
NANS	-0.42455	0.0306359
NASP	-0.487179	0.011595
NAV3	-0.425932	0.0300398
NBPF1	-0.400686	0.0425078
NCAPH	-0.493151	0.0104703
NCBP3	-0.395142	0.0457279
NCEH1	-0.394939	0.0458493
NCOR2	-0.388808	0.0496391
NDUFS4	0.415385	0.034832
NDUFS6	-0.550604	0.00355992
NEBL	-0.509437	0.00785485
NECAP1	-0.388351	0.0499315
NEK2	-0.415669	0.0346952
NEPRO	-0.394872	0.0458897
NFASC	-0.42455	0.0306359
NFIA	-0.42455	0.0306359
NLRP9	-0.651282	0.000313803
NOL9	0.454885	0.0195514
NOSTRIN	-0.474608	0.0142922
NOX4	-0.41032	0.0373406
NPAT	-0.487179	0.011595
NPM2	-0.430843	0.0279975
NSD1	-0.422002	0.0317594
NSD3	-0.395549	0.0454855
NTAN1	-0.397256	0.0444782
NTPCR	-0.392558	0.0472935
NUB1	-0.390412	0.0486252
NUDCD3	-0.438529	0.0250269
NUDT6	-0.570596	0.00233546
NUFIP1	-0.477005	0.0137415
NUP188	-0.410616	0.0371901
NUP62CL	-0.42455	0.0306359
OBI1-AS1	-0.484414	0.0121488
ODF2	-0.485905	0.0118476
OFD1	-0.405128	0.0400589
OGA	-0.427621	0.0293245
OGN	-0.42455	0.0306359
OLFM4	-0.55719	0.00310724
OSBPL6	-0.406504	0.0393238
OSBPL8	-0.415385	0.034832
OXCT1	-0.47435	0.0143525
PA2G4	-0.415385	0.034832
PAPOLG	-0.452055	0.0204213
PATL2	-0.415385	0.034832
PBRM1	-0.507692	0.0081058
PDAP1	-0.503425	0.00874794
PDE12	-0.42455	0.0306359
PDE3A	-0.396229	0.045082
PDE6C	-0.476923	0.0137599
PDGFA	-0.431888	0.0275778
PDHA1	-0.490972	0.0108697
PDIK1L	-0.600411	0.00118311
PDLIM5	-0.490972	0.0108697
PDZD11	-0.428794	0.0288357
PDZD2	-0.546871	0.00384047
PDZRN3	-0.654594	0.000285424
PEAK1	-0.641464	0.000412936
PEG10	-0.433164	0.0270721
PELO	-0.425714	0.0301334
PEX11B	-0.411041	0.0369749
PFDN1	-0.548812	0.00369236
PFKP	-0.388351	0.0499315
PGM2L1	-0.389285	0.049336
PGRMC1	-0.42455	0.0306359
PIGS	-0.453277	0.020042
PIK3R2	-0.484414	0.0121488
PITPNB	-0.394872	0.0458897
PITPNC1	0.416715	0.0341959
PITRM1	-0.405197	0.0400216
PITX2	-0.422002	0.0317594
PKNOX1	-0.39026	0.0487204
PKP4-AS1	-0.507965	0.00806616
PLCXD2	-0.459296	0.0182557
PLEK2	-0.538462	0.0045422
PLEKHA8P1	-0.419419	0.0329317
PLIN5	-0.643228	0.000393335
PML	-0.42455	0.0306359
PMS2P7	-0.484414	0.0121488
PNLDC1	-0.405406	0.0399098
PNN	-0.394872	0.0458897
PNO1	-0.401802	0.0418814
PNPLA2	-0.439829	0.0245506
PNRC2	-0.415385	0.034832
POC1B	-0.405823	0.0396865
POFUT2	-0.561659	0.00282882
POGZ	-0.435897	0.0260138
POLA1	-0.610361	0.000928853
POLE3	-0.538554	0.00453396
POLR2M	-0.47725	0.0136862
PPIC	-0.428794	0.0288357
PPIL6	-0.392558	0.0472935
PPIP5K2	-0.425932	0.0300398
PPP1R12B	-0.475107	0.014176
PPP1R14C	0.38981	0.0490036
PPP2CA	-0.405128	0.0400589
PPP2R1B	-0.456723	0.0190028
PRKD1	-0.490121	0.0110292
PRKRIP1	-0.484961	0.0120374
PRUNE2	-0.435897	0.0260138
PSMA3-AS1	-0.526235	0.00575415
PSMC3	-0.395843	0.0453105
PSMC4	-0.528567	0.00550403
PSMC6	-0.52911	0.00544705
PSMD14	-0.694687	8.22402e-05
PTK2	-0.505598	0.00841584
PTPN1	-0.562349	0.00278781
PTPN12	-0.452702	0.02022
PTPN21	-0.425641	0.0301647
PTRH1	-0.42455	0.0306359
PUS7L	-0.452055	0.0204213
PWRN1	-0.42455	0.0306359
QRSL1	-0.489126	0.0112179
RAB3GAP1	-0.436644	0.0257305
RAB3GAP2	-0.476923	0.0137599
RAB8A	-0.622645	0.000681287
RABL6	-0.395843	0.0453105
RACGAP1	-0.415669	0.0346952
RAD1	-0.415669	0.0346952
RAD18	-0.395549	0.0454855
RAD51	-0.476544	0.0138459
RAPGEF2	-0.398707	0.0436359
RAPH1	-0.601028	0.00116575
RARS	-0.600103	0.00119186
RASGRP1	-0.470333	0.0153196
RBMS2	-0.526235	0.00575415
RBMX2P3	-0.484414	0.0121488
RBP1	-0.42455	0.0306359
REX1BD	-0.400441	0.0426457
RFT1	-0.42455	0.0306359
RGMB	-0.528912	0.0054678
RGPD1	-0.501266	0.00908879
RGS6	-0.42455	0.0306359
RHOQ	-0.638038	0.000453452
RHPN2	-0.440131	0.0244411
RICTOR	-0.435972	0.0259854
RNASEH2B	-0.439829	0.0245506
RNF10	-0.497436	0.00972057
RNF145	-0.456488	0.0190721
RNF20	-0.415385	0.034832
RNGTT	-0.475134	0.0141697
RO60	-0.497521	0.00970616
RPAIN	-0.39026	0.0487204
RPH3A	-0.423052	0.0312926
RPL24P4	0.42455	0.0306359
RPL27	0.446154	0.0223374
RPL4P6	-0.42455	0.0306359
RPS10	-0.45641	0.0190952
RPS27AP16	-0.518438	0.00666114
RPS27L	0.487179	0.011595
RPS6KC1	-0.522979	0.00611934
RPUSD3	-0.484414	0.0121488
RSPH4A	-0.602703	0.00111974
RTL10	-0.392097	0.0475771
RTL8C	-0.42455	0.0306359
RUFY3	-0.421481	0.0319932
RUNDC1	-0.652195	0.000305747
RUNDC3B	0.416097	0.0344904
RUVBL1	-0.485693	0.01189
RYBP	-0.518303	0.00667785
SAP30L	-0.422342	0.0316077
SARAF	-0.412733	0.0361278
SCCPDH	-0.570206	0.00235531
SCMH1	-0.484414	0.0121488
SCP2	-0.436644	0.0257305
SCYL3	-0.543691	0.00409415
SDAD1	-0.394939	0.0458493
SDC2	-0.411074	0.0369581
SDHAF4	-0.421281	0.0320832
SEC14L6	-0.444871	0.0227728
SEC23A	-0.528912	0.0054678
SECISBP2L	-0.702564	6.29196e-05
SEPTIN11	-0.497436	0.00972057
SEPTIN8	-0.464309	0.0168697
SERBP1	-0.435972	0.0259854
SERTM1	-0.400441	0.0426457
SETD1A	-0.401351	0.0421339
SF3B2	-0.528295	0.00553264
SFXN2	0.42455	0.0306359
SGMS1	-0.713308	4.30632e-05
SGPL1	-0.415669	0.0346952
SH3BGR	-0.455597	0.0193373
SH3BP4	-0.452958	0.0201404
SH3GL3	-0.452055	0.0204213
SHOC2	-0.394872	0.0458897
SLC12A8	-0.392097	0.0475771
SLC24A5	-0.421281	0.0320832
SLC25A19	-0.392189	0.0475204
SLC26A8	-0.585817	0.00166385
SLC35D2	-0.388351	0.0499315
SLC35D3	0.42455	0.0306359
SLC35F2	-0.456578	0.0190456
SLC44A1	-0.484414	0.0121488
SLC7A7	-0.425714	0.0301334
SLC7A9	-0.435897	0.0260138
SLC9A3R1	-0.404922	0.0401701
SLCO1B3	-0.427734	0.029277
SMAGP	-0.439829	0.0245506
SMARCA5	-0.394872	0.0458897
SMARCC1	-0.560895	0.00287485
SMC1A	-0.488854	0.01127
SMN1	-0.456488	0.0190721
SMPD3	-0.432963	0.0271512
SMYD5	-0.484414	0.0121488
SNAP29	-0.543691	0.00409415
SNHG14	-0.527927	0.00557173
SNHG15	-0.466088	0.0163992
SNRNP35	-0.54168	0.00426183
SNX9	-0.579487	0.00191961
SOD2	-0.53002	0.00535281
SP4	-0.429775	0.0284319
SPATA22	-0.407574	0.0387593
SPATA24	-0.42455	0.0306359
SPATS2	-0.474643	0.0142839
SPDYE3	-0.413571	0.0357144
SPECC1L	-0.570206	0.00235531
SPPL2A	-0.620513	0.00071961
SQLE	-0.471199	0.0151066
SRP72	-0.528205	0.0055422
SRPRB	-0.447687	0.0218261
SRRT	-0.59738	0.00127162
SRSF10	-0.42637	0.0298529
SRSF3	-0.43337	0.0269911
SRSF5	-0.416812	0.0341498
SRSF6	-0.528205	0.0055422
SSR1	-0.415385	0.034832
SSU72	-0.463108	0.0171935
ST13	-0.405128	0.0400589
ST3GAL5	-0.401351	0.0421339
STAU1	-0.435897	0.0260138
STAU2	-0.476923	0.0137599
STK40	-0.54168	0.00426183
STRAP	-0.651282	0.000313803
STS	-0.395843	0.0453105
SUPT16H	-0.446459	0.0222348
SUPT20H	-0.395549	0.0454855
SURF6	-0.598828	0.00122865
SUV39H2	-0.405197	0.0400216
SYCP2L	-0.507692	0.0081058
SYCP3	-0.394872	0.0458897
SYNCRIP	-0.425641	0.0301647
SYNJ2	-0.43337	0.0269911
SYT1	-0.53002	0.00535281
SYTL3	-0.425641	0.0301647
SYTL4	-0.412963	0.0360138
TACR3	-0.478719	0.0133585
TAF4B	-0.497776	0.00966297
TAF7	-0.498288	0.00957687
TAOK1	-0.446154	0.0223374
TAOK3	-0.394872	0.0458897
TARSL2	-0.447687	0.0218261
TBC1D15	-0.517949	0.00672189
TBC1D7	-0.415669	0.0346952
TBC1D9B	-0.484414	0.0121488
TBL1XR1	-0.435897	0.0260138
TDRD15	-0.399522	0.0431685
TENT5B	-0.416097	0.0344904
TES	-0.456723	0.0190028
TFB1M	-0.460843	0.0178185
TGOLN2	-0.460843	0.0178185
TIMELESS	-0.602226	0.00113268
TIMM50	-0.4267	0.0297129
TIPIN	-0.407574	0.0387593
TMBIM1	-0.395142	0.0457279
TMC3-AS1	-0.447687	0.0218261
TMC5	-0.519729	0.00650323
TMEM106C	-0.445124	0.0226864
TMEM147	-0.390666	0.0484658
TMEM254	-0.400441	0.0426457
TMEM39A	-0.432963	0.0271512
TMEM41B	-0.466667	0.0162483
TMPO	-0.446154	0.0223374
TMTC3	-0.415456	0.0347978
TMX4	-0.497491	0.00971118
TNFAIP8	-0.464325	0.0168655
TNPO3	-0.415385	0.034832
TOP2A	-0.394872	0.0458897
TOP2B	-0.394872	0.0458897
TOX4	-0.394872	0.0458897
TP53TG3D	-0.439829	0.0245506
TPGS2	-0.401224	0.0422046
TPM3	-0.497776	0.00966297
TPT1P9	0.395843	0.0453105
TRAPPC11	-0.491911	0.0106961
TRIM5	-0.554047	0.0033167
TRIP12	-0.569231	0.00240567
TRMT10A	-0.570596	0.00233546
TRMT10C	-0.503425	0.00874794
TRMT5	-0.45641	0.0190952
TSFM	-0.395142	0.0457279
TSN	-0.590147	0.00150625
TSR1	-0.518298	0.00667845
TTC26	0.392756	0.0471716
TTC6	-0.426516	0.0297908
TTI1	-0.40323	0.0410913
TWISTNB	-0.425641	0.0301647
TXLNA	-0.42455	0.0306359
TXLNG	-0.45641	0.0190952
TXNIP	-0.484414	0.0121488
TXNRD1	-0.400667	0.0425183
UBA5	-0.415669	0.0346952
UBAP2L	-0.466746	0.0162276
UBE2D1	-0.395142	0.0457279
UBE2W	0.558974	0.0029934
UBE4B	-0.402415	0.0415408
UBR1	-0.641464	0.000412936
UBTD2	-0.400686	0.0425078
UCMA	-0.536553	0.00471572
UFSP2	-0.416812	0.0341498
UGGT1	-0.398707	0.0436359
UNC13C	-0.435897	0.0260138
UNC5C	-0.415385	0.034832
UQCC1	-0.623922	0.000659192
UQCRFS1	-0.415456	0.0347978
URB1	-0.466088	0.0163992
USH2A	-0.396229	0.045082
USP1	-0.405128	0.0400589
USP11	-0.421281	0.0320832
USP24	-0.395142	0.0457279
USP3-AS1	-0.415385	0.034832
USP30	-0.40652	0.0393149
USP31	-0.602062	0.00113717
USP4	-0.473359	0.0145862
USP44	-0.45641	0.0190952
USP8	-0.435897	0.0260138
UTP11	-0.415385	0.034832
UTP3	-0.389119	0.0494417
UTP6	-0.53002	0.00535281
VAC14	-0.395843	0.0453105
VASH1	0.413571	0.0357144
VAT1	-0.455597	0.0193373
VAV3	-0.548718	0.00369941
VBP1	-0.46827	0.0158365
VGLL4	-0.527934	0.00557094
VIRMA	-0.589844	0.00151683
VPS52	0.42455	0.0306359
VPS53	-0.43465	0.0264924
VPS54	-0.433164	0.0270721
VRK2	-0.409063	0.0379847
VRK3	-0.454017	0.019815
WASHC2A	-0.446459	0.0222348
WASHC2C	-0.398707	0.0436359
WASHC5	-0.392189	0.0475204
WBP11	-0.446154	0.0223374
WDR11	-0.415385	0.034832
WDR11-AS1	-0.392189	0.0475204
WDR12	-0.421233	0.0321046
WDR27	-0.42455	0.0306359
WDR7	-0.436196	0.0259003
WDR92	-0.401224	0.0422046
WNT8B	-0.42455	0.0306359
WRN	-0.446154	0.0223374
WRNIP1	0.416812	0.0341498
XAB2	-0.40652	0.0393149
XKR9	-0.501266	0.00908879
XRCC6	-0.405197	0.0400216
XRRA1	-0.518438	0.00666114
XXYLT1	-0.593195	0.00140319
YBX3	-0.405406	0.0399098
YEATS2	-0.427104	0.0295421
YKT6	-0.484414	0.0121488
ZBTB14	-0.40323	0.0410913
ZBTB24	-0.518303	0.00667785
ZBTB33	-0.641026	0.000417941
ZBTB37	-0.443459	0.0232599
ZC3H12A	0.419419	0.0329317
ZC3H14	-0.569231	0.00240567
ZC3HAV1	-0.42455	0.0306359
ZFP90	-0.428794	0.0288357
ZFP91	-0.428211	0.0290779
ZFYVE9	-0.54116	0.00430605
ZMYM4	-0.435972	0.0259854
ZMYND11	-0.405197	0.0400216
ZNF10	-0.706961	5.39829e-05
ZNF136	-0.56962	0.00238545
ZNF141	-0.415719	0.0346714
ZNF174	-0.421281	0.0320832
ZNF182	-0.560332	0.00290917
ZNF195	-0.411783	0.0366014
ZNF215	-0.610256	0.000931252
ZNF226	-0.388351	0.0499315
ZNF248	-0.439829	0.0245506
ZNF26	0.392558	0.0472935
ZNF277	-0.571187	0.0023056
ZNF282	-0.4267	0.0297129
ZNF284	-0.496703	0.00984561
ZNF346	-0.463942	0.0169681
ZNF354B	-0.400686	0.0425078
ZNF367	-0.394123	0.0463404
ZNF429	-0.484414	0.0121488
ZNF449	-0.405128	0.0400589
ZNF451	-0.394872	0.0458897
ZNF528-AS1	-0.484414	0.0121488
ZNF562	-0.447687	0.0218261
ZNF565	-0.42455	0.0306359
ZNF566	-0.471199	0.0151066
ZNF573	-0.426516	0.0297908
ZNF607	-0.393515	0.0467084
ZNF609	-0.463942	0.0169681
ZNF652	-0.558974	0.0029934
ZNF662	-0.487018	0.0116268
ZNF664	0.446154	0.0223374
ZNF667	-0.388808	0.0496391
ZNF674	-0.43337	0.0269911
ZNF728	-0.395843	0.0453105
ZNF776	-0.427734	0.029277
ZNF777	-0.54168	0.00426183
ZNF849P	-0.495417	0.0100681
ZNF888	-0.561659	0.00282882
ZNF91	-0.450487	0.020917
ZNF98	-0.395843	0.0453105
ZSCAN16	-0.484414	0.0121488

## Sheet: Suppl Tab S3 GSE95477
genesymbol	logFC	p value	fold
NR2E3	-4.0899	0.00217389	0.0587242
EMB	3.68678	0.0495599	12.8775
P4HA2	-3.55349	0.0334231	0.0851713
SCN3B	3.39871	0.000181478	10.5467
FAM111A	-3.39314	0.0106422	0.0951835
STEAP4	-3.35136	0.0294364	0.0979803
DBN1	-3.31103	0.0141814	0.100758
AC064834.2	-3.21223	0.0173329	0.107901
CTB-175E5.7	-3.05605	0.00206778	0.120237
P4HA2-AS1	-3.03965	0.00771711	0.121611
RP11-504P24.8	-2.84217	0.00269993	0.139451
RP11-1280N14.3	-2.7798	0.00744817	0.145612
ZNF826P	2.77798	0.00768664	6.8589
RP11-804A23.2	2.76271	0.000646735	6.7867
FAH	-2.74595	0.014696	0.149069
CCDC108	-2.72933	0.0319665	0.150796
MIRLET7BHG	2.71546	0.00119396	6.56805
VWA2	2.70237	0.0184837	6.50869
MTHFD2	-2.67146	0.0277086	0.156968
GCC2-AS1	2.66775	0.000994672	6.35436
RP11-21J7.1	-2.63651	0.00812918	0.160816
CTRB1	2.62958	0.0481295	6.18847
GBP2	2.5829	0.00667913	5.99144
RPSAP31	2.54524	0.00144135	5.83707
CTD-2154B17.4	2.53603	0.00519089	5.79992
RP11-338E21.1	2.53415	0.00650261	5.79237
RP3-331H24.5	-2.48007	0.0281069	0.179236
CASKIN2	-2.4581	0.0086091	0.181986
CCDC68	-2.43684	0.0206657	0.184688
KNDC1	2.42131	0.000963295	5.35658
THBS2	-2.40106	0.0190281	0.189326
PTPN20	2.39592	0.0302331	5.26312
RP11-775B15.2	2.39091	0.0273469	5.24489
ZNF721	2.37911	0.00207981	5.20215
HECW1-IT1	-2.34255	0.0464354	0.197161
SDSL	-2.33861	0.0494297	0.1977
HOTAIRM1	-2.336	0.0104553	0.198059
NCS1	-2.32338	0.00408415	0.199799
DOLK	-2.32235	0.0026135	0.199941
STAP2	-2.31774	0.00326653	0.200581
PLEKHH1	2.31643	0.00132712	4.98099
MON1A	-2.31542	0.00279469	0.200905
RAB9A	2.30374	0.021923	4.93737
HYAL4	2.27441	0.00209431	4.83801
PTENP1	-2.27392	0.0423848	0.206767
RP11-281H11.1	-2.26401	0.00839808	0.208193
RP11-111I12.1	2.25594	0.0377997	4.77647
CBX1P4	2.24551	0.0196955	4.74204
FRMD8	2.22277	0.00715016	4.66789
TH2LCRR	-2.21561	0.0361568	0.215295
ABCA7	2.20447	0.000506888	4.60906
RP11-175P13.3	2.19793	0.0149908	4.5882
RP3-467K16.4	2.1913	0.0432199	4.56718
DMBT1	-2.18665	0.0232773	0.219661
BCKDHA	-2.17865	0.0194363	0.220882
RP11-162A12.2	2.17863	0.0422746	4.52724
CTC-444N24.6	-2.17305	0.0265813	0.221741
AIFM2	-2.15756	0.0102024	0.224135
NID1	2.1436	0.045377	4.41863
DDX19B	-2.13452	0.0126779	0.227743
SETD9	-2.12981	0.046622	0.228488
TNFSF8	2.1232	0.0416134	4.35658
AGAP4	2.11713	0.0359948	4.3383
SCN2A	2.11358	0.0346186	4.32763
ZNF575	-2.10357	0.00280827	0.232682
IGHGP	-2.09951	0.00709153	0.233337
FAM3D	2.09383	0.000560184	4.26879
PSPN	-2.08659	0.0185178	0.235436
CCDC37	2.08546	0.0476696	4.24411
LL09NC01-254D11.1	-2.05806	0.0237747	0.240138
RP11-115J16.1	-2.03122	0.0310699	0.244648
SLC1A3	2.03097	0.0111856	4.08679
GLS2	2.02411	0.00609083	4.06742
LY6K	-2.01849	0.0247686	0.246816
TM4SF5	2.01536	0.00564467	4.04282
RGS3	-2.00741	0.0245845	0.248719
DACT3-AS1	-2.00383	0.025581	0.249338
RP11-34F13.2	-1.99745	0.00931222	0.250442
KLF17	1.99022	0.00615959	3.97297
KCND3	-1.98539	0.0446126	0.252545
ZNF331	1.98193	0.0324755	3.9502
CDR2L	-1.96776	0.0134733	0.255649
PCBP4	-1.96294	0.018997	0.256505
MAP4K1	-1.96233	0.0106625	0.256613
ARX	-1.94675	0.0188833	0.259399
GHRLOS_1	-1.93636	0.0473908	0.261274
PXMP4	-1.9351	0.0360377	0.261503
PSORS1C1	1.93472	0.0187801	3.82304
AC003084.2	-1.93443	0.0295793	0.261624
RHOXF1-AS1	-1.93194	0.0427982	0.262077
RP11-178L8.4	1.92938	0.00665332	3.80891
CTC-518B2.10	1.92587	0.00522644	3.79966
SREBF1	1.92035	0.0179961	3.78516
RP11-822E23.8	1.9139	0.0252915	3.76826
KBTBD12	1.91245	0.0176275	3.76447
GTF2IP13	-1.91158	0.0234822	0.265801
ZMAT3	1.90573	0.0102544	3.74699
KCNK6	1.90485	0.027156	3.74471
PRSS27	-1.89684	0.00922069	0.268531
BMP8A	-1.89494	0.00780432	0.268884
CREG1	-1.88268	0.00156399	0.27118
CTB-31N19.2	-1.87265	0.0133431	0.273071
RP11-516J2.1	-1.87116	0.0122951	0.273354
RAB30-AS1	-1.8696	0.0498142	0.27365
SBSPON	-1.85927	0.0179737	0.275615
RP11-734K21.3	1.85347	0.00256699	3.61369
CNPY4	1.85186	0.029785	3.60964
RP11-571O6.1	-1.83814	0.0169817	0.279683
RP4-724E16.2	1.83764	0.014052	3.57424
RP5-940F7.2	1.83289	0.0117033	3.5625
DTX2P1-UPK3BP1-PMS2P11	-1.83106	0.000501708	0.281057
YBEY	-1.81275	0.00602541	0.284648
LEPR	1.80513	0.00738028	3.49461
ALG1L8P	-1.80482	0.0445185	0.286217
SPRED3	-1.80283	0.049714	0.286612
CCL24	-1.80177	0.00158338	0.286822
RP11-1100L3.7	1.77726	0.0375886	3.42775
CTA-392C11.2	1.77683	0.00488382	3.42673
ELMO2P1	-1.77381	0.0358614	0.292435
HECA	1.77347	0.0450139	3.41876
FAM66A	1.75821	0.0165245	3.38279
ANKRD13D	-1.74842	0.0447103	0.297628
LINC01141	1.74399	0.0341566	3.34961
PTGDR2	1.74062	0.00132882	3.3418
PRR13P5	1.73947	0.000902424	3.33913
GAS8	-1.73743	0.0210842	0.299904
SMARCA1	1.73317	0.00926128	3.32456
RP11-164N3.3	-1.73228	0.00271618	0.300976
GUCY2F	1.73018	0.0143848	3.31769
RP11-977G19.10	1.72869	0.0344855	3.31426
RNF215	1.72575	0.0446331	3.30752
PADI3	1.72423	0.0269602	3.30403
FAM181B	-1.72104	0.0096196	0.30333
MUC13	-1.71509	0.0363751	0.304584
SYNDIG1	-1.71453	0.0332472	0.304702
BOLA3	-1.70581	0.0365218	0.306549
MSANTD1	-1.70257	0.0352546	0.307239
ABCB1	1.70041	0.0386806	3.24994
HPGD	-1.69988	0.00574221	0.307812
BNIP3P11	-1.69837	0.000463215	0.308134
CTD-2021H9.1	1.69308	0.0236928	3.23345
RP11-395D3.1	1.69263	0.0496121	3.23245
RP11-440D17.3	1.69163	0.0189786	3.23022
C2orf48	1.68301	0.0269978	3.21097
LRRC8C	1.6778	0.0411998	3.1994
RP11-496B10.3	1.67616	0.0149611	3.19577
B4GAT1	1.67019	0.0321676	3.18257
RP11-102M11.2	-1.67016	0.00968965	0.314219
CXADR	1.66062	0.0342686	3.16153
ABCA11P	1.65767	0.00856617	3.15506
MT1A	1.65468	0.0209246	3.14854
GOLGA2P10	1.64934	0.0139526	3.1369
RP11-235G24.1	1.6493	0.00730253	3.13681
SLC1A2	1.64175	0.0315955	3.12045
ZNF354C	1.63895	0.016438	3.11439
FOXP4-AS1	1.63846	0.00899931	3.11333
AP4E1	1.63423	0.0424764	3.10422
HAVCR1	-1.63409	0.0336627	0.322174
RP13-465B17.4	1.62463	0.0400272	3.08364
CTD-3184A7.4	1.6217	0.0405004	3.07738
PMS2P10	-1.61812	0.0423834	0.325759
HORMAD2	1.61274	0.0413334	3.05832
SLX1B-SULT1A4	1.61106	0.0153939	3.05475
AC005775.2	1.60648	0.0370221	3.04509
ST6GALNAC5	-1.6062	0.0328827	0.328463
RP11-390P2.4	1.60305	0.0304845	3.03785
CTGLF12P	1.59864	0.0269494	3.02859
KCNJ14	1.59732	0.0348724	3.02581
TP53TG3B	-1.59366	0.0355592	0.33133
RP4-803J11.2	1.59351	0.0477737	3.01783
CREB3L1	1.5911	0.0430466	3.0128
LINC00587	-1.58831	0.0275445	0.33256
SLC9A8	-1.58499	0.0465001	0.333328
RP11-298A8.2	-1.58318	0.0324244	0.333746
CRABP1	-1.58215	0.0163608	0.333984
RP11-57H12.5	1.58198	0.0432503	2.9938
TPRG1L	-1.57931	0.0181242	0.334641
RP11-375B1.1	-1.57185	0.0432828	0.336377
NPIPA2	1.56759	0.0301544	2.96409
LINC00689	1.56628	0.041216	2.96141
CCDC142	1.56224	0.0276107	2.95312
RP11-711K1.7	1.55693	0.0103638	2.94226
CETN4P	1.55574	0.0303674	2.93984
CD40	-1.55552	0.0388395	0.340206
VPS18	-1.54895	0.0211032	0.341758
SPATA9	-1.54501	0.0435201	0.342692
CFAP70	1.53351	0.0432811	2.8949
RP11-795F19.5	1.53266	0.00851636	2.89319
RP11-480I12.5	1.52929	0.0438062	2.88644
ENTHD1	1.52901	0.0240789	2.88588
RPL5P34	-1.52399	0.0199756	0.347723
RP11-661A12.5	-1.52271	0.028174	0.348032
IPO9-AS1	1.51845	0.025712	2.86483
RP11-162P23.2	1.51699	0.00340177	2.86194
BMS1P12	1.51397	0.0273394	2.85595
RP11-347C12.1	1.50926	0.0327585	2.84663
WDR18	-1.50868	0.0307993	0.351432
TMEM189-UBE2V1	1.50516	0.0137175	2.83857
INTS1	1.50362	0.0140988	2.83553
RP11-542B15.1	1.50037	0.0483443	2.82916
RP13-465B17.5	-1.49837	0.0434739	0.353953
WDR17	1.49596	0.00736546	2.82051
CELA2B	-1.49249	0.0197279	0.355399
TLR3	1.48946	0.0397311	2.80785
AC003090.1	-1.48509	0.029259	0.357226
RP11-1012A1.4	1.47722	0.0125025	2.78412
LINC01331	1.47465	0.0319822	2.77917
FAM193B	1.47366	0.0380512	2.77725
CECR5	1.47319	0.0293655	2.77635
NUCB1	-1.47272	0.00201317	0.360302
AC005943.2	1.4708	0.0429164	2.77175
RP3-414A15.10	1.46832	0.0198119	2.767
RP11-2H3.7	1.46759	0.0138587	2.7656
NLRP1	1.46444	0.0188648	2.75955
GTF2IP20	-1.46387	0.0384227	0.36252
TTYH3	-1.45984	0.0250956	0.363533
RP11-575F12.3	1.45887	0.0442514	2.74893
PDK3	1.45636	0.0161666	2.74416
SNURF_2	-1.45265	0.0277599	0.36535
FAM216B	1.44895	0.00739637	2.7301
RP4-657E11.10	1.44649	0.0297055	2.72544
RP11-1035H13.2	1.44173	0.0276944	2.71647
RP11-24N18.1	1.44126	0.0341557	2.71558
RP11-160H22.5	-1.43861	0.00568732	0.368923
DNAH1	1.4338	0.0243948	2.70158
PNOC	1.42076	0.0198396	2.67727
SP140L	1.41582	0.0409411	2.66811
RP11-99H20.1	-1.41142	0.0391544	0.375941
DPY19L1P1	1.40805	0.0205188	2.65378
DPH5	-1.40696	0.000669858	0.377105
RP11-405A12.2	-1.40509	0.023574	0.377596
HTR1E	1.40051	0.0412657	2.63994
ABCG8	-1.3943	0.0324593	0.380428
RP11-382A20.6	1.39248	0.0191802	2.62529
TIMM10B_1	-1.38632	0.0464841	0.382539
RP11-203J24.8	-1.38168	0.0335129	0.383773
TRMT112P6	1.38138	0.026643	2.60517
RNF213	-1.37096	0.0201873	0.386633
FBXO32	1.37053	0.0135729	2.58565
TPTE2P4	1.36871	0.0439339	2.58239
FAM21EP	1.36776	0.0402891	2.5807
AC002310.7	1.36594	0.0140104	2.57745
RP1-273G13.3	1.36468	0.0202415	2.57519
TMEM217	1.36203	0.0210255	2.57047
RP11-1006G14.2	1.3466	0.00391193	2.54312
RP11-379B18.6	-1.34643	0.0256132	0.393263
RIMS4	-1.34472	0.00985544	0.393729
RP4-680D5.2	1.34285	0.0319176	2.53652
RP4-765H13.1	1.34032	0.0135513	2.53207
HSPA12A	1.33805	0.0364336	2.52809
CLCN1	1.33636	0.036025	2.52514
HRG	1.33237	0.0037024	2.51815
CDK2AP2P2	-1.33107	0.0365134	0.397473
RPL23AP60	-1.32877	0.0213092	0.398107
TMPRSS5	-1.32672	0.0362543	0.398675
IL20RA	1.32476	0.0368705	2.50491
SERF1B	1.32383	0.00850443	2.50329
MAP2K6	1.32096	0.044124	2.49832
MYHAS	1.32059	0.042009	2.49769
LL22NC03-123E1.5	1.31699	0.0136642	2.49146
SEMA3F-AS1	1.31699	0.0410957	2.49146
CYB5RL	1.31337	0.00204514	2.48521
RP11-452N17.1	1.31245	0.0125744	2.48363
ZNF697	-1.31126	0.0426994	0.402969
TMEM229B	-1.30983	0.0067467	0.403368
SIAH1P1	1.30626	0.0235165	2.47299
CYP2S1	-1.30076	0.039529	0.405913
RP11-150D5.2	-1.29673	0.0444486	0.407047
AC002383.2	1.29653	0.0127372	2.45637
RP11-539G18.3	1.29456	0.00704934	2.45303
ANO8	1.28013	0.0127345	2.42862
SYNPO	1.27989	0.0227911	2.4282
RP13-726E6.1	-1.2793	0.015573	0.411995
FAM85B	1.27437	0.00135081	2.41894
LINC00674	1.27067	0.0125249	2.41274
RP11-10L7.1	1.26439	0.0206114	2.40225
ZFYVE26	-1.2606	0.0246112	0.41737
P2RY1	1.25609	0.00880717	2.38848
ADAM21P1	1.25359	0.00418925	2.38433
SEMA3C	1.24792	0.0408156	2.375
ATG2A	1.2441	0.0284023	2.36871
RP11-284H19.1	1.24244	0.0246401	2.36598
CCDC36	1.24126	0.0114961	2.36406
RP11-259O2.1	1.23621	0.0297662	2.35579
DCAF4	1.23166	0.0137243	2.34836
AC005037.3	-1.2293	0.0445831	0.426526
NKX1-2	1.22866	0.0456811	2.34349
CTC-480C2.1	-1.22153	0.0348938	0.428829
RP11-254F7.2	1.21936	0.0280401	2.32843
NRL	1.21673	0.0413392	2.32419
NCAPD2	1.21628	0.00552745	2.32347
ISY1-RAB43	1.21617	0.0279937	2.32329
POLE	-1.21507	0.031504	0.430752
COMMD3-BMI1	1.2113	0.0122823	2.31547
TPRN	1.21079	0.0402615	2.31465
TMEM170B	1.20628	0.0417259	2.30743
RP11-347C12.12	1.20196	0.0232457	2.30052
MOAP1	1.20132	0.014581	2.29951
SDHAF2	-1.19707	0.00699169	0.436161
ORAI3	1.19681	0.027607	2.29232
CTB-147N14.6	-1.19546	0.0343707	0.436648
SRP14-AS1	1.18968	0.0454291	2.28102
RP11-354P11.2	-1.1886	0.0384176	0.438727
RBAK-RBAKDN	-1.18855	0.0156174	0.438742
TXNDC15	-1.18521	0.0418637	0.439762
AC026202.3	-1.1818	0.0356643	0.440802
RECQL4	-1.17616	0.00379745	0.442528
CCR3	1.17381	0.0235697	2.25606
C10orf32-ASMT	1.1644	0.0357978	2.2414
ZNF776	1.16198	0.0246917	2.23764
ABCB8	-1.16072	0.0487144	0.44729
DAPK1	1.15986	0.0111979	2.23436
SLC25A4	-1.15571	0.0230601	0.448847
ACTR3C	-1.15417	0.0430099	0.449325
FAM184B	1.14797	0.010515	2.21603
PPP1R12C	-1.14663	0.00291772	0.451679
KCNV2	1.14258	0.0236999	2.20775
HNRNPAB	1.13964	0.0284265	2.20326
ZNF169	1.13581	0.0460065	2.19742
ARL2-SNX15	-1.13344	0.0476255	0.455827
RIC3	1.13173	0.0143269	2.19121
ZNF517	1.13163	0.0428637	2.19106
RP11-864N7.2	1.12877	0.0209612	2.18672
CCNE2	-1.12773	0.0229447	0.457636
CFAP46	-1.12652	0.017692	0.458018
GRIN3A	1.12609	0.047159	2.18266
CDC42EP5	1.12147	0.0488254	2.17568
DNAJA4	-1.12013	0.0242068	0.460053
TP53	1.1138	0.0104527	2.16415
IDI1	-1.11279	0.0178332	0.462398
NDUFA5	-1.11252	0.00693326	0.462486
CTD-2161F6.2	1.11027	0.00843251	2.15886
RP11-54O7.14	1.10978	0.0388361	2.15813
CTC-575D19.1	1.10275	0.0140492	2.14763
LINC01473	1.10198	0.0228847	2.1465
RP4-668E10.4	1.10177	0.0279306	2.14617
LL22NC03-86D4.1	1.09962	0.000360209	2.14299
DRD3	1.09962	0.021517	2.14298
TVP23A	-1.09126	0.0368484	0.469351
GIPC1	-1.08964	0.0209862	0.469879
RP11-944L7.4	-1.0892	0.0384224	0.470021
PLEKHO1	-1.08756	0.0348305	0.470555
KB-1980E6.3	1.08662	0.0186247	2.12375
MARCKS	1.08256	0.024333	2.11779
MARVELD1	-1.08109	0.0122564	0.472673
AIF1L	-1.08087	0.00832028	0.472744
FAM171A1	-1.07984	0.0205416	0.473082
STXBP1	1.0777	0.0169031	2.11067
AKR1E2	1.0754	0.0397013	2.1073
KIAA0141	1.07478	0.00384507	2.10641
AC016910.1	1.07251	0.0125879	2.10309
RP1-317E23.3	-1.06982	0.00606911	0.476379
RP11-603B24.1	1.06814	0.034748	2.09674
ZBTB45	1.06574	0.0422531	2.09324
THEM7P	1.05642	0.0374674	2.07976
AP001347.6	1.04898	0.0359269	2.06907
RP11-415A20.1	1.04576	0.0246822	2.06446
KRBOX1	-1.03958	0.0297361	0.48647
LINC00847	1.03944	0.0470337	2.05544
RP11-875O11.2	-1.0379	0.0299488	0.487035
RPL36A	1.03733	0.013449	2.05242
GNB1L	1.03584	0.019202	2.05031
INPPL1	1.03387	0.0452823	2.0475
CBX4	1.03234	0.0269973	2.04534
RP11-285E9.6	1.03092	0.00759385	2.04333
TRDN	1.02933	0.014182	2.04108
SLC47A1	1.02852	0.0399593	2.03993
BCO2	1.02639	0.00869079	2.03692
ADCK3	1.0253	0.0113831	2.03538
NR1D1	-1.02141	0.0433548	0.492634
NLRC3	-1.02104	0.0191046	0.492762
NUDT13	1.01931	0.0103403	2.02694
HMGCS1	-1.01553	0.00646275	0.494648
AC009299.2	1.01138	0.0349776	2.01583
LINC01429	1.00779	0.00105727	2.01083
RP11-449P1.1	-1.0061	0.0123842	0.497889
SNUPN	-1.00335	0.0459294	0.498841

## Sheet: Suppl Tab S4 GSE158802
genesymbol	logFC	p value	fold
HADHA	-8.72655	0.000953364	0.00236073
ZNF10	-8.26466	0.000900076	0.00325154
RSPH4A	-8.21576	0.000805521	0.00336364
RHOQ	-7.95672	0.000426437	0.00402522
DHX38	-7.93381	0.000554566	0.00408964
ZNF662	-7.76379	0.00379594	0.00460114
NUDT6	-7.72709	0.00360059	0.0047197
MSR1	-7.68031	0.00153412	0.00487524
TRMT10A	-7.67677	0.000411549	0.00488723
ZNF182	-7.54852	0.003234	0.00534157
AMPH	-7.43096	0.00278141	0.00579508
FYTTD1	-7.34422	0.00592432	0.00615416
BBX	-7.32054	0.000995439	0.00625601
MORC3	-7.27708	0.00715269	0.00644735
EIF3J	-7.23367	0.000518921	0.00664428
PDZRN3	-7.21741	0.00186292	0.00671958
NAA16	-7.18319	0.00267069	0.00688087
SLC26A8	-7.14635	0.0022543	0.00705885
UQCC1	-7.1168	0.0029458	0.00720495
RUNDC1	-7.06348	0.000230999	0.00747622
CORO1C	-6.98605	0.00718766	0.0078884
ZFYVE9	-6.96743	0.0105688	0.0079909
MRTO4	-6.95897	0.00468755	0.00803786
FAM136A	-6.90357	0.00383115	0.00835255
XKR9	-6.89015	0.00438648	0.00843058
PDHA1	-6.84175	0.0112109	0.00871822
AGL	-6.83737	0.0121435	0.00874475
VGLL4	-6.79082	0.00314984	0.00903152
CEP135	-6.75361	0.00431734	0.00926745
IDI1	-6.72682	0.00760171	0.00944118
TMX4	-6.71279	0.00580978	0.0095334
ANK2	-6.70864	0.00371652	0.00956091
SURF6	-6.62357	0.00252682	0.0101416
MAP7	-6.60763	0.00664578	0.0102543
COQ8A	-6.60533	0.00284708	0.0102706
KLF7	-6.60237	0.00611857	0.0102917
GTPBP8	-6.5562	0.00947074	0.0106265
ABLIM1	-6.54872	0.00832638	0.0106817
ZNF888	-6.5107	0.00218632	0.0109669
ZNF346	-6.47637	0.00598912	0.011231
ADSS	-6.46607	0.00817045	0.0113115
DSCAM	6.46055	0.00399956	88.068
PDLIM5	-6.4558	0.00943554	0.0113923
CACYBP	-6.44369	0.0064153	0.0114883
RGPD1	-6.42938	0.00583239	0.0116028
COG2	-6.40876	0.00671569	0.0117698
XXYLT1	-6.39708	0.00428577	0.0118655
PRKD1	-6.35551	0.00340658	0.0122124
OGA	-6.30681	0.0189108	0.0126316
NEBL	-6.30228	0.00506226	0.0126714
QRSL1	-6.28108	0.0112789	0.0128589
POFUT2	-6.25049	0.00248232	0.0131345
USP31	-6.24779	0.00411669	0.0131591
PLCXD2	-6.24411	0.0147509	0.0131928
PPP1R12B	-6.24278	0.0112092	0.0132049
SRRT	-6.23571	0.00101618	0.0132698
TACR3	-6.22486	0.00731768	0.0133699
TSR1	-6.21593	0.0143375	0.013453
OXCT1	-6.20948	0.0185198	0.0135133
GLUD1	-6.19996	0.0164453	0.0136028
ZFP91	-6.17598	0.00667753	0.0138307
GEN1	-6.17501	0.0114817	0.01384
ZNF284	-6.16408	0.0125339	0.0139453
SEPTIN8	-6.15763	0.0136768	0.0140078
FAM193A	-6.15426	0.00740391	0.0140405
CCDC127	-6.12976	0.00375926	0.014281
ATXN7	-6.12575	0.00388365	0.0143208
C11orf54	-6.12176	0.00733017	0.0143604
GINM1	-6.09845	0.0125859	0.0145943
SLC35F2	-6.08018	0.0192154	0.0147803
PRIM1	-6.02692	0.0253121	0.0153361
TRAPPC11	-6.01353	0.0197735	0.0154791
LGR4	-6.01132	0.00393244	0.0155029
MTREX	-6.00603	0.00620072	0.0155599
SYT1	-6.00526	0.0116045	0.0155682
ODF2	-6.00046	0.0152437	0.01562
PTPN1	-5.98832	0.00674225	0.0157521
TFB1M	-5.98662	0.0179252	0.0157706
EXOC4	-5.97098	0.0102621	0.0159425
CDC25C	-5.96998	0.0236124	0.0159536
DYNC1LI2	-5.96895	0.0149365	0.0159649
VPS54	-5.96796	0.016705	0.0159758
XRRA1	-5.96731	0.01634	0.0159831
RGMB	-5.9607	0.0240416	0.0160565
MRPL1	-5.92933	0.00653626	0.0164094
NUDCD3	-5.87456	0.00346727	0.0170444
ZNF277	-5.81436	0.0158987	0.0177707
CHD1L	-5.80031	0.0180833	0.0179446
SRPRB	-5.80009	0.00661773	0.0179472
DST	-5.79545	0.0263397	0.0180051
GUF1	-5.77529	0.026671	0.0182585
GABARAPL1	-5.76604	0.0156773	0.0183759
ARHGEF12	-5.76454	0.00978148	0.0183951
FAM32A	-5.746	0.0191855	0.0186329
PIK3R3	-5.74444	0.0164167	0.0186532
PTPN5	-5.73318	0.0111371	0.0187993
DCUN1D1	-5.72934	0.0137149	0.0188494
TRMT1L	-5.72659	0.0239808	0.0188853
ARNTL2	-5.71999	0.011461	0.018972
MMADHC	-5.71487	0.0307858	0.0190393
RAD51	-5.71424	0.0218716	0.0190477
RASGRP1	-5.69662	0.00974707	0.0192817
APAF1	-5.69398	0.0143221	0.019317
TIMELESS	-5.68865	0.0178212	0.0193886
SEC14L6	-5.68743	0.0174918	0.019405
OSBPL6	-5.68458	0.031577	0.0194433
SEC23A	-5.68199	0.0342279	0.0194783
EPC2	-5.68121	0.0053856	0.0194888
CNOT3	-5.67599	0.00739131	0.0195594
HSPA4L	-5.67415	0.0131468	0.0195844
SRSF5	-5.65936	0.0190315	0.0197862
GTF3C3	-5.64799	0.0313342	0.0199427
LDB2	-5.64759	0.0088665	0.0199484
ARHGEF9	-5.64038	0.0231118	0.0200483
SLCO1B3	-5.63052	0.0351851	0.0201857
RNF113A	-5.60605	0.0288078	0.020531
MAPRE2	-5.556	0.0143243	0.0212558
ACTR3	-5.54341	0.0138033	0.0214421
SNRNP35	-5.54285	0.00408847	0.0214504
PEX11B	-5.52821	0.041416	0.0216691
USP4	-5.52212	0.0350718	0.0217609
TDRD15	-5.50968	0.0272172	0.0219493
METTL16	-5.50959	0.0295295	0.0219507
PEG10	-5.50857	0.0146854	0.0219662
PLIN5	-5.48654	0.00495206	0.0223042
RNGTT	-5.48486	0.0455408	0.0223302
COPS7B	-5.47986	0.00671566	0.0224077
HVCN1	-5.47499	0.0174079	0.0224834
NSD1	-5.46847	0.0426127	0.0225853
CAPZB	-5.43851	0.0391194	0.0230592
C6orf120	-5.43303	0.032824	0.023147
NOL9	5.43299	0.0416034	43.201
RNF169	-5.42141	0.0270047	0.0233342
TMEM39A	-5.41922	0.0406638	0.0233696
NCALD	-5.41512	0.0168233	0.0234361
DHX9	-5.40641	0.0300341	0.0235781
MPP1	-5.40546	0.02568	0.0235936
KDM2B	-5.40363	0.0220207	0.0236236
EFNB2	-5.38596	0.0199502	0.0239147
FOXN2	-5.38312	0.020564	0.0239619
TXNIP	-5.38133	0.0111947	0.0239916
BANK1	-5.3812	0.0285835	0.0239938
FIGN	-5.37812	0.0469638	0.024045
ACADSB	-5.37608	0.033689	0.024079
C16orf70	-5.36073	0.0412341	0.0243366
YEATS2	-5.3597	0.0170474	0.0243539
STK39	-5.35244	0.0193211	0.0244768
ACER3	-5.34353	0.0204944	0.0246284
MAPK1	5.33251	0.0492379	40.2946
KRIT1	-5.32851	0.0394777	0.0248862
EMSY	-5.32351	0.0212412	0.0249727
TEFM	-5.30815	0.0451202	0.02524
JAK2	-5.29935	0.0401811	0.0253943
CREBBP	-5.29455	0.012775	0.0254789
NOX4	-5.2899	0.021902	0.0255612
TGOLN2	-5.28962	0.0260234	0.0255663
GTF3C1	-5.2894	0.0301346	0.0255701
CLEC3A	-5.28195	0.0336606	0.0257024
TMEM199	-5.27856	0.0457652	0.025763
LTO1	-5.27334	0.0132639	0.0258562
DPY19L3	-5.27195	0.0237739	0.0258811
PSMC6	-5.26631	0.0154892	0.0259826
SEMA3E	-5.26081	0.0294562	0.0260818
VRK2	-5.25841	0.0402887	0.0261252
SLC9A3R1	-5.25625	0.0295186	0.0261645
NOSTRIN	-5.25579	0.0280425	0.0261728
OLFM4	-5.25451	0.0229148	0.026196
ELF2	-5.24918	0.0418227	0.026293
NUP188	-5.24376	0.0351174	0.026392
MCL1	-5.24259	0.0165288	0.0264134
ZNF776	-5.24041	0.0385808	0.0264532
NDUFS6	-5.24029	0.00865966	0.0264555
NAA50	-5.23347	0.0230934	0.0265808
AFG3L2	-5.22801	0.031353	0.0266816
ZNF566	-5.21052	0.0296499	0.0270071
USP11	-5.18806	0.047352	0.0274309
URB1	-5.18725	0.0182303	0.0274462
ZNF26	5.18258	0.0332237	36.3172
COQ4	-5.16859	0.0141568	0.0278035
ANKRD36C	-5.15732	0.0205641	0.0280215
SNAP29	-5.15671	0.0253758	0.0280335
GLYR1	-5.14929	0.0224043	0.028178
DDX42	-5.14183	0.0262864	0.0283241
EIF3C	-5.141	0.0168048	0.0283403
CCNB1IP1	-5.14044	0.0481613	0.0283514
ADGRG1	-5.1313	0.00383096	0.0285316
ZNF607	-5.13035	0.0368377	0.0285503
RAPH1	-5.12386	0.0144159	0.0286789
MRPL27	-5.11813	0.0370854	0.0287932
CCDC88C	-5.10922	0.00840519	0.0289716
UBE2A	-5.10838	0.0221266	0.0289885
ALDOA	-5.09454	0.0188203	0.0292678
FAM111A	-5.09204	0.0227033	0.0293185
PDZD11	-5.07377	0.0346268	0.0296923
BRPF3	-5.06726	0.0195904	0.0298265
MAP3K5	-5.06534	0.0493223	0.0298663
SMARCC1	-5.06067	0.0254772	0.029963
ZNF609	-5.06063	0.0365493	0.0299638
EVI5	-5.05762	0.0245769	0.0300264
ATG4A	-5.05618	0.0474449	0.0300566
PFKP	-5.05269	0.0372386	0.0301293
MAP3K9	-5.03734	0.0335643	0.0304515
LARGE1	-5.03281	0.0340624	0.0305473
ZBTB14	-5.02545	0.0403364	0.0307035
PGM2L1	-5.02285	0.0479347	0.030759
PTK2	-5.0186	0.0392562	0.0308497
ZBTB40	-5.00549	0.0411259	0.0311313
ZFP90	-4.99832	0.0318541	0.0312864
ENOX1	-4.99747	0.0450409	0.0313048
ATP6V1E1	-4.99088	0.0280035	0.0314482
WHAMM	-4.98518	0.0436132	0.0315726
GATM	-4.96184	0.0320217	0.0320877
CHFR	4.96135	0.0382938	31.154
ADGRL3	-4.94925	0.0318872	0.0323688
CDCA5	-4.94612	0.039419	0.0324391
RBMS2	-4.93558	0.023545	0.032677
SPECC1L	-4.91189	0.0192214	0.033218
SH3BGR	-4.91102	0.0422292	0.0332381
MYOC	-4.9088	0.0347066	0.0332892
CCDC92	-4.9018	0.010249	0.0334511
KIF22	-4.90112	0.0206933	0.033467
CHRM3	4.87838	0.0110251	29.4129
STK40	-4.87588	0.00372917	0.0340577
ZNF777	-4.87584	0.0036045	0.0340585
FAM126A	-4.86952	0.0373182	0.034208
ZSCAN16	-4.8667	0.0112543	0.0342749
CTNNBL1	-4.86018	0.0290371	0.0344304
EFHC2	-4.8598	0.0469444	0.0344392
GLDC	-4.85841	0.018076	0.0344725
BICD1	-4.84624	0.0118213	0.0347646
RAB3GAP1	-4.84479	0.0357846	0.0347994
PITX2	-4.83997	0.0418221	0.034916
LAMA2	-4.83069	0.0359071	0.0351414
NEFM	-4.82965	0.0208734	0.0351666
TAF7	-4.81728	0.0259887	0.0354694
TP53TG3D	-4.81666	0.0239416	0.0354847
CTSH	4.81628	0.011587	28.1738
PDZD2	-4.81589	0.0488742	0.0355037
SPATS2	-4.81062	0.0308282	0.0356336
ITIH2	-4.80877	0.0334835	0.0356793
SEC24B	-4.80486	0.0243175	0.035776
PIGS	-4.80196	0.0395137	0.0358481
RNASEH2B	-4.79356	0.0272934	0.0360574
RPUSD3	-4.79122	0.0112017	0.0361159
KCNA4	-4.78879	0.0338183	0.0361769
NT5C2	4.78042	0.0305378	27.4821
SUPT16H	-4.77885	0.011869	0.0364269
GAS2	-4.77439	0.0325386	0.0365398
ADD2	-4.77399	0.0200454	0.0365498
PITPNC1	4.76244	0.0344947	27.1417
SH3BP4	-4.7441	0.0192677	0.0373149
FBN1	-4.73874	0.0381702	0.0374539
PPIC	-4.72192	0.0365165	0.037893
KLHL36	-4.71424	0.0354719	0.0380954
FAM204A	-4.71309	0.0110516	0.0381257
ATN1	-4.70994	0.0185233	0.0382091
MAPKAPK2	-4.70776	0.0222452	0.0382668
ARG2	-4.70577	0.0315121	0.0383197
BMPER	-4.70543	0.011123	0.0383288
TEK	-4.69807	0.0443614	0.0385247
UCMA	-4.69572	0.0379612	0.0385876
MYH13	-4.68384	0.031707	0.0389066
TIPRL	-4.67372	0.0321351	0.0391805
PSMC3IP	-4.66916	0.0200305	0.0393046
HDDC2	-4.66793	0.0498128	0.039338
ATMIN	-4.6658	0.0274205	0.0393963
COL5A1	-4.66355	0.0120373	0.0394577
LEAP2	-4.66258	0.0381039	0.0394843
CFL1	-4.66159	0.0479462	0.0395114
FAM234A	-4.64021	0.031618	0.0401012
ZNF394	-4.6342	0.0453268	0.0402686
MORC2	-4.6333	0.024936	0.0402936
SMPD3	-4.6328	0.0407737	0.0403078
SMAGP	-4.6255	0.0256993	0.0405123
SCCPDH	-4.62445	0.0219375	0.0405418
CKAP2L	-4.62215	0.0429725	0.0406064
PPCS	-4.61867	0.0374804	0.0407043
ZNF248	-4.60676	0.0305614	0.0410419
IRGQ	-4.60416	0.0115364	0.041116
HAL	-4.60371	0.0373962	0.0411288
VPS53	-4.60255	0.0384826	0.0411618
GABRB3	-4.60239	0.0387239	0.0411664
PSMD14	-4.59874	0.0366301	0.0412706
C12orf45	-4.59754	0.0366154	0.041305
NTPCR	-4.59613	0.046332	0.0413453
RAD18	-4.59572	0.0272018	0.0413572
TIMM50	-4.59528	0.0283709	0.0413697
CPED1	-4.5944	0.0356089	0.0413951
ACBD6	-4.59242	0.044103	0.0414517
CBFA2T3	4.58991	0.0422014	24.0824
FAN1	-4.58364	0.0241187	0.0417048
IQSEC1	-4.57944	0.0487046	0.0418266
SLC44A1	-4.57595	0.0125138	0.0419278
LTBP2	-4.57541	0.0313003	0.0419434
STIP1	-4.56646	0.0349836	0.0422045
PEAK1	-4.56571	0.0135467	0.0422263
PAFAH1B1	-4.56476	0.0350202	0.0422542
SUPT20H	-4.55128	0.0462837	0.042651
CBY1	-4.54856	0.0457153	0.0427315
LY6K	-4.53858	0.0111897	0.0430281
CDK5RAP2	-4.53554	0.0125401	0.0431187
TTC4	-4.53345	0.0436597	0.0431814
CCDC93	-4.52881	0.0191188	0.0433204
SFR1	-4.52674	0.0367558	0.0433827
CDH18	-4.51914	0.017522	0.0436117
PRKRIP1	-4.51142	0.0404328	0.0438459
NCBP3	-4.50285	0.0218987	0.0441071
CPD	-4.50067	0.0449176	0.0441738
ARHGAP21	-4.50018	0.0341085	0.0441887
BTBD8	-4.50016	0.0329029	0.0441892
TMEM254	-4.49451	0.0347318	0.0443627
NSD3	-4.47994	0.0250824	0.044813
MAD1L1	-4.46842	0.0365497	0.0451723
BORCS5	-4.46297	0.0426508	0.0453433
SMYD5	-4.46165	0.011073	0.0453846
DCAF4	-4.44691	0.0382618	0.0458508
HPSE2	-4.44502	0.012553	0.0459109
SGMS1	-4.43894	0.013451	0.0461046
AP5S1	-4.42977	0.0298055	0.0463988
STIM2	-4.42877	0.0339871	0.0464309
CLIC1	-4.42854	0.0301648	0.0464382
HSPD1	-4.42347	0.0277237	0.0466017
POC1B	-4.42219	0.0474786	0.046643
SIAH2	-4.41869	0.0360355	0.0467565
ZNF282	-4.41361	0.0346788	0.0469214
MYL4	-4.40325	0.011883	0.0472595
MEPCE	-4.39654	0.0434373	0.0474798
EXOC2	-4.3848	0.0449532	0.0478678
MSRB2	-4.36458	0.0113971	0.0485433
GPATCH2L	-4.36022	0.0447003	0.0486904
POLDIP2	-4.35603	0.0420802	0.0488321
PGRMC1	-4.33967	0.0291972	0.0493888
SCMH1	-4.32503	0.011711	0.0498925
ADAP1	-4.32435	0.0111935	0.0499161
COPS3	-4.31915	0.0362412	0.0500964
IFT81	-4.31703	0.03498	0.0501701
C1QTNF1	4.30482	0.0259415	19.7642
AMOTL1	-4.30446	0.0231697	0.0506092
MAP10	-4.30379	0.0287691	0.0506324
YKT6	-4.29489	0.0118141	0.0509458
AP3B1	-4.28576	0.0318048	0.0512692
CEP162	-4.26511	0.040407	0.0520085
ITGBL1	-4.26198	0.0287169	0.0521213
PDIK1L	-4.23478	0.0402976	0.0531135
PNPLA2	-4.23334	0.0314472	0.0531664
TBC1D9B	-4.231	0.011164	0.0532526
MAT1A	-4.23098	0.0376835	0.0532536
EIF4EBP2	-4.22148	0.0296922	0.0536053
NGRN	-4.21389	0.048132	0.0538879
UBR1	-4.20318	0.0440381	0.0542895
C1orf122	-4.20317	0.0115133	0.0542901
ERP29	-4.2	0.0477202	0.0544093
RECQL	-4.19874	0.0481801	0.0544571
NFIA	-4.18546	0.0296893	0.0549605
ABCG2	-4.16682	0.0291924	0.0556752
DNAH2	-4.15623	0.0308525	0.0560853
ZNF525	-4.15558	0.0469004	0.0561107
CHD6	-4.13799	0.0398278	0.056799
WASHC2A	-4.13485	0.0239688	0.0569229
SPDYE3	-4.13392	0.0274156	0.0569596
BTBD9	-4.13334	0.0241237	0.0569825
GUSB	-4.11985	0.0439961	0.0575178
EML4	-4.11258	0.0346405	0.0578082
MTRNR2L8	4.11175	0.0328651	17.2886
ZNF429	-4.10913	0.0110117	0.0579467
PPM1H	-4.09852	0.0489527	0.0583745
CYREN	-4.08546	0.0287786	0.0589051
C19orf44	-4.07875	0.0467895	0.0591798
VASH1	4.07313	0.0330694	16.8319
YLPM1	-4.07281	0.0498492	0.0594242
COLEC12	-4.05767	0.0287265	0.060051
TAF4B	-4.05169	0.0347816	0.0603002
REX1BD	-4.0494	0.0359085	0.060396
GNE	-4.04247	0.0454502	0.060687
KATNBL1	-4.04142	0.033923	0.0607311
TGS1	-4.03821	0.0391015	0.0608663
PIK3R2	-4.0323	0.0113731	0.0611163
CFAP36	-4.02434	0.0283871	0.0614546
NAV3	-4.02226	0.0474452	0.0615432
ERVFRD-1	4.00037	0.0289207	16.0041
PTPDC1	-3.99688	0.0427135	0.0626351
NUP62CL	-3.99363	0.0289319	0.0627766
SLC22A2	-3.99232	0.0306785	0.0628338
RBP1	-3.97906	0.0307691	0.0634138
RYBP	-3.97351	0.0375187	0.0636582
JOSD1	-3.96896	0.0295304	0.0638595
PKN2	-3.95125	0.0430742	0.0646481
MYO5C	-3.90548	0.0296749	0.0667317
KYAT3	-3.8962	0.0318955	0.0671623
TENT5B	-3.8905	0.0290286	0.0674284
SLC35D3	3.88599	0.0304038	14.7842
ZNF98	-3.88294	0.0466498	0.0677825
ZNF565	-3.87896	0.0291106	0.0679699
EPB41L4A	-3.8777	0.0454824	0.0680292
OSBP	-3.86947	0.0439232	0.0684183
ZBTB24	-3.85898	0.0334795	0.0689177
MDH1B	-3.85333	0.0297748	0.069188
ABHD12	-3.83355	0.0108198	0.0701434
KLC4	-3.81375	0.0291013	0.0711129
RFT1	-3.7967	0.0308506	0.0719579
KCNJ8	3.78502	0.0311445	13.785
GOSR2	-3.77082	0.020157	0.0732608
PDE12	-3.76479	0.0308874	0.0735673
ETFDH	-3.76199	0.0309954	0.0737104
ILDR2	-3.72876	0.0487478	0.075428
BDP1	-3.72789	0.0427739	0.0754735
SFXN2	3.71973	0.0290211	13.175
ZC3HAV1	-3.71213	0.0312141	0.0763024
TSFM	-3.70909	0.0496205	0.0764631
POLR2D	-3.70886	0.0463757	0.0764754
DDR2	3.70247	0.029814	13.0183
GC	-3.70175	0.0301963	0.0768532
ENSA	-3.69768	0.045892	0.0770701
MPIG6B	-3.68195	0.0296871	0.0779155
NANS	-3.67756	0.0316346	0.0781525
GUK1	-3.66311	0.0302326	0.0789396
CEP70	-3.65549	0.0455568	0.0793577
IFT43	-3.64286	0.0295997	0.080055
DRG2	-3.64282	0.0286619	0.0800577
VPS52	3.63521	0.0296651	12.4253
PML	-3.63517	0.0289141	0.0804831
EHD3	-3.61812	0.0299546	0.0814399
MAB21L2	-3.59787	0.029383	0.0825909
GET3	-3.59023	0.0298016	0.0830294
RARS	-3.58203	0.0229458	0.0835027
FOXC1	3.57318	0.0307393	11.9024
ENDOV	-3.5412	0.0293156	0.0858999
ZMYM4	-3.53227	0.0275177	0.0864333
WNT8B	-3.52639	0.029381	0.0867864
MAP3K6	3.51334	0.0302142	11.4188
ID2	-3.49621	0.029139	0.0886208
C2orf27A	-3.46437	0.0310245	0.0905987
UBAP2L	-3.45873	0.0220665	0.0909535
GOLGA8N	-3.45472	0.0489044	0.0912065
HSPA9	-3.44699	0.0372622	0.0916966
FOXO3B	-3.44487	0.0297665	0.0918314
NFASC	-3.42825	0.0305325	0.0928951
INO80D	-3.41568	0.0316931	0.093708
RTL8C	-3.40454	0.0297818	0.0944346
LRRC20	-3.38745	0.0300403	0.0955601
DDX51	-3.3874	0.0289513	0.0955633
MCM3	-3.38723	0.0432152	0.0955747
TXLNA	-3.37438	0.0298977	0.0964297
WDR27	-3.36721	0.0294827	0.0969103
SPATA24	-3.32227	0.0304561	0.0999762
MAPK7	-3.32223	0.0294048	0.0999792
CEBPB	-3.28269	0.0299516	0.102757
BRD4	-3.27378	0.0296731	0.103394
RGS6	-3.26559	0.0297554	0.103982
PTRH1	-3.24536	0.029541	0.105451
OGN	-3.24536	0.029541	0.105451
PELO	-3.22915	0.0439934	0.106642
ICAM2	-3.14371	0.0287778	0.113149
HAUS8	-3.061	0.0443993	0.119825
SF3B2	-2.98628	0.046323	0.126194
CCPG1	-2.96605	0.0445118	0.127977
KIF15	-1.751	0.0227375	0.297095
WBP11	-1.73056	0.0182096	0.301335
PDE6C	-1.69949	0.0267216	0.307895
DOP1A	-1.66161	0.0363744	0.316085
SECISBP2L	-1.63535	0.0226389	0.321893
AGGF1	-1.5466	0.0227507	0.342315
DDX50	-1.54075	0.0139615	0.343707
CENPC	-1.53919	0.0442411	0.34408
IK	-1.51511	0.0174744	0.349871
PNN	-1.45584	0.0329338	0.364543
SRP72	-1.42627	0.0435951	0.372092
ZNF652	-1.388	0.0316483	0.382095
IWS1	-1.37385	0.0149513	0.385861
SRSF6	-1.30525	0.0365428	0.404651
TXLNG	-1.29432	0.0382159	0.407729
CDCA7L	-1.2699	0.0369969	0.414689
TOP2A	-1.26322	0.0173693	0.416614
ANKRD49	-1.24238	0.0288743	0.422675
ZC3H14	-1.21521	0.0165542	0.430711
SHOC2	-1.19468	0.0157187	0.436882
DNAJC8	-1.14846	0.0410829	0.451106
RNF20	-1.11523	0.024208	0.461618
SUGT1	-1.05553	0.045285	0.481121
SNW1	-1.04259	0.0374683	0.485456

## Sheet: Suppl Tab S5 GSEA GSE95477
	ID	Description	setSize	enrichmentScore	NES	pvalue	p.adjust	qvalues	rank	leading_edge	core_enrichment
GO_ORGANELLE_INNER_MEMBRANE	GO_ORGANELLE_INNER_MEMBRANE	GO_ORGANELLE_INNER_MEMBRANE	475	0.286423	1.6181	0.000122011	0.047214	0.0439821	7932	tags=30%, list=23%, signal=23%	ABCB8/PSEN2/NDUFB3/MRPS27/SLC25A10/CHCHD6/SLC25A14/PISD/MRPS33/SMIM20/MRPS7/MRPL51/MRPL17/TMEM14C/COX7B/MRPL22/ATAD3A/NDUFAF3/MICU3/MPV17/PHB/PPIF/MRPL12/NDUFC2/MRPL47/UQCC1/COX7B2/DNAJC11/AIFM1/NDUFA7/PTCD3/DPY19L2P1/NDUFA2/MRPS31/UQCRQ/NDUFA1/NDUFB9/LEMD3/MRPL21/MRPL14/NDUFA9/TIMM8A/SMAD3/ECSIT/MRPL55/DPY19L4/MRPL46/MRPL27/FGR/MRPS36/MRPS14/CLPX/HCCS/LYN/NDUFA12/COQ3/ITPR1/SLC25A12/TMEM177/COQ5…
GO_COFACTOR_BINDING	GO_COFACTOR_BINDING	GO_COFACTOR_BINDING	467	0.275525	1.55357	0.000122504	0.047214	0.0439821	8286	tags=31%, list=24%, signal=24%	STEAP4/NOS2/CYP2S1/MOCS1/SQLE/DHCR24/ACLY/CYGB/POLE/MDH1/HMGCR/OGDH/GLRX5/AIFM2/BDH2/CISD3/CYB5A/GRHPR/ACOX3/SDSL/AIFM1/GPT/PCCA/GSTM3/DBH/G6PD/EXO5/MCCC1/MUTYH/NDUFA9/EGLN1/ACADL/PXDN/LPO/MTRR/CUBN/PGAM2/QDPR/ECI2/NOX4/GCLC/IDH3B/CREG2/GLUD1/FMO1/HBG1/NR1D1/NTHL1/CYP3A43/CYP1A1/CYP2C8/ACAT1/CRYL1/P3H3/CYP4X1/CTH/HMOX2/GOT2/DHODH/P4HA1/CD320/HBD/CREG1/IDH3G/SCP2/NFU1/RSAD1/CISD2/GLRX3/CYP27C1/ABC…
GO_REGULATION_OF_PROTEIN_CATABOLIC_PROCESS	GO_REGULATION_OF_PROTEIN_CATABOLIC_PROCESS	GO_REGULATION_OF_PROTEIN_CATABOLIC_PROCESS	356	0.296919	1.6364	0.000126183	0.047214	0.0439821	5576	tags=26%, list=16%, signal=22%	RAB7A/NOS2/LAPTM4B/PSMC2/WWP2/RIC1/GGA3/HMGCR/PHB/ATG7/PTK2B/RNF14/PIN1/FLNA/NELL1/PSMC5/SMURF1/ANKIB1/PLEKHG5/NKD1/SMAD3/C4BPA/EGLN1/HSPA1B/DDRGK1/AZIN1/CCDC22/MAPK9/GIPC1/SNF8/PDCL3/TRIB2/PSME2/ANXA2P2/RAD23B/HECW1/LRP1/CCAR2/RAD23A/AURKA/WWP1/GCLC/PSEN1/F13B/PARK7/CHMP6/HSP90AB3P/UBE2V2/RBX1/FAF1/SVIP/ATG4B/BCAP31/PRKCG/PLK1/PTEN/GGA1/TNF/UBQLN4/WAC/MSN/ZFAND2A/SMURF2/BTRC/PSME3/SGTA/SHH/CSNK1…
GO_COENZYME_BINDING	GO_COENZYME_BINDING	GO_COENZYME_BINDING	273	0.307243	1.6452	0.000130753	0.047214	0.0439821	8286	tags=33%, list=24%, signal=25%	STEAP4/NOS2/SQLE/DHCR24/MDH1/HMGCR/OGDH/AIFM2/BDH2/GRHPR/ACOX3/SDSL/AIFM1/GPT/PCCA/DBH/G6PD/MCCC1/NDUFA9/EGLN1/ACADL/MTRR/QDPR/ECI2/NOX4/GCLC/IDH3B/GLUD1/FMO1/ACAT1/CRYL1/P3H3/CTH/GOT2/DHODH/P4HA1/IDH3G/SCP2/KDM1B/SPR/HACL1/CYB5R1/PAM/DAO/DHFR/GADL1/DHCR7/TXNRD1/HPGD/ILVBL/FMO4/CSAD/GCDH/GOT1L1/GOT1/SIRT5/CRYZL1/ALB/P4HA2/GCAT/HDC/NFS1/SUV39H2/PRODH/ACOT12/PANK3/P4HTM/SOAT1/CYB5R3/AIFM3/ACOXL/H6P…
GO_MITOCHONDRIAL_PROTEIN_COMPLEX	GO_MITOCHONDRIAL_PROTEIN_COMPLEX	GO_MITOCHONDRIAL_PROTEIN_COMPLEX	233	0.328149	1.72626	0.000133726	0.047214	0.0439821	5390	tags=24%, list=16%, signal=20%	NDUFB3/MRPS27/CHCHD6/MRPS33/MRPS7/MRPL51/MRPL17/MRPL22/PPIF/MRPL12/NDUFC2/MRPL47/DNAJC11/NDUFA7/NDUFA2/MRPS31/UQCRQ/NDUFA1/NDUFB9/MCCC1/MRPL21/MRPL14/NDUFA9/MRPL55/MRPL46/MRPL27/MRPS36/MRPS14/CLPX/POLG/NDUFA12/BCKDHA/TIMM23/MRPS9/PARK7/NDUFS6/NDUFC1/NDUFA8/NDUFA4/MRPL20/DAP3/NDUFB1/UQCRHL/BCS1L/NDUFAF1/MRPL36/MRPL34/MRPS34/MRPL43/NDUFS1/TIMM17A/UQCR10/BCKDK/NDUFB4/MICU2/MRPL18
GO_PROTEIN_FOLDING	GO_PROTEIN_FOLDING	GO_PROTEIN_FOLDING	215	0.322911	1.67737	0.0001353	0.047214	0.0439821	7151	tags=30%, list=21%, signal=24%	DNAJC5/EMC4/HSPA14/DNAJB5/PPIF/PPIAL4C/LMAN2L/AIP/GNB3/PPIAL4A/MLEC/BAG1/PPIA/HSPA1B/TCP1/DNAJB6/NUDCD3/NPPB/DNAJC25/PDCL3/CLPX/HSPE1/RAD23B/CDC37L1/CDC37/HSPA9/PDCL/VBP1/EMC2/ST13/HSP90AB3P/PEX19/DNAJC7/UNC45B/NUDC/DNAJB1/CWC27/SGTA/PPIC/FKBP1B/PRKCSH/DERL1/DNAJC10/DNAJA1/CCT6B/PDIA4/PDCD5/PFDN1/HSPA1A/CSNK2A2/EMC1/HSPA1L/DNAJB11/ATF6/DNAJA4/DNAJC1/ERP29/GNAT1/PPIAL4D/ERP27/CCT8/TOR1B/CD74/PPIL2…
GO_POSITIVE_REGULATION_OF_CYTOSKELETON_ORGANIZATION	GO_POSITIVE_REGULATION_OF_CYTOSKELETON_ORGANIZATION	GO_POSITIVE_REGULATION_OF_CYTOSKELETON_ORGANIZATION	210	0.330862	1.71323	0.000135777	0.047214	0.0439821	7567	tags=31%, list=22%, signal=25%	AP1AR/ITGB1BP1/CDC42/CFL2/TAC1/PRKCE/RAC3/NPHS1/CYFIP1/PTK2B/S100A10/CCL24/FLNA/HAX1/SMAD3/HSPA1B/ACTR3C/RHOA/ABI2/ARHGEF15/SFRP1/DRG1/ARPC1A/GSN/NES/NOX4/ACTR3/CDC42EP4/ACTR2/BRAF/CDK5/ARL2/CLASP1/ARPC3/NUP62/PAK1/CEP120/WIPF3/WASH3P/CENPJ/PDXP/DSTN/ARF6/ACTN2/TENM1/DCTN1/ARHGEF10L/RHOC/SPIRE2/ARHGEF5/ARPC1B/BRK1/HSPA1A/ARPC5/LIMK1/POC1A/MTOR/WASH6P/PFN2/CFL1/SEMA5A/WHAMM/TEK/CAV3/PSRC1/PICK1
GO_POSITIVE_REGULATION_OF_PROTEIN_CATABOLIC_PROCESS	GO_POSITIVE_REGULATION_OF_PROTEIN_CATABOLIC_PROCESS	GO_POSITIVE_REGULATION_OF_PROTEIN_CATABOLIC_PROCESS	203	0.324489	1.67424	0.00013611	0.047214	0.0439821	5394	tags=28%, list=16%, signal=23%	RAB7A/PSMC2/WWP2/GGA3/ATG7/PTK2B/RNF14/PSMC5/SMURF1/ANKIB1/NKD1/C4BPA/HSPA1B/DDRGK1/CCDC22/MAPK9/SNF8/TRIB2/HECW1/LRP1/RAD23A/AURKA/WWP1/GCLC/PSEN1/UBE2V2/RBX1/FAF1/ATG4B/BCAP31/PLK1/PTEN/GGA1/TNF/MSN/ZFAND2A/SMURF2/SGTA/CSNK1E/EZR/KCNE2/NEDD4L/RGN/IDE/BAG6/SEC22B/FOXO1/STX5/PSMC3/SH3D19/PRICKLE1/PSMC6/BBS7/HSPA1A/PSMD10/PSMC4
GO_FC_RECEPTOR_SIGNALING_PATHWAY	GO_FC_RECEPTOR_SIGNALING_PATHWAY	GO_FC_RECEPTOR_SIGNALING_PATHWAY	188	0.362959	1.85498	0.000138408	0.047214	0.0439821	6041	tags=33%, list=17%, signal=27%	PSMC2/PRKCD/CDC42/PRKCE/CYFIP2/PLA2G6/CD3G/CYFIP1/RAPGEF1/PSMC5/NR4A3/PSMB1/DOCK1/ITK/MYO1G/MAPK9/FGR/PLCG2/LYN/PSME2/MAP2K7/MALT1/ARPC1A/PSMA3/ACTR3/ACTR2/PSMB7/NFATC2/SHC1/ARPC3/PAK1/ABI1/BTRC/PSMD6/PPP3CB/WIPF3/PSME3/GAB2/IGKC/NFKB1/ELMO2/PSMA6/PSMC3/IGHG1/PTPRC/ARPC1B/FYN/PSMC6/BRK1/SKP1/PSMD10/PSMD14/PSMC4/ARPC5/PSMD1/NCKIPSD/PAK2/VAV3/PRKCQ/LIMK1/RAP1A/TRAF6
GO_POSITIVE_REGULATION_OF_SUPRAMOLECULAR_FIBER_ORGANIZATION	GO_POSITIVE_REGULATION_OF_SUPRAMOLECULAR_FIBER_ORGANIZATION	GO_POSITIVE_REGULATION_OF_SUPRAMOLECULAR_FIBER_ORGANIZATION	189	0.333277	1.70374	0.000138543	0.047214	0.0439821	7567	tags=32%, list=22%, signal=25%	AP1AR/ITGB1BP1/CDC42/CFL2/TAC1/PRKCE/RAC3/NPHS1/CYFIP1/PTK2B/S100A10/CCL24/FLNA/SMAD3/HSPA1B/ACTR3C/RHOA/ABI2/ARHGEF15/SFRP1/DRG1/ARPC1A/GSN/NOX4/PSEN1/ACTR3/CDC42EP4/ACTR2/BRAF/ARL2/CLASP1/ARPC3/PAK1/WIPF3/WASH3P/PDXP/DSTN/ARF6/ACTN2/TENM1/DCTN1/ARHGEF10L/RHOC/SPIRE2/ARHGEF5/ARPC1B/BRK1/HSPA1A/ARPC5/LIMK1/MTOR/WASH6P/PFN2/CFL1/SEMA5A/WHAMM/COLGALT1/CAV3/PSRC1/PICK1
GO_CELLULAR_RESPIRATION	GO_CELLULAR_RESPIRATION	GO_CELLULAR_RESPIRATION	186	0.35107	1.79148	0.000138947	0.047214	0.0439821	5601	tags=26%, list=16%, signal=22%	NOS2/NDUFB3/SLC25A14/SDHAF2/COA6/COX7B/ETFB/BNIP3/MDH1/OGDH/AIFM2/NDUFC2/NDUFA7/NDUFA2/MDH1B/NFATC4/UQCRQ/NR4A3/NDUFA1/NDUFB9/NDUFA9/NDUFA12/SLC25A12/MTFR1L/PARK7/IDH3B/FH/NDUFS6/NDUFC1/NDUFA8/NDUFA4/MTFR1/SUCLA2/NDUFB1/IDH3G/POLG2/UQCRHL/NDUFAF1/IDE/COX15/NDUFS1/COX10/UQCR10/SLC25A23/FASTKD2/NDUFB4/FLCN/CISD1/COX20
GO_CENTRAL_NERVOUS_SYSTEM_NEURON_DIFFERENTIATION	GO_CENTRAL_NERVOUS_SYSTEM_NEURON_DIFFERENTIATION	GO_CENTRAL_NERVOUS_SYSTEM_NEURON_DIFFERENTIATION	170	0.345573	1.74394	0.000139704	0.047214	0.0439821	6414	tags=28%, list=19%, signal=23%	CBLN1/ABT1/RAC3/B4GALT5/OGDH/SZT2/NANOS1/UQCRQ/DCC/ZC4H2/PHOX2A/GRID2/PAX7/SFRP1/SPTBN4/POU4F1/PSEN1/AUTS2/ATF5/CDK5/NDEL1/OTP/PTEN/SEMA3A/GBA2/FEZF2/ARX/PTCH1/ASCL1/SHH/CSNK1E/GLI2/TSKU/LHX8/SMO/TBR1/NTRK2/CDH11/MNX1/GBX1/NR4A2/C12orf57/ID4/DRD2/HOXD10/WNT1/DLX1
GO_ELECTRON_TRANSPORT_CHAIN	GO_ELECTRON_TRANSPORT_CHAIN	GO_ELECTRON_TRANSPORT_CHAIN	174	0.368846	1.86517	0.000139841	0.047214	0.0439821	5232	tags=25%, list=15%, signal=22%	STEAP4/NDUFB3/SDHAF2/COA6/COX7B/ETFB/GLRX5/AIFM2/NDUFC2/COX7B2/CYB5A/NDUFA7/NDUFA2/UQCRQ/NDUFA1/NDUFB9/NDUFA9/GLRX/NDUFA12/QDPR/SLC25A12/NOX4/PARK7/IDH3B/AKR1A1/LOXL2/NDUFS6/NDUFC1/NDUFA8/NDUFA4/NDUFB1/POLG2/UQCRHL/COX11/GLRX3/NDUFAF1/COX15/NDUFS1/COX10/UQCR10/AKR7A3/NDUFB4/TXNRD1/AKR1B1
GO_OXIDATIVE_PHOSPHORYLATION	GO_OXIDATIVE_PHOSPHORYLATION	GO_OXIDATIVE_PHOSPHORYLATION	116	0.413195	1.96219	0.000147406	0.047214	0.0439821	5094	tags=27%, list=15%, signal=23%	NDUFB3/SDHAF2/COA6/COX7B/PPIF/NDUFC2/NDUFA7/NDUFA2/UQCRQ/NDUFA1/NDUFB9/NDUFA9/RHOA/NDUFA12/PARK7/TEFM/NDUFS6/NDUFC1/NDUFA8/NDUFA4/ABCD1/NDUFB1/UQCRHL/NDUFAF1/MLXIPL/COX15/NDUFS1/COX10/UQCR10/SLC25A23/NDUFB4
GO_ATP_SYNTHESIS_COUPLED_ELECTRON_TRANSPORT	GO_ATP_SYNTHESIS_COUPLED_ELECTRON_TRANSPORT	GO_ATP_SYNTHESIS_COUPLED_ELECTRON_TRANSPORT	93	0.428975	1.96559	0.000150761	0.047214	0.0439821	5094	tags=27%, list=15%, signal=23%	NDUFB3/SDHAF2/COA6/COX7B/NDUFC2/NDUFA7/NDUFA2/UQCRQ/NDUFA1/NDUFB9/NDUFA9/NDUFA12/PARK7/NDUFS6/NDUFC1/NDUFA8/NDUFA4/NDUFB1/UQCRHL/NDUFAF1/COX15/NDUFS1/COX10/UQCR10/NDUFB4
GO_FC_RECEPTOR_MEDIATED_STIMULATORY_SIGNALING_PATHWAY	GO_FC_RECEPTOR_MEDIATED_STIMULATORY_SIGNALING_PATHWAY	GO_FC_RECEPTOR_MEDIATED_STIMULATORY_SIGNALING_PATHWAY	92	0.418166	1.91109	0.000151423	0.047214	0.0439821	5989	tags=37%, list=17%, signal=31%	PRKCD/CDC42/PRKCE/CSK/CYFIP2/PLA2G6/CD3G/CYFIP1/RAPGEF1/NR4A3/DOCK1/MYO1G/FGR/PLCG2/LYN/ARPC1A/ACTR3/ACTR2/ARPC3/PAK1/ABI1/WIPF3/IGKC/ELMO2/IGHG1/PTPRC/ARPC1B/FYN/BRK1/ARPC5/NCKIPSD/VAV3/LIMK1/RAP1A
GO_SM_LIKE_PROTEIN_FAMILY_COMPLEX	GO_SM_LIKE_PROTEIN_FAMILY_COMPLEX	GO_SM_LIKE_PROTEIN_FAMILY_COMPLEX	84	0.424032	1.90902	0.000151976	0.047214	0.0439821	7241	tags=35%, list=21%, signal=27%	SNRPA1/DDX39B/SART1/SNRPD3/SNU13/SNRNP40/LSM5/TXNL4B/PRPF3/SF3B5/RNVU1-14/RBMY1E/SNRPC/SNRPA/SF3B2/GEMIN7/SNRPN/LUC7L3/PRPF18/PRPF31/LSM6/PRPF8/GEMIN2/GEMIN4/LSM3/RNU4-1/RBMY1D/SMN1/CLNS1A
GO_RESPIRATORY_CHAIN_COMPLEX	GO_RESPIRATORY_CHAIN_COMPLEX	GO_RESPIRATORY_CHAIN_COMPLEX	81	0.43692	1.95176	0.000152929	0.047214	0.0439821	5094	tags=28%, list=15%, signal=24%	NDUFB3/COX7B/NDUFC2/COX7B2/NDUFA7/NDUFA2/UQCRQ/NDUFA1/NDUFB9/NDUFA9/NDUFA12/PARK7/NDUFS6/NDUFC1/NDUFA8/NDUFA4/NDUFB1/UQCRHL/BCS1L/NDUFAF1/NDUFS1/UQCR10/NDUFB4
GO_CENTRAL_NERVOUS_SYSTEM_NEURON_DEVELOPMENT	GO_CENTRAL_NERVOUS_SYSTEM_NEURON_DEVELOPMENT	GO_CENTRAL_NERVOUS_SYSTEM_NEURON_DEVELOPMENT	77	0.452027	2.00121	0.000153304	0.047214	0.0439821	6058	tags=34%, list=17%, signal=28%	RAC3/B4GALT5/OGDH/SZT2/NANOS1/UQCRQ/DCC/SPTBN4/AUTS2/ATF5/CDK5/NDEL1/PTEN/SEMA3A/GBA2/FEZF2/ARX/ASCL1/GLI2/TSKU/LHX8/NTRK2/CDH11/NR4A2/C12orf57/DRD2
GO_MITOCHONDRIAL_ELECTRON_TRANSPORT_NADH_TO_UBIQUINONE	GO_MITOCHONDRIAL_ELECTRON_TRANSPORT_NADH_TO_UBIQUINONE	GO_MITOCHONDRIAL_ELECTRON_TRANSPORT_NADH_TO_UBIQUINONE	53	0.479818	1.96831	0.000158328	0.047214	0.0439821	5094	tags=32%, list=15%, signal=27%	NDUFB3/NDUFC2/NDUFA7/NDUFA2/NDUFA1/NDUFB9/NDUFA9/NDUFA12/PARK7/NDUFS6/NDUFC1/NDUFA8/NDUFA4/NDUFB1/NDUFAF1/NDUFS1/NDUFB4
GO_MITOCHONDRIAL_RESPIRATORY_CHAIN_COMPLEX_I	GO_MITOCHONDRIAL_RESPIRATORY_CHAIN_COMPLEX_I	GO_MITOCHONDRIAL_RESPIRATORY_CHAIN_COMPLEX_I	50	0.486161	1.96996	0.00015921	0.047214	0.0439821	5094	tags=34%, list=15%, signal=29%	NDUFB3/NDUFC2/NDUFA7/NDUFA2/NDUFA1/NDUFB9/NDUFA9/NDUFA12/PARK7/NDUFS6/NDUFC1/NDUFA8/NDUFA4/NDUFB1/NDUFAF1/NDUFS1/NDUFB4
GO_REGULATION_OF_SUBSTRATE_ADHESION_DEPENDENT_CELL_SPREADING	GO_REGULATION_OF_SUBSTRATE_ADHESION_DEPENDENT_CELL_SPREADING	GO_REGULATION_OF_SUBSTRATE_ADHESION_DEPENDENT_CELL_SPREADING	46	0.494939	1.97072	0.000159949	0.047214	0.0439821	4068	tags=30%, list=12%, signal=27%	AP1AR/ITGB1BP1/CDC42/C1QBP/RAC3/EFNA5/PDPN/S100A10/FLNA/DOCK1/DNM2/BRAF/GBP1/FGA
GO_CYTOSOLIC_SMALL_RIBOSOMAL_SUBUNIT	GO_CYTOSOLIC_SMALL_RIBOSOMAL_SUBUNIT	GO_CYTOSOLIC_SMALL_RIBOSOMAL_SUBUNIT	41	-0.618658	-2.59764	0.000265182	0.0584056	0.0544076	6934	tags=66%, list=20%, signal=53%	RPS29/RPS27A/UBA52/RPS16/RPS13/RPS14/RPS11/RPS18/RPS20/RPS12/RPS3/RPS15A/RPS3A/RPS2/RPS8/RPS21/RPS27/RPS25/RPS19/RPS24/RPS15/RPS4X/RPS6/DDX3X/EIF2D/RPS10
GO_CYTOSOLIC_LARGE_RIBOSOMAL_SUBUNIT	GO_CYTOSOLIC_LARGE_RIBOSOMAL_SUBUNIT	GO_CYTOSOLIC_LARGE_RIBOSOMAL_SUBUNIT	59	-0.532291	-2.43651	0.000273973	0.0584056	0.0544076	8557	tags=69%, list=25%, signal=52%	RPL18/SURF6/RPL7L1/RPL5/RPL15/RPL32/RPL35A/RPL11/RPL38/RPLP2/ZNF622/RPL27/RPL7A/RPL10/RPL26/RPL13/RPL29/RPL23A/RPL24/RPL13A/RPL18A/RPL28/MRPL1/RPL23/RPL36/RPL30/RPL27A/RPL26L1/RPLP1/RPL37/RPL21/RPL3/RPL37A/RPLP0/RPL35/RPL39/RPL3L/RPL22L1/RPL36A/RPL8
GO_MITOCHONDRIAL_MEMBRANE_PART	GO_MITOCHONDRIAL_MEMBRANE_PART	GO_MITOCHONDRIAL_MEMBRANE_PART	192	0.317715	1.62837	0.000275179	0.0584056	0.0544076	5578	tags=25%, list=16%, signal=21%	NDUFB3/CHCHD6/PISD/COX7B/BNIP3/PPIF/NDUFC2/COX7B2/DNAJC11/NDUFA7/NDUFA2/UQCRQ/NDUFA1/NDUFB9/NDUFA9/CNR1/LYN/NDUFA12/COQ3/TMEM177/COQ5/TIMM23/PARK7/NDUFS6/NDUFC1/NDUFA8/NDUFA4/MPC1/SARM1/NDUFB1/UQCRHL/COX11/BCS1L/NDUFAF1/ABCB6/MUL1/MPC2/STAR/COX15/COX16/NDUFS1/TIMM17A/UQCR10/NDUFB4/COA1/MICU2/CISD1/COA3
GO_RESPIRATORY_ELECTRON_TRANSPORT_CHAIN	GO_RESPIRATORY_ELECTRON_TRANSPORT_CHAIN	GO_RESPIRATORY_ELECTRON_TRANSPORT_CHAIN	111	0.39589	1.86443	0.000297442	0.0584056	0.0544076	5094	tags=26%, list=15%, signal=22%	NDUFB3/SDHAF2/COA6/COX7B/ETFB/AIFM2/NDUFC2/NDUFA7/NDUFA2/UQCRQ/NDUFA1/NDUFB9/NDUFA9/NDUFA12/SLC25A12/PARK7/NDUFS6/NDUFC1/NDUFA8/NDUFA4/NDUFB1/POLG2/UQCRHL/NDUFAF1/COX15/NDUFS1/COX10/UQCR10/NDUFB4
GO_RESPIRASOME	GO_RESPIRASOME	GO_RESPIRASOME	94	0.415902	1.90908	0.000301796	0.0584056	0.0544076	5094	tags=26%, list=15%, signal=22%	NDUFB3/COX7B/NDUFC2/COX7B2/NDUFA7/NDUFA2/UQCRQ/NDUFA1/NDUFB9/NDUFA9/NDUFA12/PARK7/NDUFS6/NDUFC1/NDUFA8/NDUFA4/NDUFB1/UQCRHL/BCS1L/NDUFAF1/COX15/NDUFS1/UQCR10/NDUFB4
GO_COTRANSLATIONAL_PROTEIN_TARGETING_TO_MEMBRANE	GO_COTRANSLATIONAL_PROTEIN_TARGETING_TO_MEMBRANE	GO_COTRANSLATIONAL_PROTEIN_TARGETING_TO_MEMBRANE	99	-0.529711	-2.67825	0.000301841	0.0584056	0.0544076	7635	tags=63%, list=22%, signal=49%	TRAM2/RPL15/RPL32/RPL35A/RPL11/RPL38/RPS17/RPS29/RPS27A/RPLP2/TRAM1/UBA52/RPL27/RPL7A/RPL10/RPL26/RPL13/RPS16/RPS13/RPS14/RPS11/RPL29/RPL23A/RPL24/RPS18/RPS20/RPL13A/RPS12/RPS3/RPS15A/RPL18A/RPS3A/RPS2/RPL28/RPL23/RPS8/RPL36/RPS21/RPL30/RPL27A/SSR3/RPLP1/RPS27/RPS25/RPS19/RPL37/RPL21/RPL3/RPL37A/RPLP0/RPS24/RPS15/RPL35/SRP54/RPS4X/RPS6/RPL39/SEC63/RPS10/RPL36A/RPL8
GO_MITOCHONDRIAL_TRANSLATIONAL_TERMINATION	GO_MITOCHONDRIAL_TRANSLATIONAL_TERMINATION	GO_MITOCHONDRIAL_TRANSLATIONAL_TERMINATION	88	0.404723	1.8371	0.00030409	0.0584056	0.0544076	9516	tags=45%, list=27%, signal=33%	MRPS27/MRPS33/MRPS7/MRPL51/MRPL17/MRPL22/MRPL12/MRPL47/PTCD3/MRRF/MRPS31/MRPL21/MRPL14/MRPL55/MRPL46/MRPL27/MRPS36/MRPS14/MRPS9/MRPL20/DAP3/MRPL36/MRPL34/MRPS34/MRPL43/MRPL18/MRPS17/GFM2/MRPL32/MRPL15/MRPL30/MRPL11/MRPL52/MRPS10/MRPS15/MRPS23/MRPS11/MRPL45/MRPL50/MRPL16
GO_CYTOSOLIC_RIBOSOME	GO_CYTOSOLIC_RIBOSOME	GO_CYTOSOLIC_RIBOSOME	106	-0.549915	-2.81986	0.00030581	0.0584056	0.0544076	8568	tags=68%, list=25%, signal=51%	RPL31/RPL18/SURF6/RPS27L/RPL7L1/RPL5/RPL15/RPL32/RPL35A/RPL11/RPL38/RPS17/RPS29/RPS27A/RPLP2/ZNF622/UBA52/RPL27/RPL7A/RPL10/RPL26/RPL13/RPS16/RPS13/RPS14/RPS11/RPL29/RPL23A/RPL24/RPS18/RPS20/RPL13A/RPS12/RPS3/EIF2AK3/RPS15A/RPL18A/APOD/RPS3A/RPS2/RPL28/MRPL1/RPL23/RPS8/RPL36/RPS21/RPL30/RPL27A/RPL26L1/RPLP1/RPS27/RPS25/RPS19/RPL37/RPL21/RPL3/RPL37A/RPLP0/RPS24/RPS15/RPL35/RPS4X/RPS6/RPL39/RPL3L/R…
GO_ESTABLISHMENT_OF_PROTEIN_LOCALIZATION_TO_ENDOPLASMIC_RETICULUM	GO_ESTABLISHMENT_OF_PROTEIN_LOCALIZATION_TO_ENDOPLASMIC_RETICULUM	GO_ESTABLISHMENT_OF_PROTEIN_LOCALIZATION_TO_ENDOPLASMIC_RETICULUM	112	-0.502623	-2.60803	0.000305904	0.0584056	0.0544076	7635	tags=59%, list=22%, signal=46%	TRAM2/RPL15/RPL32/RPL35A/RPL11/RPL38/RPS17/RPS29/RPS27A/RPLP2/TRAM1/UBA52/RPL27/RPL7A/RPL10/RPL26/RPL13/RPS16/RPS13/RPS14/RPS11/RPL29/RPL23A/RPL24/RPS18/RPS20/RPL13A/RPS12/RPS3/RPS15A/RPL18A/ASNA1/RPS3A/RPS2/RPL28/RPL23/RPS8/RPL36/RPS21/RPL30/RPL27A/SSR3/RPLP1/RPS27/RPS25/RYR2/RAB3GAP1/RPS19/RPL37/RPL21/RPL3/RPL37A/RPLP0/RPS24/RPS15/RPL35/SGTB/SRP54/RPS4X/RPS6/RPL39/SEC63/RPS10/RPL36A/RPL8
GO_NUCLEAR_TRANSCRIBED_MRNA_CATABOLIC_PROCESS_NONSENSE_MEDIATED_DECAY	GO_NUCLEAR_TRANSCRIBED_MRNA_CATABOLIC_PROCESS_NONSENSE_MEDIATED_DECAY	GO_NUCLEAR_TRANSCRIBED_MRNA_CATABOLIC_PROCESS_NONSENSE_MEDIATED_DECAY	116	-0.483329	-2.51954	0.000310752	0.0584056	0.0544076	7635	tags=54%, list=22%, signal=42%	RPL15/RNPS1/RPL32/PNRC2/NCBP2/RPL35A/RPL11/RPL38/RPS17/RPS29/RPS27A/PPP2CA/RPLP2/UBA52/RPL27/RPL7A/RPL10/RPL26/RPL13/RPS16/RPS13/RPS14/RPS11/RPL29/RPL23A/RPL24/RPS18/RPS20/RPL13A/RPS12/RPS3/RPS15A/RPL18A/RPS3A/RPS2/RPL28/RPL23/RPS8/RPL36/RPS21/RPL30/RPL27A/RPLP1/RPS27/RPS25/SMG6/RPS19/RPL37/RPL21/RPL3/RPL37A/SMG1/RPLP0/RPS24/RPS15/RPL35/RPS4X/RPS6/RPL39/RPS10/RPL36A/RPL8
GO_SPLICEOSOMAL_TRI_SNRNP_COMPLEX	GO_SPLICEOSOMAL_TRI_SNRNP_COMPLEX	GO_SPLICEOSOMAL_TRI_SNRNP_COMPLEX	34	0.542213	2.0206	0.000324781	0.0584056	0.0544076	5855	tags=38%, list=17%, signal=32%	SART1/SNRPD3/SNU13/LSM5/TXNL4B/PRPF3/SNRPN/PRPF18/PRPF31/LSM6/PRPF8/LSM3/RNU4-1
GO_PROTEIN_LOCALIZATION_TO_ENDOPLASMIC_RETICULUM	GO_PROTEIN_LOCALIZATION_TO_ENDOPLASMIC_RETICULUM	GO_PROTEIN_LOCALIZATION_TO_ENDOPLASMIC_RETICULUM	136	-0.415474	-2.22382	0.000326904	0.0584056	0.0544076	7635	tags=51%, list=22%, signal=40%	TRAM2/RPL15/RPL32/RPL35A/RPL11/RPL38/RPS17/RPS29/RPS27A/RPLP2/TRAM1/UBA52/RPL27/RPL7A/RPL10/RPL26/RPL13/RPS16/RPS13/RPS14/RPS11/ANKRD13C/RPL29/RPL23A/RPL24/RPS18/RPS20/RPL13A/UBAC2/RPS12/RPS3/RPS15A/RPL18A/ASNA1/RPS3A/RPS2/RPL28/SEC16B/RPL23/RPS8/RPL36/RPS21/RPL30/RPL27A/SSR3/RPLP1/RPS27/RPS25/RYR2/RAB3GAP1/RPS19/RPL37/RPL21/RPL3/RPL37A/RPLP0/RPS24/RPS15/RPL35/SGTB/SRP54/RPS4X/RPS6/RPL39/SEC63/RP…
GO_FLAVONOID_METABOLIC_PROCESS	GO_FLAVONOID_METABOLIC_PROCESS	GO_FLAVONOID_METABOLIC_PROCESS	15	0.710204	2.10677	0.000337895	0.0584056	0.0544076	5223	tags=53%, list=15%, signal=45%	UGT1A5/UGT1A8/UGT1A3/UGT1A10/CYP1A1/UGT1A1/UGT1A9/UGT1A6
GO_VIRAL_GENE_EXPRESSION	GO_VIRAL_GENE_EXPRESSION	GO_VIRAL_GENE_EXPRESSION	185	-0.410277	-2.30312	0.000356125	0.0584056	0.0544076	7636	tags=46%, list=22%, signal=36%	RPL5/CTDP1/RPL15/TRIM62/TPR/RPL32/RPL35A/SNW1/RPL11/RPL38/SMARCB1/RPS17/RPS29/RPS27A/RPLP2/UBA52/RPL27/IFITM3/RPL7A/RPL10/RPL26/RPL13/RPS16/NUP107/RPS13/RPS14/RPS11/RPL29/RPL23A/RPL24/RPS18/RPS20/RPL13A/RPS12/NELFA/RPS3/RPS15A/RPL18A/NUP35/NUP50/NUP188/RPS3A/HDAC1/RPS2/RPL28/EIF3F/REST/RPL23/RPS8/RPL36/RPS21/RPL30/RPL27A/RPLP1/RPS27/RPS25/ZFP36/NUPL2/RRP1B/RPS19/RPL37/MID2/RPL21/RPL3/RPL37A/SEC13…
GO_RIBOSOMAL_SUBUNIT	GO_RIBOSOMAL_SUBUNIT	GO_RIBOSOMAL_SUBUNIT	183	-0.290014	-1.62471	0.000357015	0.0584056	0.0544076	8568	tags=48%, list=25%, signal=36%	RPL31/MRPL23/RPL18/SURF6/MPV17L2/MRPL10/RPS27L/MRPS21/RPL7L1/RPL5/MRPS2/RPL15/MRPL53/RPL32/RPL35A/MRPL41/RPL11/RPL38/MRPL42/RPS17/RPS29/RPS27A/MRPL57/NSUN3/RPLP2/ZNF622/UBA52/RPL27/RPL7A/RPL10/RPL26/MRPS5/RPL13/RPS16/RPS13/RPS14/RPS11/RPL29/RPL23A/RPL24/RPS18/RPS20/RPL13A/RPS12/MRPS18C/RPS3/RPS15A/RPL18A/RPS3A/MALSU1/RPS2/RPL28/MRPL1/RPL23/RPS8/RPL36/MRPL2/RPS21/RPL30/RPL27A/RPL26L1/RPLP1/RPS27/R…
GO_TRANSLATIONAL_INITIATION	GO_TRANSLATIONAL_INITIATION	GO_TRANSLATIONAL_INITIATION	189	-0.354116	-1.99716	0.000359195	0.0584056	0.0544076	7487	tags=43%, list=22%, signal=34%	TPR/RPL32/NCBP2/EIF4E1B/RPL35A/RPL11/RPL38/RPS6KB1/RPS17/RPS29/RPS27A/RPLP2/EIF4A2/UBA52/RPL27/EIF1/EIF2B1/RPL7A/RPL10/RPL26/ALKBH1/RPL13/RPS16/RPS13/RPS14/RPS11/MTFMT/RPL29/RPL23A/RPL24/RPS18/BANK1/RPS20/KLHL25/RPL13A/RPS12/RPS3/EIF2AK3/RPS15A/RPL18A/RPS3A/UHMK1/RPS2/RPL28/EIF3F/YTHDF3/RPL23/RPS8/RPL36/EIF5/RPS21/RPL30/RPL27A/RPLP1/RPS27/RPS25/RPS19/RPL37/RPL21/RPL3/RPL37A/RPLP0/YTHDF2/RPS24/PPP…
GO_PROTEIN_TARGETING_TO_MEMBRANE	GO_PROTEIN_TARGETING_TO_MEMBRANE	GO_PROTEIN_TARGETING_TO_MEMBRANE	190	-0.324511	-1.83085	0.000360881	0.0584056	0.0544076	7635	tags=41%, list=22%, signal=32%	TRAM2/RPL15/ZDHHC24/RPL32/VAMP7/RPL35A/RPL11/RPL38/RPS17/ATG3/RPS29/RPS27A/ZDHHC6/CACNB3/RPLP2/TRAM1/UBA52/RPL27/RPL7A/CEMIP/RPL10/RPL26/RPL13/HRAS/RPS16/RPS13/RPS14/RPS11/RPL29/RPL23A/CIB1/RPL24/RPS18/RPS20/ANK3/RPL13A/RPS12/RPS3/RPS15A/RPL18A/ASNA1/HPCA/RPS3A/PEX3/RPS2/RPL28/RPL23/RPS8/RPL36/RPS21/RPL30/RPL27A/SSR3/RPLP1/RPS27/RPS25/ITGB2/RPS19/RPL37/RPL21/RPL3/RPL37A/RPLP0/RPS24/RPS15/RPL35/SG…
GO_NUCLEAR_TRANSCRIBED_MRNA_CATABOLIC_PROCESS	GO_NUCLEAR_TRANSCRIBED_MRNA_CATABOLIC_PROCESS	GO_NUCLEAR_TRANSCRIBED_MRNA_CATABOLIC_PROCESS	192	-0.336816	-1.90147	0.000365764	0.0584056	0.0544076	7635	tags=43%, list=22%, signal=33%	CNOT11/RPL15/THRAP3/XRN1/RNPS1/RPL32/PNRC2/NCBP2/RPL35A/RPL11/RPL38/RPS17/DHX36/RPS29/RPS27A/TTC37/EXOSC7/PPP2CA/RPLP2/TNKS1BP1/DDX6/ZFP36L1/UBA52/RPL27/SAMD4A/RPL7A/RPL10/RPL26/RPL13/RPS16/PAN2/RPS13/RPS14/RPS11/RPL29/RPL23A/RPL24/RPS18/RPS20/RPL13A/RPS12/ATM/LSM1/CNOT8/RPS3/RPS15A/RPL18A/RPS3A/RPS2/RPL28/RPL23/RPS8/RPL36/RPS21/RPL30/RPL27A/RPLP1/RPS27/RPS25/ZFP36/SMG6/RPS19/RPL37/RPL21/RPL3/RPL…
GO_IMMUNE_RESPONSE_REGULATING_CELL_SURFACE_RECEPTOR_SIGNALING_PATHWAY	GO_IMMUNE_RESPONSE_REGULATING_CELL_SURFACE_RECEPTOR_SIGNALING_PATHWAY	GO_IMMUNE_RESPONSE_REGULATING_CELL_SURFACE_RECEPTOR_SIGNALING_PATHWAY	395	0.274556	1.52763	0.000373042	0.0584056	0.0544076	8325	tags=33%, list=24%, signal=25%	PSMC2/GPR33/MUC20/PRKCD/CDC42/PRKCE/CSK/CYFIP2/PLA2G6/CD3G/MUC5AC/FPR1/CYFIP1/MUC13/ICAM3/RAPGEF1/PSMC5/BMX/NR4A3/PSMB1/DOCK1/ITK/MYO1G/MAPK9/FGR/PLCG2/SLA2/LYN/PSME2/MAP2K7/MALT1/ARPC1A/ERMAP/PSMA3/PSEN1/ACTR3/NFAM1/ACTR2/PRAM1/PSMB7/NFATC2/SHC1/BRAF/KCNN4/KIR2DL1/ARPC3/PAK1/HLA-DQA1/ABI1/BTRC/PSMD6/PPP3CB/WIPF3/CACNA1F/GBP1/HLA-DRB1/NCR3/PSME3/GAB2/IGKC/LILRA2/MUC21/NFKB1/IGHV3-49/EZR/C5AR2/PAG…
GO_RIBOSOME	GO_RIBOSOME	GO_RIBOSOME	224	-0.275032	-1.58922	0.000387597	0.0584056	0.0544076	8568	tags=44%, list=25%, signal=33%	RPL31/FMR1/MRPL23/RPL18/SURF6/MPV17L2/MRPL10/RPS27L/MRPS21/RPL7L1/RPL5/MRPS2/RPL15/MRPL53/RPL32/RPL35A/MRPL41/GADD45GIP1/RPL11/RPL38/MRPL42/RPS17/RPS29/RPS27A/MRPL57/NSUN3/RPLP2/ZNF622/UBA52/RPL27/RPL7A/EEF2/RPL10/RPL26/MRPS5/RPL13/RPS16/MTG2/RRBP1/RPS13/RPS14/RPS11/RPL29/RPL23A/RPL24/RPS18/RPS20/RPL13A/RPS12/MRPS18C/RPS3/EIF2AK3/RPS15A/RPL18A/RPS6KL1/APOD/RPS3A/MALSU1/RPS2/RPL28/NUFIP2/MRPL1/RPL…
GO_REGULATION_OF_CELL_MORPHOGENESIS_INVOLVED_IN_DIFFERENTIATION	GO_REGULATION_OF_CELL_MORPHOGENESIS_INVOLVED_IN_DIFFERENTIATION	GO_REGULATION_OF_CELL_MORPHOGENESIS_INVOLVED_IN_DIFFERENTIATION	288	0.295062	1.58844	0.000389358	0.0584056	0.0544076	5274	tags=24%, list=15%, signal=20%	AP1AR/CDH2/ITGB1BP1/CDC42/ZSWIM8/C1QBP/ZSWIM5/RAC3/CHRNA3/LRP8/PPP1R9A/EFNA5/SIPA1L1/CYFIP1/PDPN/RND2/S100A10/FLNA/NFATC4/RAB21/DBN1/DOCK1/DCC/RHOA/SEMA3B/ABI2/DNM2/HECW1/LRP1/PSEN1/ACTR2/TIAM1/BRAF/FBXO31/NGEF/SEMA4F/CDK5/NDEL1/RAP2A/NEFL/PTEN/NTN1/SEMA3A/PLXNB1/PAK1/SARM1/ZFYVE27/GBP1/FEZF2/LRRC4C/DNM1L/PARP6/FGA/CDH4/MEGF8/RTN4/NEDD4L/ANKRD27/YWHAH/TNR/IFRD1/TBR1/SEMA6B/SEMA4C/NTRK2/GDI1/MAP1B…
GO_CYTOSOLIC_PART	GO_CYTOSOLIC_PART	GO_CYTOSOLIC_PART	228	-0.296522	-1.71571	0.000395726	0.0584056	0.0544076	7737	tags=42%, list=22%, signal=33%	HPS1/RPL5/CCT7/RPL15/IKBKG/RPL32/RRM2/RPL35A/GSDMD/NLRP1/IKBKB/RPL11/RPL38/RPS17/STX12/RPS29/UBL4A/RPS27A/CARD8/TRIM40/RPLP2/HPS3/ARRDC1-AS1/CIAO1/ZNF622/UBA52/RPL27/HBZ/RPL7A/RPL10/RPL26/RPL13/RPS16/ERC1/RPS13/CASP10/RPS14/PFKL/RPS11/RPL29/RPL23A/RPL24/RPS18/RPS20/RPL13A/RPS12/RPS3/EIF2AK3/RPS15A/RPL18A/APOD/RPS3A/RPS2/RPL28/TICAM1/MRPL1/RPL23/RPS8/RPL36/RPS21/RPL30/RPL27A/SNAPIN/NEDD4/RPL26L1/C…
GO_PROTON_TRANSMEMBRANE_TRANSPORT	GO_PROTON_TRANSMEMBRANE_TRANSPORT	GO_PROTON_TRANSMEMBRANE_TRANSPORT	137	0.361293	1.7639	0.000430973	0.0619877	0.0577446	6695	tags=28%, list=19%, signal=23%	ATP6V0A2/SLC25A14/COX7B/SLC15A4/PPIF/COX7B2/ATP2A3/CYB5A/SLC9B1/SLC9A3/ATP6V1C1/ATP6V1B2/ATP2A1/SLC4A11/ATP6V1G1/PARK7/ATP6V1D/UCP2/NDUFA4/ATP6V0E1/SLC9A8/SLC2A8/HVCN1/COX11/TWIST1/ATP6V1F/SLC9A7/COX17/COX15/COX10/DRD4/ATP6V0D1/ATP6V1E1/SLC15A3/TCIRG1/SLC25A27/SLC9A2/SLC15A2/UCP1
GO_OXIDOREDUCTASE_COMPLEX	GO_OXIDOREDUCTASE_COMPLEX	GO_OXIDOREDUCTASE_COMPLEX	111	0.374847	1.76533	0.000446163	0.0619877	0.0577446	7578	tags=32%, list=22%, signal=25%	NDUFB3/OGDH/NDUFC2/NDUFA7/NDUFA2/UQCRQ/NDUFA1/NDUFB9/NDUFA9/MRPS36/NDUFA12/BCKDHA/NOX4/PARK7/NDUFS6/NDUFC1/NDUFA8/NDUFA4/P4HA1/NDUFB1/UQCRHL/BCS1L/NDUFAF1/PDHX/NDUFS1/UQCR10/BCKDK/NDUFB4/NCF4/NDUFA5/PDHA1/PDK2/NDUFB2/SDHAF4/RRM1/NCF1
GO_ESTABLISHMENT_OF_PROTEIN_LOCALIZATION_TO_MEMBRANE	GO_ESTABLISHMENT_OF_PROTEIN_LOCALIZATION_TO_MEMBRANE	GO_ESTABLISHMENT_OF_PROTEIN_LOCALIZATION_TO_MEMBRANE	309	-0.25809	-1.55023	0.000449236	0.0619877	0.0577446	7504	tags=35%, list=22%, signal=28%	RPL15/ZDHHC24/RPL32/VAMP7/MAPK8/RPL35A/RAPSN/RPL11/RPL38/RPS17/ATG3/RPS29/UBL4A/RPS27A/ZDHHC6/CACNB3/SPTBN1/BID/RPLP2/CLIP1/TRAM1/GOLGA4/BBS2/UBA52/RPL27/REEP2/NDUFA13/GOPC/RPL7A/CEMIP/RPL10/RPL26/OPTN/RPL13/HRAS/RPS16/GRIP1/PPP1R13B/RPS13/RPS14/RPS11/RPL29/BAX/RPL23A/CIB1/RPL24/RPS18/RPS20/NPC1/KIF13A/ANK3/RPL13A/RPS12/CALM1/RPS3/RPS15A/RPL18A/E2F1/ASNA1/COX18/HPCA/RPS3A/PEX3/RPS2/RPL28/GGA2/RPL…
GO_U2_TYPE_SPLICEOSOMAL_COMPLEX	GO_U2_TYPE_SPLICEOSOMAL_COMPLEX	GO_U2_TYPE_SPLICEOSOMAL_COMPLEX	81	0.39908	1.78272	0.000458786	0.0619877	0.0577446	5674	tags=28%, list=16%, signal=24%	SNRPA1/SART1/SNRPD3/SNU13/SNRNP40/LSM5/RNF113A/SRRM2/PRPF3/SF3B5/IK/SF3B4/SNRPC/CWC27/SF3B2/SNRPN/LUC7L3/PRPF18/PRPF31/LSM6/PRPF19/PRPF8/LSM3
GO_NADH_DEHYDROGENASE_COMPLEX_ASSEMBLY	GO_NADH_DEHYDROGENASE_COMPLEX_ASSEMBLY	GO_NADH_DEHYDROGENASE_COMPLEX_ASSEMBLY	61	0.451263	1.90843	0.000471402	0.0619877	0.0577446	5156	tags=31%, list=15%, signal=27%	NDUFB3/NDUFAF3/NDUFC2/NDUFA7/NDUFA2/NDUFA1/NDUFB9/NDUFA9/ECSIT/NDUFA12/NDUFS6/NDUFC1/NDUFA8/NDUFB1/BCS1L/NDUFAF1/NDUFS1/NDUFB4/COA1
GO_SIGNAL_RELEASE	GO_SIGNAL_RELEASE	GO_SIGNAL_RELEASE	424	0.270979	1.51803	0.000491884	0.0619877	0.0577446	8297	tags=31%, list=24%, signal=24%	NOS2/GDF9/ADCY5/DNAJC5/NCS1/VPS18/RAB11FIP5/TAC1/PRKCE/HTR2A/BMP8A/KCNS3/PLA2G6/CHRNA3/CALM3/DYNLL1/HMGCR/PPP1R9A/EFNA5/FFAR4/PIP5K1C/TCF7L2/TM7SF3/AGT/CACNA1B/SLC5A7/MYO5A/CAMK2G/RFX3/STX11/UNC13C/RAB1A/CHRNB4/STX1B/GIPC1/CNR1/GNAS/LYN/SFRP1/SYT4/ITPR1/LRP1/CHRNA4/SIDT2/BACE1/SOX11/PSEN1/PARK7/TNFSF11/TIAM1/SYP/PDZD11/UCP2/SLC2A2/BRAF/GLUD1/PRKCG/NR1D1/SV2A/CDK5/ARL2/VAMP1/TNF/SNCAIP/NAPA/SLC30A…
GO_PROTON_TRANSPORTING_TWO_SECTOR_ATPASE_COMPLEX	GO_PROTON_TRANSPORTING_TWO_SECTOR_ATPASE_COMPLEX	GO_PROTON_TRANSPORTING_TWO_SECTOR_ATPASE_COMPLEX	30	0.569903	2.05168	0.00049456	0.0619877	0.0577446	5913	tags=40%, list=17%, signal=33%	ATP6V0A2/PPIF/ATP6V1C1/ATP6V1B2/ATP6V1G1/ATP6V1D/ATP6V0E1/ATP6V1F/TMEM199/ATP6V0D1/ATP6V1E1/TCIRG1
GO_PROTON_EXPORTING_ATPASE_ACTIVITY	GO_PROTON_EXPORTING_ATPASE_ACTIVITY	GO_PROTON_EXPORTING_ATPASE_ACTIVITY	29	0.571332	2.03739	0.00049636	0.0619877	0.0577446	5913	tags=41%, list=17%, signal=34%	ATP6V0A2/ATP2A3/ATP6V1C1/ATP6V1B2/ATP2A1/ATP6V1G1/ATP6V1D/ATP6V0E1/ATP6V1F/ATP6V0D1/ATP6V1E1/TCIRG1
GO_ELECTRON_TRANSFER_ACTIVITY	GO_ELECTRON_TRANSFER_ACTIVITY	GO_ELECTRON_TRANSFER_ACTIVITY	106	0.374055	1.75043	0.000594177	0.0683884	0.0637071	6476	tags=28%, list=19%, signal=23%	STEAP4/COX7B/ETFB/GLRX5/AIFM2/COX7B2/CYB5A/UQCRQ/GLRX/NDUFA12/QDPR/NOX4/IDH3B/AKR1A1/LOXL2/NDUFS6/NDUFA4/UQCRHL/COX11/GLRX3/COX15/NDUFS1/COX10/UQCR10/AKR7A3/TXNRD1/AKR1B1/GRXCR1/P4HA2/CYP1A2
GO_TRANSLATIONAL_TERMINATION	GO_TRANSLATIONAL_TERMINATION	GO_TRANSLATIONAL_TERMINATION	102	0.380226	1.76941	0.000595681	0.0683884	0.0637071	9516	tags=43%, list=27%, signal=31%	MRPS27/MRPS33/MRPS7/MRPL51/MRPL17/MRPL22/MRPL12/MRPL47/PTCD3/MRRF/MRPS31/MRPL21/MRPL14/MRPL55/MRPL46/MRPL27/MRPS36/MRPS14/MRPS9/MRPL20/DAP3/GLE1/MRPL36/ABCE1/MRPL34/MRPS34/MRPL43/MRPL18/APEH/MRPS17/GFM2/MRPL32/JMJD4/MRPL15/MRPL30/MRPL11/MRPL52/MRPS10/MRPS15/MRPS23/MRPS11/MRPL45/MRPL50/MRPL16
GO_XENOBIOTIC_METABOLIC_PROCESS	GO_XENOBIOTIC_METABOLIC_PROCESS	GO_XENOBIOTIC_METABOLIC_PROCESS	105	0.391327	1.82804	0.000596481	0.0683884	0.0637071	7601	tags=35%, list=22%, signal=28%	CYP2S1/PON3/NR1I2/CES1/ACAA1/UGT1A5/ACSL1/AIP/GSTM3/ACY3/UGT1A8/LPO/CES3/UGT1A3/FMO1/UGT1A10/CYP1A1/CYP2C8/UGT1A1/UGT1A9/ALDH3A1/RORC/CYP2C9/AHRR/NAT2/STAR/AKR7A3/UGT1A6/CYP3A5/ACY1/CYP1A2/CYB5B/CYB5R3/AOC1/NAT1/UGT2B15/CYP2D7
GO_MITOCHONDRIAL_RESPIRATORY_CHAIN_COMPLEX_ASSEMBLY	GO_MITOCHONDRIAL_RESPIRATORY_CHAIN_COMPLEX_ASSEMBLY	GO_MITOCHONDRIAL_RESPIRATORY_CHAIN_COMPLEX_ASSEMBLY	93	0.390065	1.78731	0.000603045	0.0683884	0.0637071	5601	tags=30%, list=16%, signal=25%	NDUFB3/SDHAF2/SMIM20/COX14/NDUFAF3/NDUFC2/UQCC1/NDUFA7/NDUFA2/NDUFA1/NDUFB9/NDUFA9/ECSIT/NDUFA12/NDUFS6/NDUFC1/NDUFA8/NDUFB1/BCS1L/NDUFAF1/COX17/COX16/NDUFS1/UQCR10/NDUFB4/COA1/COA3/COX20
GO_ORGANELLAR_RIBOSOME	GO_ORGANELLAR_RIBOSOME	GO_ORGANELLAR_RIBOSOME	86	0.38918	1.76031	0.000607533	0.0683884	0.0637071	4674	tags=28%, list=13%, signal=24%	MRPS27/MRPS33/MRPS7/MRPL51/MRPL17/MRPL22/MRPL12/MRPL47/NDUFA7/MRPS31/MRPL21/MRPL14/MRPL55/MRPL46/MRPL27/MRPS36/MRPS14/MRPS9/MRPL20/DAP3/MRPL36/MRPL34/MRPS34/MRPL43
GO_GENERATION_OF_PRECURSOR_METABOLITES_AND_ENERGY	GO_GENERATION_OF_PRECURSOR_METABOLITES_AND_ENERGY	GO_GENERATION_OF_PRECURSOR_METABOLITES_AND_ENERGY	451	0.266419	1.4996	0.000610799	0.0683884	0.0637071	6638	tags=24%, list=19%, signal=20%	STEAP4/NOS2/NDUFB3/SLC25A14/SDHAF2/COA6/COX7B/HTR2A/ETFB/PPP1R3A/BNIP3/MDH1/OGDH/GLRX5/GYS1/PPIF/AIFM2/NDUFC2/COX7B2/CYB5A/NDUFA7/RUNX1T1/ENO4/PHKA2/NDUFA2/MDH1B/ENO3/NFATC4/UQCRQ/NR4A3/NDUFA1/NDUFB9/NDUFA9/GLRX/RHOA/PFKFB1/GNAS/NDUFA12/PGAM2/PKM/GNPDA1/RAE1/QDPR/SLC25A12/GCKR/MTFR1L/GFPT2/NOX4/PARK7/IDH3B/AKR1A1/LOXL2/FH/TEFM/NDUFS6/NDUFC1/NR1D1/NDUFA8/NDUFA4/POM121/NUP62/ACAT1/MTFR1/AAAS/ABCD1/…
GO_GATED_CHANNEL_ACTIVITY	GO_GATED_CHANNEL_ACTIVITY	GO_GATED_CHANNEL_ACTIVITY	320	0.282105	1.53671	0.000639304	0.0703668	0.0655501	7360	tags=29%, list=21%, signal=23%	KCND3/KCNH5/NCS1/GRIA2/TRPM3/TTYH2/KCNS3/GRIA3/CHRNA3/KCNH4/CACNA1I/TMC3/GRID1/CACNG6/PTK2B/KCNMB3/CACNA1B/LRRC38/TRPM5/CHRNB4/CACNA2D3/TRPA1/CNR1/GRID2/ANXA2P2/TTYH3/ITPR1/CHRNA4/GRIK4/GRIA4/CHRFAM7A/GABRB3/CLCNKA/SCNN1G/ANO5/KCNV1/TMC8/SCN8A/KCNN4/CDK5/GRIK1/KCNJ2/CLIC3/KCNC1/ANO2/VDAC3/KCNJ12/GABRQ/CACNA1F/FAM155A/HVCN1/GRIA1/CACNG3/FKBP1B/KCNK1/KCNE2/SHROOM2/KCNJ18/ANO4/SCN2B/PKD2L1/KCNC3/CAC…
GO_RESPONSE_TO_XENOBIOTIC_STIMULUS	GO_RESPONSE_TO_XENOBIOTIC_STIMULUS	GO_RESPONSE_TO_XENOBIOTIC_STIMULUS	257	0.294845	1.57067	0.000656168	0.0708185	0.0659708	6118	tags=26%, list=18%, signal=22%	CYP2S1/PON3/TAC1/PRKCE/HTR2A/NR1I2/CES1/CALM3/ACAA1/UGT1A5/ATG7/ACSL1/PTK2B/AIP/GSTM3/ARG1/HOMER2/DBH/ACY3/UGT1A8/LPO/HNMT/CES3/CNR1/DNM2/F7/UGT1A3/HSF1/GCLC/TIAM1/FMO1/PRKCG/RGS17/CDK5/UGT1A10/CYP1A1/CYP2C8/CAD/UGT1A1/UGT1A9/MCM7/ALDH3A1/GOT2/DHODH/RORC/SOD1/CYP2C9/HDAC9/AHRR/SMYD3/NAT2/STAR/FOXO1/SMPD1/TMEM38B/AKR7A3/ADA/DRD4/UGT1A6/ABCB4/NR4A2/CYP3A5/ACY1/GPI/DNMT3A/DRD2/EGFR
GO_PROTON_TRANSPORTING_ATPASE_ACTIVITY_ROTATIONAL_MECHANISM	GO_PROTON_TRANSPORTING_ATPASE_ACTIVITY_ROTATIONAL_MECHANISM	GO_PROTON_TRANSPORTING_ATPASE_ACTIVITY_ROTATIONAL_MECHANISM	21	0.618678	2.02938	0.000670129	0.0708185	0.0659708	5913	tags=43%, list=17%, signal=36%	ATP6V0A2/ATP6V1C1/ATP6V1B2/ATP6V1D/ATP6V0E1/ATP6V1F/ATP6V0D1/ATP6V1E1/TCIRG1
GO_CELLULAR_RESPONSE_TO_FOLLICLE_STIMULATING_HORMONE_STIMULUS	GO_CELLULAR_RESPONSE_TO_FOLLICLE_STIMULATING_HORMONE_STIMULUS	GO_CELLULAR_RESPONSE_TO_FOLLICLE_STIMULATING_HORMONE_STIMULUS	11	0.751568	2.0228	0.000692881	0.0708185	0.0659708	4678	tags=45%, list=13%, signal=39%	HMGCS1/GCLM/EFNA5/GCLC/STAR
GO_XENOBIOTIC_CATABOLIC_PROCESS	GO_XENOBIOTIC_CATABOLIC_PROCESS	GO_XENOBIOTIC_CATABOLIC_PROCESS	11	0.782592	2.1063	0.000692881	0.0708185	0.0659708	3190	tags=55%, list=9%, signal=50%	PON3/ACAA1/ACSL1/GSTM3/CYP1A1/UGT1A1
GO_REGULATION_OF_ORGANELLE_ASSEMBLY	GO_REGULATION_OF_ORGANELLE_ASSEMBLY	GO_REGULATION_OF_ORGANELLE_ASSEMBLY	177	0.314176	1.59243	0.000697934	0.0708185	0.0659708	5685	tags=27%, list=16%, signal=23%	CBLN1/RAB1B/DYNLL1/MARK4/PATL2/CDK10/CEP76/HSPA1B/MAPK9/RALB/RHOA/NPRL3/GRID2/DNM2/DRG1/GSN/CDKL1/SCFD1/STYXL1/MDM1/MTMR3/SMCR8/PLK1/TBC1D30/TNF/RNF4/NUP62/RP1/MSN/VDAC3/DYNC2LI1/CEP120/CENPJ/EZR/SPICE1/RAB3GAP2/IL1RAP/TRAPPC12/SENP6/SEC22B/LRSAM1/ARHGEF5/BBS4/HTT/HSPA1A/CHMP2A/MTM1/ATMIN
GO_PROTON_TRANSMEMBRANE_TRANSPORTER_ACTIVITY	GO_PROTON_TRANSMEMBRANE_TRANSPORTER_ACTIVITY	GO_PROTON_TRANSMEMBRANE_TRANSPORTER_ACTIVITY	114	0.358385	1.697	0.000739754	0.0739072	0.0688481	6582	tags=26%, list=19%, signal=21%	ATP6V0A2/COX7B/SLC15A4/COX7B2/ATP2A3/CYB5A/SLC9B1/SLC9A3/ATP6V1C1/ATP6V1B2/ATP2A1/SLC4A11/ATP6V1G1/ATP6V1D/NDUFA4/ATP6V0E1/SLC9A8/SLC2A8/HVCN1/COX11/ATP6V1F/SLC9A7/COX15/COX10/ATP6V0D1/ATP6V1E1/SLC15A3/TCIRG1/SLC9A2/SLC15A2
GO_ENERGY_DERIVATION_BY_OXIDATION_OF_ORGANIC_COMPOUNDS	GO_ENERGY_DERIVATION_BY_OXIDATION_OF_ORGANIC_COMPOUNDS	GO_ENERGY_DERIVATION_BY_OXIDATION_OF_ORGANIC_COMPOUNDS	267	0.282942	1.51306	0.000783494	0.0749928	0.0698594	7113	tags=25%, list=21%, signal=20%	NOS2/NDUFB3/SLC25A14/SDHAF2/COA6/COX7B/ETFB/PPP1R3A/BNIP3/MDH1/OGDH/GYS1/AIFM2/NDUFC2/NDUFA7/PHKA2/NDUFA2/MDH1B/NFATC4/UQCRQ/NR4A3/NDUFA1/NDUFB9/NDUFA9/GNAS/NDUFA12/SLC25A12/MTFR1L/GFPT2/PARK7/IDH3B/FH/NDUFS6/NDUFC1/NR1D1/NDUFA8/NDUFA4/MTFR1/SUCLA2/NDUFB1/IDH3G/POLG2/UQCRHL/NDUFAF1/IDE/COX15/NDUFS1/COX10/UQCR10/SLC25A23/FASTKD2/NDUFB4/FLCN/KHK/CISD1/COX20/IGF1/STK40/NDUFA5/PPP1R3G/CYP1A2/PDHA1/MT…
GO_INSULIN_SECRETION_INVOLVED_IN_CELLULAR_RESPONSE_TO_GLUCOSE_STIMULUS	GO_INSULIN_SECRETION_INVOLVED_IN_CELLULAR_RESPONSE_TO_GLUCOSE_STIMULUS	GO_INSULIN_SECRETION_INVOLVED_IN_CELLULAR_RESPONSE_TO_GLUCOSE_STIMULUS	59	0.443612	1.86388	0.000787154	0.0749928	0.0698594	4812	tags=36%, list=14%, signal=31%	ADCY5/RAB11FIP5/PRKCE/PLA2G6/DYNLL1/HMGCR/EFNA5/LRP1/SIDT2/TIAM1/UCP2/NR1D1/ARRB1/PPP3CB/FKBP1B/LRP5/VSNL1/MPC2/HMGN3/GCG/PTPRN2
GO_STEROID_HORMONE_RECEPTOR_ACTIVITY	GO_STEROID_HORMONE_RECEPTOR_ACTIVITY	GO_STEROID_HORMONE_RECEPTOR_ACTIVITY	54	0.453511	1.86868	0.000791014	0.0749928	0.0698594	7992	tags=48%, list=23%, signal=37%	VDR/RXRA/NR2F1/ABHD2/NR1I2/NR2E3/OR51E2/NR4A3/PAQR7/PAQR8/NR3C2/NR1D1/ESR2/RORC/NR1H3/RARA/NR4A2/RARG/NR0B1/THRB/NKX3-1/AR/PGR/LEF1/NR6A1/RORB
GO_NADH_DEHYDROGENASE_ACTIVITY	GO_NADH_DEHYDROGENASE_ACTIVITY	GO_NADH_DEHYDROGENASE_ACTIVITY	47	0.47115	1.88453	0.000796813	0.0749928	0.0698594	5094	tags=32%, list=15%, signal=27%	NDUFB3/NDUFC2/NDUFA7/NDUFA2/NDUFA1/NDUFB9/NDUFA9/NDUFA12/NDUFS6/NDUFC1/NDUFA8/NDUFA4/NDUFB1/NDUFS1/NDUFB4
GO_PHAGOSOME_ACIDIFICATION	GO_PHAGOSOME_ACIDIFICATION	GO_PHAGOSOME_ACIDIFICATION	28	0.568813	2.01168	0.00083375	0.0773482	0.0720536	5913	tags=43%, list=17%, signal=36%	RAB7A/ATP6V0A2/ATP6V1C1/ATP6V1B2/ATP6V1G1/ATP6V1D/ATP6V0E1/RAB38/ATP6V1F/ATP6V0D1/ATP6V1E1/TCIRG1
GO_TRANSLATION_ACTIVATOR_ACTIVITY	GO_TRANSLATION_ACTIVATOR_ACTIVITY	GO_TRANSLATION_ACTIVATOR_ACTIVITY	13	0.679817	1.93017	0.000845737	0.0773552	0.0720601	2052	tags=38%, list=6%, signal=36%	DAZ2/C1QBP/CTIF/BOLL/DAZ4
GO_REGULATION_OF_ACTIN_FILAMENT_ORGANIZATION	GO_REGULATION_OF_ACTIN_FILAMENT_ORGANIZATION	GO_REGULATION_OF_ACTIN_FILAMENT_ORGANIZATION	238	0.294269	1.55131	0.000931223	0.0839911	0.0782418	5080	tags=22%, list=15%, signal=19%	PRKCD/AP1AR/ITGB1BP1/CDC42/CFL2/TAC1/PRKCE/RAC3/PPP1R9A/NPHS1/CYFIP1/PTK2B/PLEKHG2/S100A10/CCL24/FLNA/HAX1/SMAD3/ACTR3C/RHOA/PHLDB2/CAPZA1/ABI2/ARHGEF15/SFRP1/ARPC1A/GSN/SPTBN4/NOX4/ACTR3/CDC42EP4/ACTR2/BRAF/CLASP1/ARPC3/ELN/PAK1/WIPF3/WASH3P/PDXP/DSTN/ARF6/PTGER4/ACTN2/TENM1/ARHGEF10L/STMN1/RHOC/SPIRE2/ARHGEF5/ARPC1B/BBS4/BRK1
GO_INSULIN_SECRETION	GO_INSULIN_SECRETION	GO_INSULIN_SECRETION	186	0.307197	1.5676	0.000972627	0.0858253	0.0799504	8297	tags=34%, list=24%, signal=26%	NOS2/ADCY5/RAB11FIP5/PRKCE/BMP8A/KCNS3/PLA2G6/DYNLL1/HMGCR/EFNA5/TCF7L2/TM7SF3/MYO5A/CAMK2G/RFX3/CNR1/SFRP1/ITPR1/LRP1/SIDT2/PARK7/TIAM1/UCP2/SLC2A2/GLUD1/NR1D1/ARL2/TNF/ENHO/ARRB1/PPP3CB/FKBP1B/LRP5/MIDN/VSNL1/MPC2/HMGN3/GCG/PTPRN2/STXBP3/IL1RN/RAP1A/SLC25A4/DRD2/ENSA/SMAD2/INHBB/ITPR2/GPR27/IRS1/DPP4/IL1B/GIPR/ANXA1/GLP1R/PHPT1/SIRT4/ICA1/PTPRN/GPR68/CACNA1A/PPP3CA/ITPR3
GO_MONOVALENT_INORGANIC_CATION_TRANSPORT	GO_MONOVALENT_INORGANIC_CATION_TRANSPORT	GO_MONOVALENT_INORGANIC_CATION_TRANSPORT	472	0.257177	1.45157	0.000978953	0.0858253	0.0799504	7366	tags=26%, list=21%, signal=21%	ATP6V0A2/KCND3/SLC25A14/KCNH5/WWP2/RHAG/COX7B/PRKCE/HTR2A/SLC22A4/KCNS3/SLC15A4/KCNH4/ATP1B3/PPIF/PTK2B/COX7B2/ATP2A3/DPP10/CYB5A/KCNMB3/SLC9B1/ASIC4/FLNA/LRRC38/SLC5A7/SLC9A3/SLC10A7/ATP6V1C1/NDUFA9/TRPM5/SLC5A6/SLC34A2/ATP6V1B2/GLRX/SLC17A4/SLC10A2/SLC6A8/ATP2A1/SLC4A11/NKAIN2/DNM2/ATP6V1G1/FHL1/HECW1/SPTBN4/PARK7/SCNN1G/ATP6V1D/KCNV1/UCP2/SCN8A/KCNN4/KCNJ2/NDUFA4/PTEN/ATP6V0E1/SLC9A8/KCNC1/SLC…
GO_PROTON_TRANSPORTING_V_TYPE_ATPASE_COMPLEX	GO_PROTON_TRANSPORTING_V_TYPE_ATPASE_COMPLEX	GO_PROTON_TRANSPORTING_V_TYPE_ATPASE_COMPLEX	25	0.562254	1.9314	0.00100688	0.0858253	0.0799504	5913	tags=40%, list=17%, signal=33%	ATP6V0A2/ATP6V1C1/ATP6V1B2/ATP6V1G1/ATP6V1D/ATP6V0E1/ATP6V1F/TMEM199/ATP6V0D1/TCIRG1
GO_ATPASE_ACTIVITY_COUPLED_TO_TRANSMEMBRANE_MOVEMENT_OF_IONS_ROTATIONAL_MECHANISM	GO_ATPASE_ACTIVITY_COUPLED_TO_TRANSMEMBRANE_MOVEMENT_OF_IONS_ROTATIONAL_MECHANISM	GO_ATPASE_ACTIVITY_COUPLED_TO_TRANSMEMBRANE_MOVEMENT_OF_IONS_ROTATIONAL_MECHANISM	22	0.600617	1.99219	0.00100908	0.0858253	0.0799504	5913	tags=41%, list=17%, signal=34%	ATP6V0A2/ATP6V1C1/ATP6V1B2/ATP6V1D/ATP6V0E1/ATP6V1F/ATP6V0D1/ATP6V1E1/TCIRG1
GO_REGULATION_OF_MYOBLAST_FUSION	GO_REGULATION_OF_MYOBLAST_FUSION	GO_REGULATION_OF_MYOBLAST_FUSION	16	0.661584	2.00007	0.00101764	0.0858253	0.0799504	2503	tags=38%, list=7%, signal=35%	FLOT1/MYF6/FLT3LG/GDF15/NFATC2/CD53
GO_PROTEIN_TARGETING	GO_PROTEIN_TARGETING	GO_PROTEIN_TARGETING	410	-0.228101	-1.41775	0.00104221	0.0867706	0.080831	7368	tags=33%, list=21%, signal=26%	VPS13A/TRAM2/RPL15/ZDHHC24/RPL32/VAMP7/RPL35A/SYNGR1/UBE2D2/ARIH2/HTRA2/RPL11/DDO/RPL38/RPS17/SLC25A6/ATG3/RPS29/RPS27A/TOMM20L/HGS/ZDHHC6/CACNB3/BID/RPLP2/ACOT8/SAE1/IDH1/PARL/TRAM1/PAM16/UBE2J2/UBA52/RPL27/AKAP12/AP1M2/NDUFA13/TOMM5/RPL7A/CEMIP/RPL10/BAAT/RPL26/RPL13/HRAS/RPS16/CHCHD4/RPS13/RPS14/RPS11/RPL29/RPL23A/CIB1/RPL24/RPS18/RPS20/VTI1B/PEX7/ANK3/RPL13A/RPS12/TIMM50/UBL5/TOMM20/RPS3/RPS1…
GO_SYNAPTIC_TRANSMISSION_GLUTAMATERGIC	GO_SYNAPTIC_TRANSMISSION_GLUTAMATERGIC	GO_SYNAPTIC_TRANSMISSION_GLUTAMATERGIC	87	0.3816	1.72798	0.00106512	0.0868376	0.0808934	6118	tags=33%, list=18%, signal=28%	MAPK8IP2/CDH2/GRIA2/HTR2A/PLA2G6/GRID1/PTK2B/CLSTN3/UNC13C/CNR1/CUBN/GRID2/GRIK4/PSEN1/CDK5/GRIK1/TNF/ALS2/NAPA/CCR2/CACNG3/GRM8/TNR/CACNG8/GRIK5/SLC1A4/SHC3/DRD2/EGFR
GO_ATPASE_BINDING	GO_ATPASE_BINDING	GO_ATPASE_BINDING	74	0.402912	1.77026	0.00108292	0.0868376	0.0808934	7967	tags=36%, list=23%, signal=28%	ATP6V0A2/SNU13/ATP1B3/RALB/HRC/TOR1AIP2/ATP6V1G1/SNX10/PEX19/SVIP/DNAJB1/PIH1D1/ATP1B1/EZR/DERL1/DNAJC10/TAF9/UBE4B/FBL/ATP6V1E1/TCIRG1/AR/PTPN3/ALDOB/LCK/PGR/TRPC6
GO_REGULATION_OF_SYNAPSE_STRUCTURE_OR_ACTIVITY	GO_REGULATION_OF_SYNAPSE_STRUCTURE_OR_ACTIVITY	GO_REGULATION_OF_SYNAPSE_STRUCTURE_OR_ACTIVITY	212	0.302716	1.56983	0.00108313	0.0868376	0.0808934	8519	tags=32%, list=25%, signal=24%	CBLN1/CDH2/SYNDIG1/LRP8/PPP1R9A/EFNA5/CRIPT/TLR2/LRRC24/SIPA1L1/CYFIP1/LRFN5/NFATC4/CLSTN3/ETV5/DBN1/EGLN1/TPBG/YWHAZ/RHOA/STX1B/SIX1/ABI2/GRID2/ARHGEF15/DNM2/RAB17/UBE2V2/ACTR2/TIAM1/NGEF/CDK5/PTEN/TNF/NTN1/MUSK/SLITRK6/DNM1L/COLQ/ABHD17B/ARF6/DCTN1/LHFPL4/IL1RAP/FYN/NTRK2/FLRT2/LRRTM3/EPHA7/KLK8/DRD2/LRRC4/SLITRK2/DNM1/C1QL3/CFL1/SLC7A11/AMIGO1/GRIPAP1/MAPK14/EFNA1/EIF4G1/THBS2/SRGN/MDGA1/CRKL/…
GO_CELLULAR_RESPONSE_TO_AMINO_ACID_STIMULUS	GO_CELLULAR_RESPONSE_TO_AMINO_ACID_STIMULUS	GO_CELLULAR_RESPONSE_TO_AMINO_ACID_STIMULUS	60	0.434651	1.83336	0.00109907	0.0870413	0.0810831	7780	tags=40%, list=22%, signal=31%	GCLM/LAMTOR5/SIX1/HSF1/GCLC/PDGFRA/TNF/COL5A2/COL3A1/LARS/COL1A2/PDGFC/FYN/NTRK2/RRAGD/XBP1/LAMTOR1/DNMT3A/EGFR/SH3BP4/MTOR/BCL2L1/COL16A1/GLRA1
GO_REGULATION_OF_MORPHOGENESIS_OF_AN_EPITHELIUM	GO_REGULATION_OF_MORPHOGENESIS_OF_AN_EPITHELIUM	GO_REGULATION_OF_MORPHOGENESIS_OF_AN_EPITHELIUM	168	0.31844	1.6049	0.00111826	0.0874934	0.0815043	8083	tags=35%, list=23%, signal=27%	PSMC2/RXRA/CDC42/STOX1/AGT/PRICKLE2/PSMC5/CELSR2/ETV5/SMURF1/PSMB1/NKD1/RHOA/PHLDB2/CLTC/SIX1/PSME2/SFRP1/PSMA3/FGF1/TIAM1/PSMB7/AP2A1/SEC24B/PTEN/CLASP1/TNF/SMURF2/PSMD6/PSME3/SULF1/SHH/SIX2/SMO/SAPCD2/PSMA6/PSMC3/PRICKLE1/PSMC6/PSMD10/PSMD14/PSMC4/RNF207/PSMD1/FZD6/DAB2/PSMB9/WNT1/MTOR/PAX8/FGF10/AP2A2/AR/CTHRC1/CAV3/PSMA4/ARHGEF19/WNT2
GO_MITOCHONDRIAL_TRANSLATION	GO_MITOCHONDRIAL_TRANSLATION	GO_MITOCHONDRIAL_TRANSLATION	133	0.342371	1.66031	0.00115858	0.0895693	0.0834381	9516	tags=40%, list=27%, signal=29%	MRPS27/MRPS33/MRPS7/MRPL51/MRPL17/C1QBP/MRPL22/MRPL12/HARS/MRPL47/UQCC1/NDUFA7/PTCD3/MRRF/MRPS31/MRPL21/MRPL14/MRPL55/MRPL46/MRPL27/MRPS36/MRPS14/GATC/MRPS9/MRPL20/DAP3/MTIF3/MRPL36/MRPL34/MRPS34/MRPL43/FASTKD2/TARS2/MRPL18/COA3/MRPS17/GATB/WARS2/GFM2/MRPL32/RPUSD3/MRPL15/MRPL30/TSFM/MRPL11/MRPL52/MRPS10/MRPS15/MRPS23/MRPS11/MRPL45/MRPL50/MRPL16
GO_ERK1_AND_ERK2_CASCADE	GO_ERK1_AND_ERK2_CASCADE	GO_ERK1_AND_ERK2_CASCADE	261	0.282309	1.50551	0.00118141	0.0896147	0.0834805	8975	tags=34%, list=26%, signal=25%	ITGB1BP1/CSK/HTR2A/HCRTR1/HMGCR/PHB/FFAR4/PTK2B/CAMK2N1/AGT/IQGAP3/CCL20/PIN1/CCL24/RAPGEF1/DDT/LYN/MAP2K7/RASGRP1/LRP1/ERBB2/MFHAS1/NOX4/CCL16/TNFSF11/TIAM1/FGF19/GPNMB/SHC1/BRAF/HAND2/PTEN/PDGFRA/TNF/ATF3/MARCO/ARRB1/NLRP12/GBP1/FGF23/CRYBA1/RPS6KA6/FGA/EZR/C5AR2/PTGER4/KARS/FGF20/DUSP10/GCG/PTPRC/PDGFC/PDE8A/NOD1/FLCN/DUSP1/BMPER/NDRG4/IGF1/RAP1A/C1QL4/EPHA7/DRD2/EGFR/RGS14/PRKD2/BMP2/AVP/GLIP…
GO_INNER_MITOCHONDRIAL_MEMBRANE_PROTEIN_COMPLEX	GO_INNER_MITOCHONDRIAL_MEMBRANE_PROTEIN_COMPLEX	GO_INNER_MITOCHONDRIAL_MEMBRANE_PROTEIN_COMPLEX	107	0.359691	1.68679	0.00118677	0.0896147	0.0834805	5215	tags=25%, list=15%, signal=22%	NDUFB3/CHCHD6/PPIF/NDUFC2/DNAJC11/NDUFA7/NDUFA2/UQCRQ/NDUFA1/NDUFB9/NDUFA9/NDUFA12/TIMM23/PARK7/NDUFS6/NDUFC1/NDUFA8/NDUFA4/NDUFB1/UQCRHL/BCS1L/NDUFAF1/NDUFS1/TIMM17A/UQCR10/NDUFB4/MICU2
GO_MRNA_5_UTR_BINDING	GO_MRNA_5_UTR_BINDING	GO_MRNA_5_UTR_BINDING	24	-0.543753	-1.98546	0.00124285	0.0927712	0.0864208	10711	tags=83%, list=31%, signal=58%	MYH10/CCT5/IGF2BP1/LARP1/FMR1/UTP23/RSL1D1/RPL5/SHMT1/SYNCRIP/DHX36/RPL26/RPS13/RPS14/RPS3A/GNL3/LARP6/NCL/DDX3X
GO_REGULATION_OF_CELLULAR_COMPONENT_SIZE	GO_REGULATION_OF_CELLULAR_COMPONENT_SIZE	GO_REGULATION_OF_CELLULAR_COMPONENT_SIZE	350	0.266377	1.46409	0.00126759	0.0935422	0.0871391	6184	tags=25%, list=18%, signal=21%	PRKCD/AP1AR/CFL2/PRKCE/RAC3/PPP1R9A/EFNA5/NPHS1/CYFIP1/PPP1R15A/RND2/PTK2B/PLEKHG2/IQGAP3/GNB3/CCL24/CDHR5/HAX1/RAB21/LAMTOR5/DCC/ACTR3C/RHOA/CAPZA1/SNF8/SEMA3B/ABI2/DNM2/ARPC1A/GSN/LRP1/SPTBN4/ACTR3/LRRC8E/CDC42EP4/ACTR2/SEMA4F/KCNN4/CDK5/NDEL1/NEFL/PTEN/IL7R/ARPC3/NTN1/ALS2/SEMA3A/ELN/MSN/PAK1/ZFYVE27/WIPF3/LARS/WASH3P/PDXP/EZR/DSTN/CDH4/MEGF8/RTN4/ARF6/PRR16/PEX11G/ACTN2/TENM1/TNR/IFRD1/SPIRE2…
GO_CYTOCHROME_COMPLEX	GO_CYTOCHROME_COMPLEX	GO_CYTOCHROME_COMPLEX	30	0.531994	1.9152	0.00131883	0.0960537	0.0894787	4830	tags=33%, list=14%, signal=29%	COX7B/COX7B2/UQCRQ/NDUFA4/UGT1A1/UQCRHL/BCS1L/COX15/COX10/UQCR10
GO_REGULATION_OF_ANIMAL_ORGAN_MORPHOGENESIS	GO_REGULATION_OF_ANIMAL_ORGAN_MORPHOGENESIS	GO_REGULATION_OF_ANIMAL_ORGAN_MORPHOGENESIS	237	0.28727	1.5138	0.0013312	0.0960537	0.0894787	8110	tags=32%, list=23%, signal=24%	PSMC2/VDR/RXRA/CDC42/STOX1/DIO3/TBX1/AGT/PRICKLE2/JAG1/PSMC5/CELSR2/ETV5/SMURF1/PSMB1/NKD1/FOXC1/RHOA/CLTC/SIX1/PSME2/SFRP1/PSMA3/FGF1/TIAM1/PAX9/PSMB7/AP2A1/HAND2/SEC24B/TNF/SMURF2/PSMD6/PSME3/SULF1/SHH/SIX2/TWIST1/WT1/ENG/SMO/SAPCD2/PSMA6/PSMC3/PRICKLE1/PSMC6/GLI1/PSMD10/CPB2/PSMD14/PSMC4/RNF207/PSMD1/XBP1/FZD6/BCL2/ACVR1/DAB2/PSMB9/WNT1/BMP2/THRB/PAX8/FGF10/DMRT3/AP2A2/AR/CTHRC1/CAV3/LIMS2/PSM…
GO_REGULATION_OF_CELL_SUBSTRATE_ADHESION	GO_REGULATION_OF_CELL_SUBSTRATE_ADHESION	GO_REGULATION_OF_CELL_SUBSTRATE_ADHESION	194	0.297713	1.52804	0.00137325	0.0979987	0.0912905	11598	tags=39%, list=33%, signal=26%	AP1AR/ITGB1BP1/CDC42/C1QBP/PRKCE/RAC3/EFNA5/PDPN/PTK2B/S100A10/JAG1/FLNA/SMAD3/DOCK1/RHOA/PHLDB2/FOXF1/DNM2/CDH13/SFRP1/LRP1/RSU1/GPM6B/MMRN1/BRAF/ARL2/PTEN/CLASP1/EPHA3/GBP1/PLG/EGFLAM/FGA/COL8A1/SMOC2/CCDC80/CD3E/RHOD/PLEKHA2/EMP2/ARHGEF7/BCL2/SKAP1/WNT1/TEK/NPNT/COL16A1/PREX1/SERPINE1/CRKL/ITGA5/ATXN3L/PRKCZ/NDNF/PTPRJ/ONECUT1/DMTN/EMID1/WNT4/ANGPT2/FGB/FGG/RASA1/CCL25/CAMSAP3/LIMCH1/EPHA1/MMR…
GO_ORGANIC_ACID_CATABOLIC_PROCESS	GO_ORGANIC_ACID_CATABOLIC_PROCESS	GO_ORGANIC_ACID_CATABOLIC_PROCESS	240	0.287848	1.51969	0.00146044	0.103088	0.0960312	8268	tags=32%, list=24%, signal=25%	NOS2/PON3/ABHD2/ETFB/PCCB/ACAA1/OGDH/BDH2/ABHD1/ENOSF1/FAH/ACOX3/SDSL/GPT/PCCA/NAGK/ARG1/MCCC1/SARDH/ACADL/ECHS1/HNMT/MTRR/CNR1/GNPDA1/QDPR/ECHDC1/BCKDHA/ECI2/AKR1A1/HGD/HADHB/GLUD1/SLC25A17/ACAT1/ABCD1/HAL/CRYL1/QPRT/CTH/GOT2/SCP2/SLC27A4/TWIST1/HACL1/DAO/GADL1/BCKDK/ACAA2/AMDHD1/CDO1/PAH/CSAD/GCDH/GOT1/FABP1/IL4I1/GLS/CPT1C/PADI4/CRAT/MTOR/GCAT/IRS1/HDC/PRODH/SULT2A1/ACOXL/CRABP1/ARG2/PECR/DECR…
GO_SUMO_TRANSFERASE_ACTIVITY	GO_SUMO_TRANSFERASE_ACTIVITY	GO_SUMO_TRANSFERASE_ACTIVITY	20	-0.581103	-2.02068	0.00148478	0.103557	0.0964682	4284	tags=40%, list=12%, signal=35%	ZNF451/KIAA1586/PIAS2/PIAS3/CBX4/ZBED1/HDAC4
GO_FAT_CELL_DIFFERENTIATION	GO_FAT_CELL_DIFFERENTIATION	GO_FAT_CELL_DIFFERENTIATION	197	0.297574	1.5311	0.00150253	0.103557	0.0964682	8238	tags=35%, list=24%, signal=27%	STEAP4/CCDC71/FNDC5/HTR2A/ARL4A/BNIP3/FFAR4/TCF7L2/AAMDC/GNB3/FRZB/RUNX1T1/JAG1/ZBTB7B/NR4A3/SMAD3/TAF8/TRIB2/SFRP1/METRNL/NR1D1/ATF5/WNT5B/SLC2A4/TNF/CEBPD/OSBPL11/ZADH2/SDF4/NOCT/RORC/LRP5/KLF5/DUSP10/FOXO1/ZNF516/BBS4/BBS7/FAM120B/NR4A2/XBP1/VSTM2A/ID4/C1QL4/ASXL1/WNT1/BMP2/INHBB/MTOR/HTR2C/UCP1/LAMB3/TMEM120B/ALOXE3/FAM57B/FGF10/CCDC3/PEX11A/PTGS2/ADGRF5/GDF10/ZFPM1/MAPK14/TMEM64/MKKS/CREBL2/…
GO_CONTRACTILE_ACTIN_FILAMENT_BUNDLE_ASSEMBLY	GO_CONTRACTILE_ACTIN_FILAMENT_BUNDLE_ASSEMBLY	GO_CONTRACTILE_ACTIN_FILAMENT_BUNDLE_ASSEMBLY	89	0.368604	1.67692	0.00151492	0.103557	0.0964682	6957	tags=33%, list=20%, signal=26%	ITGB1BP1/CDC42/TAC1/PPP1R9A/PTK2B/S100A10/SMAD3/RHOA/PHLDB2/ARHGEF15/SFRP1/FHDC1/NOX4/BRAF/CLASP1/ELN/PAK1/ARRB1/PTGER4/ARHGEF10L/STMN1/RHOC/ARHGEF5/BBS4/TNFAIP1/LIMK1/ZYX/MTOR/PFN2
GO_POSITIVE_REGULATION_OF_ATPASE_ACTIVITY	GO_POSITIVE_REGULATION_OF_ATPASE_ACTIVITY	GO_POSITIVE_REGULATION_OF_ATPASE_ACTIVITY	52	0.440416	1.79825	0.0015873	0.106645	0.099345	8170	tags=44%, list=24%, signal=34%	DYNLL1/ATP1B3/DNAJC9/NCAPH/DNAJB6/TOR1AIP2/DNM2/CHTOP/HSCB/NAPA/MYL4/DNAJB1/ATP1B1/DNAJC10/RGN/DNAJA1/DNAJB11/DNAJC1/FGF10/PFN2/ALDOB/DNAJB4/MYBPC3
GO_MONOCARBOXYLIC_ACID_METABOLIC_PROCESS	GO_MONOCARBOXYLIC_ACID_METABOLIC_PROCESS	GO_MONOCARBOXYLIC_ACID_METABOLIC_PROCESS	443	0.257791	1.44829	0.00159294	0.106645	0.099345	8412	tags=31%, list=24%, signal=24%	CYP2S1/PON3/AOAH/ACLY/ABHD2/CYGB/PRKCE/ETFB/PCCB/CES1/ACAA1/UGT1A5/ACSL1/BDH2/OSBPL2/ABHD1/GRHPR/ACOX3/PLA2G3/GGT5/PCCA/MYO5A/NR4A3/HAGH/MCCC1/SLC5A6/ACADL/UGT1A8/ECHS1/CNR1/ACSM4/ECHDC1/UGT1A3/ECI2/PTGR1/PARK7/VNN1/FGF19/NDUFS6/PDZD11/HADHB/NR1D1/UGT1A10/CYP1A1/CYP2C8/ABHD5/SLC25A17/ACAT1/UGT1A1/UGT1A9/ABCD1/CRYL1/OSBP/TECR/GOT2/PLA2G10/GBA2/ZADH2/SCP2/PIBF1/SLC27A4/TWIST1/CYP27C1/FADS1/LPGAT1/H…
GO_POSITIVE_REGULATION_OF_CELL_SUBSTRATE_ADHESION	GO_POSITIVE_REGULATION_OF_CELL_SUBSTRATE_ADHESION	GO_POSITIVE_REGULATION_OF_CELL_SUBSTRATE_ADHESION	112	0.350889	1.65523	0.00163374	0.108261	0.10085	11488	tags=44%, list=33%, signal=29%	ITGB1BP1/CDC42/C1QBP/PRKCE/RAC3/PTK2B/S100A10/FLNA/SMAD3/DOCK1/FOXF1/DNM2/CDH13/SFRP1/RSU1/MMRN1/BRAF/ARL2/EGFLAM/FGA/COL8A1/SMOC2/CCDC80/CD3E/PLEKHA2/EMP2/ARHGEF7/SKAP1/TEK/NPNT/COL16A1/PREX1/CRKL/ITGA5/PRKCZ/NDNF/PTPRJ/DMTN/EMID1/WNT4/FGB/FGG/CCL25/EPHA1/MMRN2/NINJ1/DOCK5/MYADM/IQGAP1
GO_NEGATIVE_REGULATION_OF_CELL_CYCLE_G2_M_PHASE_TRANSITION	GO_NEGATIVE_REGULATION_OF_CELL_CYCLE_G2_M_PHASE_TRANSITION	GO_NEGATIVE_REGULATION_OF_CELL_CYCLE_G2_M_PHASE_TRANSITION	94	0.362547	1.66417	0.00165988	0.108881	0.101428	7848	tags=37%, list=23%, signal=29%	CDC6/PSMC2/CDC14B/PSMC5/PSMB1/BABAM1/PSME2/FHL1/PSMA3/AURKA/RBX1/PSMB7/ATF5/PLK1/PSMD6/PSME3/MIIP/VPS4A/PSMA6/PSMC3/PSMC6/SKP1/ORC1/BRSK1/PSMD10/PSMD14/PSMC4/PSMD1/HUS1/PSMB9/CHMP4C/RINT1/CDK1/RAD21/PSMA4
GO_REGULATION_OF_REMOVAL_OF_SUPEROXIDE_RADICALS	GO_REGULATION_OF_REMOVAL_OF_SUPEROXIDE_RADICALS	GO_REGULATION_OF_REMOVAL_OF_SUPEROXIDE_RADICALS	11	0.710542	1.91238	0.0017322	0.111486	0.103855	4647	tags=45%, list=13%, signal=39%	SZT2/PARK7/TNF/RGN/DHFR
GO_NEGATIVE_REGULATION_OF_ERK1_AND_ERK2_CASCADE	GO_NEGATIVE_REGULATION_OF_ERK1_AND_ERK2_CASCADE	GO_NEGATIVE_REGULATION_OF_ERK1_AND_ERK2_CASCADE	63	0.413594	1.75902	0.00173392	0.111486	0.103855	6141	tags=33%, list=18%, signal=27%	ITGB1BP1/CSK/PHB/CAMK2N1/PIN1/RAPGEF1/LYN/PTEN/ATF3/ARRB1/NLRP12/GBP1/CRYBA1/RPS6KA6/EZR/DUSP10/PTPRC/FLCN/DUSP1/C1QL4/RGS14
GO_PRECATALYTIC_SPLICEOSOME	GO_PRECATALYTIC_SPLICEOSOME	GO_PRECATALYTIC_SPLICEOSOME	44	0.460468	1.82021	0.00175327	0.111625	0.103984	5674	tags=34%, list=16%, signal=29%	SNRPA1/SART1/SNRPD3/SNU13/LSM5/PRPF3/SF3B5/IK/SF3B4/CWC27/SF3B2/PRPF31/LSM6/PRPF8/LSM3
GO_POSITIVE_REGULATION_OF_ERK1_AND_ERK2_CASCADE	GO_POSITIVE_REGULATION_OF_ERK1_AND_ERK2_CASCADE	GO_POSITIVE_REGULATION_OF_ERK1_AND_ERK2_CASCADE	172	0.306635	1.54962	0.00181488	0.112901	0.105173	8975	tags=35%, list=26%, signal=26%	HTR2A/HCRTR1/HMGCR/PHB/FFAR4/PTK2B/CCL20/CCL24/RAPGEF1/DDT/MAP2K7/RASGRP1/LRP1/MFHAS1/NOX4/CCL16/TNFSF11/FGF19/GPNMB/SHC1/BRAF/HAND2/PTEN/PDGFRA/TNF/MARCO/ARRB1/FGF23/FGA/C5AR2/KARS/FGF20/GCG/PTPRC/PDGFC/PDE8A/NOD1/BMPER/NDRG4/RAP1A/DRD2/EGFR/PRKD2/BMP2/GLIPR2/HTR2C/LGALS9/FGF10/CD74/TEK/NPNT/ADRA1A/NQO2/CRKL/GPR55/CCL13/CCL1/FGF18/FGF2/TNFRSF11A/CD44
GO_ESTABLISHMENT_OF_ORGANELLE_LOCALIZATION	GO_ESTABLISHMENT_OF_ORGANELLE_LOCALIZATION	GO_ESTABLISHMENT_OF_ORGANELLE_LOCALIZATION	473	0.253051	1.42918	0.00183038	0.112901	0.105173	7745	tags=27%, list=22%, signal=22%	KIF28P/AP1AR/DNAJC5/CDC42/NCS1/VPS18/RAB1B/HTR2A/CALM3/COPG2/UBE2B/DYNLT1/CD59/SPDL1/PIP5K1C/PLA2G3/MYO5A/NR4A3/STX11/UNC13C/RAB1A/MEI1/SEC31A/FGR/YWHAZ/STX1B/GIPC1/CNR1/ARFGAP2/KIF1A/LYN/FOXF1/DNM2/RASGRP1/SYT4/CHRNA4/BACE1/CDCA5/GBF1/RAB17/SAR1B/PSEN1/ACTR3/SCFD1/GPR143/CHMP6/ACTR2/TRAPPC4/SYP/BRAF/PRKCG/SV2A/SEC24B/CDK5/NDEL1/SEC24C/NMD3/NEFL/VAMP1/CDC23/CLASP1/SLC2A4/NTN1/NUP62/NAPA/RIMS4/ARF…
GO_RESPONSE_TO_TOXIC_SUBSTANCE	GO_RESPONSE_TO_TOXIC_SUBSTANCE	GO_RESPONSE_TO_TOXIC_SUBSTANCE	467	0.254519	1.43513	0.00183756	0.112901	0.105173	7805	tags=27%, list=23%, signal=21%	PRDX1/PRKCD/ZNF277/PON3/NUCB1/CYGB/PRKCE/BNIP3/CES1/CHRNA3/CALM3/HMGCR/PPP1R9A/TLR2/TBXA2R/PPIF/CA3/PTK2B/IL18BP/SZT2/AIFM1/GSTM3/SLC22A8/ARG1/DBH/NR4A3/G6PD/ADCYAP1R1/CHRNB4/PXDN/TRPA1/LPO/RHOA/CNR1/GJC2/FOSL1/LYN/DNM2/GSN/CHRNA4/MAPK7/HSF1/MBP/APTX/PRDX2/SCFD1/PARK7/AKR1A1/ACTR2/GGH/HBG1/RGS17/NEFL/PTEN/SLC2A4/CYP1A1/ACTC1/TNF/KCNC1/UGT1A1/SLC30A1/NET1/SPI1/GOT2/HBD/SDF4/SOD1/NFKB1/FKBP1B/SRSF9…
GO_NATURAL_KILLER_CELL_DIFFERENTIATION	GO_NATURAL_KILLER_CELL_DIFFERENTIATION	GO_NATURAL_KILLER_CELL_DIFFERENTIATION	21	0.584067	1.91585	0.00184285	0.112901	0.105173	7088	tags=43%, list=20%, signal=34%	FLT3LG/MERTK/IL15/RASGRP1/PRDM1/TOX/PTPRC/PGLYRP3/PIK3CD
GO_PROTEIN_REFOLDING	GO_PROTEIN_REFOLDING	GO_PROTEIN_REFOLDING	38	0.479335	1.82944	0.00194301	0.117438	0.1094	7151	tags=42%, list=21%, signal=33%	HSPA14/PPIF/PPIAL4C/PPIAL4A/PPIA/HSPA1B/HSPA9/PDCL/ST13/PPIC/FKBP1B/HSPA1A/HSPA1L/DNAJA4/PPIAL4D/PPIE
GO_POSITIVE_REGULATION_OF_CELLULAR_COMPONENT_BIOGENESIS	GO_POSITIVE_REGULATION_OF_CELLULAR_COMPONENT_BIOGENESIS	GO_POSITIVE_REGULATION_OF_CELLULAR_COMPONENT_BIOGENESIS	478	0.253863	1.43442	0.00195432	0.117438	0.1094	5473	tags=22%, list=16%, signal=19%	RAB7A/CBLN1/PSMC2/AP1AR/SYNDIG1/ITGB1BP1/CDC42/TAC1/FLOT1/PRKCE/RAC3/DYNLL1/EFNA5/NPHS1/LRRC24/CDH17/MARK4/CYFIP1/PTK2B/S100A10/AGT/CCL24/FLNA/CHD1L/PSMC5/COBL/CLSTN3/RASIP1/SMAD3/HSPA1B/ACTR3C/MAPK9/TPBG/RALB/RHOA/PHLDB2/SNF8/ABI2/GRID2/ARHGEF15/DNM2/SFRP1/DRG1/ARPC1A/GSN/HSF1/NOX4/ACTR3/CDC42EP4/UBE2V2/ACTR2/RBX1/FAF1/TRABD2A/AUTS2/BRAF/NDEL1/ARL2/CLASP1/TNF/ARPC3/NUP62/RP1/GBP5/MSN/PAK1/CEP120…
GO_REGULATION_OF_PEPTIDE_SECRETION	GO_REGULATION_OF_PEPTIDE_SECRETION	GO_REGULATION_OF_PEPTIDE_SECRETION	420	0.260832	1.4595	0.00197117	0.117438	0.1094	8297	tags=30%, list=24%, signal=23%	NOS2/ADCY5/RAB11FIP5/PRKCE/BMP8A/KCNS3/PLA2G6/DYNLL1/HMGCR/EFNA5/FFAR4/TLR2/TCF7L2/TM7SF3/VEGFC/OR51E2/RFX3/TMBIM6/RHBDF2/PPIA/FGR/CNR1/IL1A/LYN/SFRP1/RASGRP1/SYT4/NLRP2/ITPR1/LRP1/SIDT2/MBP/CD200/TNFSF11/TIAM1/UCP2/SLC2A2/GLUD1/NR1D1/KCNN4/ARL2/TNF/IFIH1/CASP1/ARRB1/PPP3CB/NLRP12/GBP1/DNM1L/LILRA2/CD40LG/TWIST1/FKBP1B/FGA/EZR/USP50/LRP5/C5AR2/PTGER4/MIDN/MAVS/HDAC9/VSNL1/KARS/IL1RAP/PAM/MPC2/HMG…
GO_POLYSOMAL_RIBOSOME	GO_POLYSOMAL_RIBOSOME	GO_POLYSOMAL_RIBOSOME	28	-0.496116	-1.90296	0.0019975	0.117925	0.109853	9133	tags=68%, list=26%, signal=50%	RPL31/FMR1/RPL18/RPL32/RPL11/RPL38/RPS29/RPL7A/EEF2/RPL24/RPL18A/NUFIP2/RPL36/RPS21/RPL30/RPL39/RPL36A/RPL8
GO_STRUCTURAL_CONSTITUENT_OF_RIBOSOME	GO_STRUCTURAL_CONSTITUENT_OF_RIBOSOME	GO_STRUCTURAL_CONSTITUENT_OF_RIBOSOME	159	-0.281917	-1.5523	0.0020339	0.118063	0.109981	8424	tags=48%, list=24%, signal=36%	RPL18/MRPL10/RPS27L/SRBD1/MRPS21/RPL7L1/RPL5/MRPS2/RPL15/RPL32/RPL35A/MRPL41/RPL11/RPL38/MRPL42/RPS17/RPS29/RPS27A/MRPL57/RPLP2/UBA52/RPL27/RPL7A/RPL10/RPL26/MRPS5/RPL13/RPS16/RPS13/RPS14/RPS11/RPL29/RPL23A/RPL24/RPS18/RPS20/RPL13A/RPS12/MRPS18C/RPS3/RPS15A/RPL18A/RPS3A/RPS2/RPL28/MRPL1/RPL23/RPS8/RPL36/MRPL2/RPS21/RPL30/RPL27A/RPL26L1/RPLP1/RPS27/RPS19/RPL37/RPL21/RPL3/RPL37A/RNA5S8/RPLP0/RPS24/…
GO_MEMBRANE_RAFT_ASSEMBLY	GO_MEMBRANE_RAFT_ASSEMBLY	GO_MEMBRANE_RAFT_ASSEMBLY	11	0.700074	1.88421	0.00207864	0.118063	0.109981	7509	tags=64%, list=22%, signal=50%	FLOT1/S100A10/ANXA2P2/FLOT2/EMP2/CAV3/RFTN1
GO_OXIDOREDUCTASE_ACTIVITY_ACTING_ON_NAD_P_H	GO_OXIDOREDUCTASE_ACTIVITY_ACTING_ON_NAD_P_H	GO_OXIDOREDUCTASE_ACTIVITY_ACTING_ON_NAD_P_H	104	0.35301	1.64762	0.00208488	0.118063	0.109981	8286	tags=33%, list=24%, signal=25%	NOS2/NDUFB3/GMPR/NDUFC2/AIFM1/NDUFA7/NDUFA2/NDUFA1/NDUFB9/NDUFA9/ECSIT/MTRR/NDUFA12/NOX4/NDUFS6/NDUFC1/NDUFA8/NDUFA4/NDUFB1/CYB5R1/COX15/NDUFS1/NDUFB4/TXNRD1/CRYZL1/AKR1C2/NDUFA5/NDUFB2/CYB5R3/NCF1/MICAL1/DHRS4/MICAL2/NQO2
GO_REGULATION_OF_ACUTE_INFLAMMATORY_RESPONSE	GO_REGULATION_OF_ACUTE_INFLAMMATORY_RESPONSE	GO_REGULATION_OF_ACUTE_INFLAMMATORY_RESPONSE	39	0.471669	1.81307	0.00210016	0.118063	0.109981	12887	tags=59%, list=37%, signal=37%	TAC1/ZP3/CNR1/DNASE1L3/PARK7/TNFSF11/TNF/C2CD4B/DNASE1/PTGER3/HLA-E/PTGS2/IL1B/FCER1G/F12/TNFRSF11A/C3/ADORA1/FCGR2B/ADCYAP1/NPY5R/C2CD4A/FFAR3
GO_CELL_CYCLE_G2_M_PHASE_TRANSITION	GO_CELL_CYCLE_G2_M_PHASE_TRANSITION	GO_CELL_CYCLE_G2_M_PHASE_TRANSITION	256	0.281108	1.49596	0.00210637	0.118063	0.109981	6329	tags=26%, list=18%, signal=22%	CDC6/PSMC2/KCNH5/CDC14B/STOX1/CALM3/NEDD1/DYNLL1/CETN2/CEP76/PSMC5/PSMB1/CDC25A/BABAM1/CEP72/PSME2/DNM2/FHL1/PSMA3/LCMT1/AURKA/NES/CDC25C/RBX1/PSMB7/CCNB2/RAD51C/ATF5/PHLDA1/HAUS8/PLK1/CLASP1/FOXM1/TUBA4A/WEE1/MASTL/BTRC/PSMD6/KDM8/PSME3/CENPJ/CCNH/CSNK1E/RECQL4/MIIP/DCTN1/VPS4A/PSMA6/PSMC3/ARPP19/RNASEH2B/PSMC6/SKP1/ORC1/BRSK1/PSMD10/HAUS1/PSMD14/PSMC4/CALM2/PSMD1/BORA/HUS1/PPME1/ENSA/DCTN3/PSMB9
GO_REGULATION_OF_TRANS_SYNAPTIC_SIGNALING	GO_REGULATION_OF_TRANS_SYNAPTIC_SIGNALING	GO_REGULATION_OF_TRANS_SYNAPTIC_SIGNALING	411	0.259776	1.45012	0.00210892	0.118063	0.109981	8297	tags=29%, list=24%, signal=22%	CBLN1/MAPK8IP2/CDH2/HOMER3/NCS1/VPS18/TAC1/FLOT1/PRKCE/HTR2A/PLA2G6/CHRNA3/CALM3/LRP8/PPP1R9A/CELF4/SIPA1L1/CYFIP1/GRID1/PTK2B/AGT/CACNA1B/RAB8A/GRID2IP/NFATC4/PSMC5/RASGRF1/CLSTN3/DBN1/PLEKHG5/EGLN1/UNC13C/DCC/CHRNB4/STX1B/GIPC1/CNR1/CALB1/CUBN/GRID2/SYT4/CHRNA4/GRIK4/BACE1/PSEN1/SH3GL1/SYP/BRAF/PLCB4/PRKCG/NCDN/CDK5/GRIK1/BCR/PTEN/VAMP1/SQSTM1/TNF/SNCAIP/NAPA/SLC30A1/CCR2/RIMS4/PPP3CB/LRRC4C/DN…
GO_HORMONE_TRANSPORT	GO_HORMONE_TRANSPORT	GO_HORMONE_TRANSPORT	288	0.270701	1.4573	0.00220636	0.122462	0.11408	8297	tags=31%, list=24%, signal=23%	NOS2/GDF9/ADCY5/RAB11FIP5/TAC1/PRKCE/BMP8A/KCNS3/PLA2G6/CHRNA3/DYNLL1/HMGCR/EFNA5/FFAR4/TCF7L2/TM7SF3/AGT/MYO5A/CAMK2G/RFX3/RAB1A/CNR1/GNAS/LYN/SFRP1/ITPR1/LRP1/SIDT2/SOX11/PARK7/TNFSF11/TIAM1/UCP2/SLC2A2/GLUD1/NR1D1/ARL2/SLC16A2/TNF/ENHO/ARRB1/PPP3CB/FGF23/EXOC3L1/FKBP1B/C1QTNF1/FGA/LRP5/MIDN/VSNL1/NMB/MPC2/HMGN3/GCG/PTPRN2/STXBP3/IL1RN/ARHGEF7/GRP/RAP1A/SLC25A4/SLC22A1/DRD2/ENSA/EGFR/SMAD2/INHB…
GO_TRANSFERASE_ACTIVITY_TRANSFERRING_GLYCOSYL_GROUPS	GO_TRANSFERASE_ACTIVITY_TRANSFERRING_GLYCOSYL_GROUPS	GO_TRANSFERASE_ACTIVITY_TRANSFERRING_GLYCOSYL_GROUPS	263	0.275993	1.47336	0.00235818	0.12978	0.120896	8181	tags=32%, list=24%, signal=24%	B4GALT2/ST6GAL2/GGTA1P/DPM2/B4GALT5/SDF2/UGT1A5/GYS1/CHSY1/DPY19L2P1/ALG13/ST6GALNAC5/ST8SIA3/GCNT3/ST6GALNAC1/DAD1/DPY19L4/UGT1A8/PIGP/POMT2/B3GAT1/EXTL3/PIGM/GCNT7/TMTC2/UGT1A3/PIGH/DPY19L2P2/MFNG/GALNT18/APRT/UGT1A10/UGT1A1/UGT1A9/GALNT6/QPRT/MGAT5/TMTC1/GBA2/UMPS/UGT3A1/DPY19L2/ALG14/PARP6/POMGNT1/GALNT7/HEXA/PARP14/POMT1/MGAT4D/ART3/UGT1A6/B4GALT4/GXYLT1/ST3GAL3/ALG1/COLGALT2/UPP2/CHSY3/STT3…
GO_VESICLE_BUDDING_FROM_MEMBRANE	GO_VESICLE_BUDDING_FROM_MEMBRANE	GO_VESICLE_BUDDING_FROM_MEMBRANE	100	0.356845	1.65538	0.00239056	0.130456	0.121526	6613	tags=34%, list=19%, signal=28%	RAB7A/RAB1B/CD59/S100A10/VAPB/RAB1A/SEC31A/ARFGAP2/DNM2/ANXA2P2/GBF1/SAR1B/SCFD1/TRAPPC4/SEC24B/SEC24C/SLC2A4/NAPA/ARFGAP3/GRIA1/TMED9/SEC23IP/VPS4A/SEC22B/AREG/STX5/AP3B1/TRAPPC1/ANKRD28/TMED10/GORASP1/TRAPPC10/DNM1/TRAPPC6A
GO_MYOBLAST_FUSION	GO_MYOBLAST_FUSION	GO_MYOBLAST_FUSION	31	0.505662	1.8349	0.00247158	0.133754	0.124598	7487	tags=42%, list=22%, signal=33%	PLEKHO1/FLOT1/MYF6/FLT3LG/NPHS1/GDF15/NFATC2/CD53/CDON/KCNH1/WNT1/MAPK14/CAV3
GO_REGULATION_OF_CELLULAR_PROTEIN_CATABOLIC_PROCESS	GO_REGULATION_OF_CELLULAR_PROTEIN_CATABOLIC_PROCESS	GO_REGULATION_OF_CELLULAR_PROTEIN_CATABOLIC_PROCESS	235	0.281557	1.48202	0.002533	0.135944	0.126639	5561	tags=26%, list=16%, signal=22%	LAPTM4B/PSMC2/RIC1/PTK2B/RNF14/NELL1/PSMC5/SMURF1/ANKIB1/HSPA1B/DDRGK1/CCDC22/MAPK9/GIPC1/PDCL3/TRIB2/PSME2/ANXA2P2/RAD23B/LRP1/CCAR2/RAD23A/AURKA/GCLC/PSEN1/F13B/PARK7/HSP90AB3P/UBE2V2/RBX1/FAF1/SVIP/BCAP31/PRKCG/PLK1/PTEN/UBQLN4/WAC/MSN/ZFAND2A/BTRC/PSME3/SGTA/SHH/CSNK1E/EZR/KCNE2/RGN/TAF9/BAG6/PSMC3/PRICKLE1/PSMC6/BBS7/HSPA1A/PSMD10/CSNK2A2/PSMD14/RHBDF1/PSMC4/FHIT/MTM1
GO_CELL_RECOGNITION	GO_CELL_RECOGNITION	GO_CELL_RECOGNITION	153	0.313317	1.55542	0.00256082	0.136311	0.12698	9734	tags=37%, list=28%, signal=26%	ASTL/ZP3/ZP4/CNTNAP3/TCP1/DOCK8/CNR1/CRISP1/SPAM1/ROBO3/ADAM2/CD9/EPHA3/SEMA3A/PEAR1/MSN/ALDOA/NCR3/FEZF2/ZP1/HVCN1/IGKC/CATSPERB/IGHV3-49/MEGF8/RTN4/MYPN/BSG/ZPBP2/IGHG1/VSTM2L/PRF1/PECAM1/HSPA1L/CNTN4/CADM1/SPESP1/CCT8/TRDC/FCN2/SEMA5A/AMIGO1/IGHA2/UBAP2L/PRSS37/IGHV4-34/NCAM2/CCT3/IGHV4-39/CDK5R1/CATSPER1/CCT4/SPA17/ST6GALNAC6/DLG1/IGHV4-28
GO_POSITIVE_REGULATION_OF_MYOTUBE_DIFFERENTIATION	GO_POSITIVE_REGULATION_OF_MYOTUBE_DIFFERENTIATION	GO_POSITIVE_REGULATION_OF_MYOTUBE_DIFFERENTIATION	28	0.518058	1.83218	0.002668	0.140338	0.130732	7767	tags=46%, list=22%, signal=36%	FLOT1/MYF6/FLT3LG/TBX1/SMYD1/GDF15/NFATC2/CD53/BCL2/MTOR/MAPK14/CAV3/RBM24
GO_ENDOPEPTIDASE_COMPLEX	GO_ENDOPEPTIDASE_COMPLEX	GO_ENDOPEPTIDASE_COMPLEX	63	0.405867	1.72616	0.0026797	0.140338	0.130732	5576	tags=33%, list=16%, signal=28%	PSMC2/PSMC5/PSMB1/PSME2/RAD23B/PSMA3/RAD23A/PSMB7/UBQLN4/ZFAND2A/PSMD6/PSME3/TXNL1/IDE/PSMA6/PSMC3/PSMC6/PSMD10/PSMD14/PSMC4/PSMD1
GO_CELLULAR_RESPONSE_TO_CHOLESTEROL	GO_CELLULAR_RESPONSE_TO_CHOLESTEROL	GO_CELLULAR_RESPONSE_TO_CHOLESTEROL	16	0.608259	1.83886	0.0027137	0.140982	0.131332	4526	tags=38%, list=13%, signal=33%	HMGCS1/GRAMD1A/LRP8/GRAMD1C/PTCH1/SMO
GO_POSITIVE_REGULATION_OF_PROTEIN_POLYMERIZATION	GO_POSITIVE_REGULATION_OF_PROTEIN_POLYMERIZATION	GO_POSITIVE_REGULATION_OF_PROTEIN_POLYMERIZATION	123	0.334576	1.60337	0.00292997	0.149079	0.138874	8948	tags=36%, list=26%, signal=27%	AP1AR/PRKCE/RAC3/NPHS1/CYFIP1/PTK2B/CCL24/HSPA1B/ACTR3C/RHOA/ABI2/DRG1/ARPC1A/GSN/ACTR3/CDC42EP4/ACTR2/ARL2/CLASP1/ARPC3/PAK1/WIPF3/WASH3P/ARF6/TENM1/DCTN1/SPIRE2/ARPC1B/BRK1/HSPA1A/ARPC5/MTOR/WASH6P/PFN2/WHAMM/CAV3/PSRC1/PICK1/PINK1/VASP/CSF3/TPPP/TIGD5/CDK5R1
GO_HEAT_SHOCK_PROTEIN_BINDING	GO_HEAT_SHOCK_PROTEIN_BINDING	GO_HEAT_SHOCK_PROTEIN_BINDING	114	0.341663	1.61781	0.00295902	0.149079	0.138874	6137	tags=32%, list=18%, signal=26%	METTL18/OGDH/ITGAM/HSPA14/DNAJC9/HSPA1B/DNAJB6/CDC37L1/CDC37/HSPA9/HSF1/NPAS2/METTL22/ST13/FGF1/FAF1/DNAJC7/UNC45B/CDK5/CYP1A1/NUP62/GBP1/DNAJB1/PDXP/DNAJC10/FICD/BAG6/DNAJA1/HTT/HSPA1A/PACRG/RNF207/HSPA1L/LIMK1/DNAJA4/TOMM34
GO_VESICLE_LOCALIZATION	GO_VESICLE_LOCALIZATION	GO_VESICLE_LOCALIZATION	294	0.267175	1.44152	0.00297081	0.149079	0.138874	6172	tags=25%, list=18%, signal=21%	AP1AR/DNAJC5/CDH2/SYNDIG1/NCS1/VPS18/RAB1B/HTR2A/CALM3/CD59/PIP5K1C/MYO5A/STX11/UNC13C/RAB1A/SEC31A/STX1B/GIPC1/CNR1/ARFGAP2/KIF1A/DNM2/RASGRP1/SYT4/CHRNA4/BACE1/GBF1/RAB17/SAR1B/PSEN1/SCFD1/GPR143/TRAPPC4/SYP/BRAF/PRKCG/SV2A/SEC24B/CDK5/NDEL1/SEC24C/PTEN/VAMP1/CLASP1/SLC2A4/NAPA/RIMS4/ARFGAP3/DNM1L/GRIA1/TMED9/SEC23IP/SHROOM2/KIF5A/SEC22B/AREG/STX5/AP3B1/GRIK5/OTOF/SYN2/BBS4/HTT/MYO1A/BBS7/BRSK1…
GO_CELLULAR_RESPONSE_TO_PEPTIDE_HORMONE_STIMULUS	GO_CELLULAR_RESPONSE_TO_PEPTIDE_HORMONE_STIMULUS	GO_CELLULAR_RESPONSE_TO_PEPTIDE_HORMONE_STIMULUS	290	0.266879	1.43743	0.00298391	0.149079	0.138874	6638	tags=25%, list=19%, signal=20%	CDC6/ATP6V0A2/ADCY5/PRKCD/STAT5A/CSK/SOGA1/CYFIP1/AGT/RAB8A/ARG1/MYO5A/ZBTB7B/NR4A3/GRB10/ATP6V1C1/ATP6V1B2/SLA2/LYN/ATP6V1G1/PKM/GDF15/MAS1/HSF1/ADCY4/GCLC/IGFBP1/ATP6V1D/UCP2/SHC1/CSHL1/NDEL1/APRT/PTEN/ATP6V0E1/SLC2A4/MARS/INSRR/SLC2A8/PAK1/GLP2R/DENND4C/ENHO/FOXO6/PDE3B/NFKB1/ATP6V1F/ACTN2/GH1/HDAC9/IDE/ADCY6/STAR/FOXO1/GCG/FYN/SERPINA12/WDTC1/ATP6V0D1/NR4A2/ATP6V1E1/GOT1/GHR/XBP1/PRKCQ/TCIRG1…
GO_POSITIVE_REGULATION_OF_CATABOLIC_PROCESS	GO_POSITIVE_REGULATION_OF_CATABOLIC_PROCESS	GO_POSITIVE_REGULATION_OF_CATABOLIC_PROCESS	395	0.257702	1.43386	0.00298433	0.149079	0.138874	5407	tags=23%, list=16%, signal=20%	RAB7A/PSMC2/PRKCD/WWP2/MEFV/GGA3/PRKCE/HTR2A/BNIP3/NANOS3/ATG7/PTK2B/RNF14/NANOS1/PSMC5/AMBRA1/SMURF1/ANKIB1/NKD1/C4BPA/HSPA1B/DDRGK1/CCDC22/MAPK9/RALB/PFKFB1/SNF8/TRIB2/CALCOCO2/HECW1/CDC37/LRP1/HSF1/RAD23A/AURKA/WWP1/GCLC/PSEN1/PARK7/GTPBP1/UBE2V2/RBX1/FAF1/SVIP/ATG4B/TNRC6C/BCAP31/SMCR8/PLK1/PTEN/GGA1/SUPT5H/TNF/WAC/ABHD5/ABCD1/DHRSX/MSN/ZFAND2A/SMURF2/TRIM21/TOB1/SGTA/CSNK1E/TWIST1/CAMKK2/EZR…
GO_POSITIVE_REGULATION_OF_CELL_ADHESION	GO_POSITIVE_REGULATION_OF_CELL_ADHESION	GO_POSITIVE_REGULATION_OF_CELL_ADHESION	369	0.259615	1.43515	0.00301091	0.149259	0.139042	8338	tags=28%, list=24%, signal=21%	ITGB1BP1/CDC42/SART1/CLECL1/C1QBP/FLOT1/PRKCE/RAC3/CSK/ZP3/ZP4/PDPN/PTK2B/S100A10/PODXL/FLNA/ADAM19/ZBTB7B/NR4A3/SMAD3/DOCK1/DOCK8/RHOA/IL1RL2/LYN/IL15/FOXF1/DNM2/CDH13/MALT1/SFRP1/RASGRP1/ERBB2/RSU1/VNN1/TNFSF11/MMRN1/BRAF/ARL2/FLOT2/IL7R/TNF/TNFRSF13C/CCR2/PAK1/SHH/CD40LG/GLI2/CD46/EGFLAM/FGA/COL8A1/SMOC2/NFAT5/DUSP10/CCDC80/PTPRC/AP3B1/HLA-E/FYN/RAG1/ADA/CD3E/RHOD/IL7/RARA/FLCN/PLEKHA2/HLA-DPB…
GO_MORPHOGENESIS_OF_AN_EPITHELIUM	GO_MORPHOGENESIS_OF_AN_EPITHELIUM	GO_MORPHOGENESIS_OF_AN_EPITHELIUM	494	0.247115	1.40004	0.00303877	0.149401	0.139175	8240	tags=29%, list=24%, signal=22%	GATA4/PSMC2/VDR/RXRA/CDC42/STOX1/KRT17/PDPN/AGT/FRZB/PRICKLE2/VEGFC/JAG1/PODXL/FLNA/NFATC4/PSMC5/CELSR2/COBL/RASIP1/ETV5/SMURF1/PSMB1/NKD1/SMAD3/DLG3/RHOA/PHLDB2/CLTC/SIX1/PSME2/FOXF1/DLL1/SFRP1/PSMA3/SOX11/PSEN1/FGF1/TIAM1/KRT27/PSMB7/LGR5/AP2A1/HAND2/SEC24B/PTEN/CLASP1/KRT6A/TNF/NTN1/SEMA3A/MSN/PAK1/SMURF2/BTRC/CC2D2A/PSMD6/PSME3/PTCH1/SULF1/GREB1L/SHH/SIX2/TWIST1/GLI2/PGF/MEGF8/LRP5/WT1/CCM2/R…
GO_RIBOSOMAL_LARGE_SUBUNIT_BIOGENESIS	GO_RIBOSOMAL_LARGE_SUBUNIT_BIOGENESIS	GO_RIBOSOMAL_LARGE_SUBUNIT_BIOGENESIS	68	-0.352872	-1.66986	0.00305981	0.149401	0.139175	8277	tags=46%, list=24%, signal=35%	EIF6/URB1/RPL7L1/RSL1D1/RPL5/RPL35A/RPL11/RPL38/HEATR3/AAMP/NVL/EBNA1BP2/ZNF622/NLE1/RPL7A/RPL10/RPL26/NOP16/RPL23A/RPL24/RRS1/MALSU1/MRPL1/GTPBP4/RPL26L1/RPL3/RPLP0/RPL35/ZNHIT3/RPL3L
GO_REGULATION_OF_SUPEROXIDE_METABOLIC_PROCESS	GO_REGULATION_OF_SUPEROXIDE_METABOLIC_PROCESS	GO_REGULATION_OF_SUPEROXIDE_METABOLIC_PROCESS	32	0.493488	1.80732	0.00310508	0.149856	0.139598	6129	tags=41%, list=18%, signal=33%	PRKCD/PON3/ITGAM/AGT/SZT2/PARK7/TNF/SOD1/RGN/CD177/DHFR/EGFR/AATF
GO_FERTILIZATION	GO_FERTILIZATION	GO_FERTILIZATION	155	0.306667	1.52562	0.00311526	0.149856	0.139598	9492	tags=37%, list=27%, signal=27%	DAZ2/ABHD2/ASTL/SNU13/ZP3/ZP4/SLC9B1/REC8/TCP1/CRISP1/SPAM1/GNPDA1/SPTBN4/PARK7/ADAM2/CD9/TEX11/NPM2/MAEL/AAAS/ALDOA/GLIPR1L1/SLIRP/CCDC87/ZP1/HVCN1/CD46/CATSPERB/ZPBP2/HOXA10/BSPH1/PRDM14/BPY2C/BPY2/HSPA1L/HOXD10/SPESP1/CCT8/PRND/ZFX/BCL2L1/ATP1A4/CDK1/AR/GLRA1/UBAP2L/PRSS37/TRPC6/CCT3/CRKL/IQCF1/KLK14/CATSPER1/YBX3/CCT4/SPA17/LYZL4
GO_REGULATION_OF_FEMALE_GONAD_DEVELOPMENT	GO_REGULATION_OF_FEMALE_GONAD_DEVELOPMENT	GO_REGULATION_OF_FEMALE_GONAD_DEVELOPMENT	13	0.651999	1.85119	0.0032138	0.151818	0.141425	4302	tags=31%, list=12%, signal=27%	GDF9/ZP3/AMH/WT1
GO_NUCLEOSOMAL_DNA_BINDING	GO_NUCLEOSOMAL_DNA_BINDING	GO_NUCLEOSOMAL_DNA_BINDING	50	-0.386711	-1.70799	0.00322494	0.151818	0.141425	7250	tags=40%, list=21%, signal=32%	SMARCB1/HIST2H3D/RCC1/CENPA/H3F3A/SMARCC1/HDAC2/HDAC1/HMGN4/H1FOO/HIST1H1A/MTA2/HIST1H3D/HIST1H3F/HIST1H3I/HIST1H1C/HIST1H3J/HIST1H1D/HIST1H3B
GO_PEPTIDE_HORMONE_SECRETION	GO_PEPTIDE_HORMONE_SECRETION	GO_PEPTIDE_HORMONE_SECRETION	224	0.281448	1.47173	0.00323363	0.151818	0.141425	8297	tags=33%, list=24%, signal=25%	NOS2/ADCY5/RAB11FIP5/PRKCE/BMP8A/KCNS3/PLA2G6/DYNLL1/HMGCR/EFNA5/TCF7L2/TM7SF3/MYO5A/CAMK2G/RFX3/RAB1A/CNR1/SFRP1/ITPR1/LRP1/SIDT2/PARK7/TNFSF11/TIAM1/UCP2/SLC2A2/GLUD1/NR1D1/ARL2/TNF/ENHO/ARRB1/PPP3CB/EXOC3L1/FKBP1B/FGA/LRP5/MIDN/VSNL1/MPC2/HMGN3/GCG/PTPRN2/STXBP3/IL1RN/ARHGEF7/GRP/RAP1A/SLC25A4/DRD2/ENSA/EGFR/SMAD2/INHBB/ITPR2/GPR27/IRS1/HTR2C/PAX8/DPP4/TACR2/IL1B/GIPR/ANXA1/GLP1R/PHPT1/SIRT4/I…
GO_MITOCHONDRIAL_MATRIX	GO_MITOCHONDRIAL_MATRIX	GO_MITOCHONDRIAL_MATRIX	438	0.249773	1.40211	0.00331085	0.151818	0.141425	9583	tags=33%, list=28%, signal=24%	MRPS27/PTCD1/SDHAF2/PIN4/MRPS33/MRPS7/MRPL51/MRPL17/C1QBP/MRPL22/ATAD3A/TFB1M/ETFB/SSBP1/PCCB/NUDT2/TOP3A/OGDH/GLRX5/PPIF/MRPL12/MRPL47/NDUFA7/PCCA/MRRF/MRPS31/HAGH/MCCC1/CARS2/MRPL21/MRPL14/NDUFA9/SARDH/ACADL/MRPL55/MRPL46/ECHS1/MRPL27/MRPS36/MRPS14/MTHFD2/CLPX/POLG/ACSM4/HSPE1/COQ3/HSPA9/COQ5/CCAR2/BCKDHA/MRPS9/PARK7/IDH3B/STYXL1/FH/TEFM/SHC1/HADHB/GLUD1/ARL2/MRPL20/ACAT1/DAP3/GOT2/SUCLA2/IDH3G…
GO_POSITIVE_REGULATION_OF_ACUTE_INFLAMMATORY_RESPONSE	GO_POSITIVE_REGULATION_OF_ACUTE_INFLAMMATORY_RESPONSE	GO_POSITIVE_REGULATION_OF_ACUTE_INFLAMMATORY_RESPONSE	27	0.516839	1.81497	0.00332502	0.151818	0.141425	8935	tags=52%, list=26%, signal=39%	TAC1/ZP3/CNR1/PARK7/TNFSF11/TNF/C2CD4B/PTGER3/HLA-E/PTGS2/IL1B/FCER1G/F12/TNFRSF11A
GO_REGULATION_OF_NOTCH_SIGNALING_PATHWAY	GO_REGULATION_OF_NOTCH_SIGNALING_PATHWAY	GO_REGULATION_OF_NOTCH_SIGNALING_PATHWAY	89	0.362404	1.64871	0.00333283	0.151818	0.141425	7325	tags=33%, list=21%, signal=26%	SLC35C1/ITGB1BP1/WWP2/ELF3/JAG1/SLC35C2/NOTCH3/DTX1/ERH/MAML2/DLL1/MFNG/PEAR1/ARRDC1/ENHO/ARRB1/ASCL1/CD46/MAML3/HEY1/TSPAN5/DLK1/EGFR/POFUT1/WNT1/DLX1/FGF10/DLX2/TSPAN14
GO_IONOTROPIC_GLUTAMATE_RECEPTOR_ACTIVITY	GO_IONOTROPIC_GLUTAMATE_RECEPTOR_ACTIVITY	GO_IONOTROPIC_GLUTAMATE_RECEPTOR_ACTIVITY	19	0.583554	1.85688	0.00337154	0.151818	0.141425	4958	tags=53%, list=14%, signal=45%	GRIA2/GRIA3/GRID1/PTK2B/GRID2/GRIK4/GRIA4/GRIK1/GRIA1/GRIK5
GO_MEIOTIC_CHROMOSOME_SEGREGATION	GO_MEIOTIC_CHROMOSOME_SEGREGATION	GO_MEIOTIC_CHROMOSOME_SEGREGATION	76	0.37428	1.65231	0.00338097	0.151818	0.141425	4947	tags=29%, list=14%, signal=25%	UBE2B/CCNE2/REC8/NCAPH/MEI1/MEIKIN/EME2/ACTR3/ACTR2/MEI4/RAD51C/TEX11/PLK1/MAEL/SYCE2/M1AP/NDC1/BAG6/CCNB1IP1/BUB1B/FANCD2/EME1
GO_MAINTENANCE_OF_SISTER_CHROMATID_COHESION	GO_MAINTENANCE_OF_SISTER_CHROMATID_COHESION	GO_MAINTENANCE_OF_SISTER_CHROMATID_COHESION	12	-0.675285	-1.99342	0.00338328	0.151818	0.141425	11266	tags=100%, list=32%, signal=68%	SLF1/H2AFY/NAA10/MAU2/ATRX/TNKS/DSCC1/NIPBL/RB1/SMC5/SLF2
GO_FC_EPSILON_RECEPTOR_SIGNALING_PATHWAY	GO_FC_EPSILON_RECEPTOR_SIGNALING_PATHWAY	GO_FC_EPSILON_RECEPTOR_SIGNALING_PATHWAY	118	0.339746	1.61634	0.00338983	0.151818	0.141425	8437	tags=40%, list=24%, signal=30%	PSMC2/PSMC5/NR4A3/PSMB1/ITK/MAPK9/PLCG2/LYN/PSME2/MAP2K7/MALT1/PSMA3/PSMB7/NFATC2/SHC1/PAK1/BTRC/PSMD6/PPP3CB/PSME3/GAB2/IGKC/NFKB1/PSMA6/PSMC3/PSMC6/SKP1/PSMD10/PSMD14/PSMC4/PSMD1/PAK2/VAV3/PRKCQ/TRAF6/PSMB9/MAP2K4/PPP3R1/MAPK10/FCER1A/SYK/PSMA4/IGHV4-34/FCER1G/PPP3CA/LAT2/IGHV4-39
GO_REGULATION_OF_ACTIN_FILAMENT_BASED_PROCESS	GO_REGULATION_OF_ACTIN_FILAMENT_BASED_PROCESS	GO_REGULATION_OF_ACTIN_FILAMENT_BASED_PROCESS	351	0.259558	1.42691	0.00342466	0.151979	0.141575	5473	tags=21%, list=16%, signal=18%	GATA4/PRKCD/AP1AR/ITGB1BP1/CDC42/CFL2/TAC1/PRKCE/RAC3/PPP1R9A/EFNA5/NPHS1/CYFIP1/MLST8/PDPN/RND2/PTK2B/PLEKHG2/S100A10/DIXDC1/CDK10/CCL24/FLNA/HAX1/SMAD3/ACTR3C/RHOA/PHLDB2/CAPZA1/ABI2/ARHGEF15/SFRP1/ARPC1A/GSN/LRP1/SPTBN4/NOX4/ACTR3/CDC42EP4/ACTR2/GPM6B/ARHGAP17/BRAF/CDK5/KCNJ2/CLASP1/EPHA3/PDGFRA/ARPC3/ELN/PAK1/WIPF3/WASH3P/PDXP/CD2AP/DSTN/ARF6/PTGER4/ACTN2/PKP2/TENM1/ARHGEF10L/PAM/STMN1/RHOC/S…
GO_PASSIVE_TRANSMEMBRANE_TRANSPORTER_ACTIVITY	GO_PASSIVE_TRANSMEMBRANE_TRANSPORTER_ACTIVITY	GO_PASSIVE_TRANSMEMBRANE_TRANSPORTER_ACTIVITY	420	0.254764	1.42555	0.00344955	0.151979	0.141575	6413	tags=24%, list=18%, signal=20%	KCND3/KCNH5/NCS1/RHAG/GRIA2/TRPM3/TTYH2/KCNS3/GRIA3/CHRNA3/KCNH4/CACNA1I/TMC3/GRID1/CACNG6/PTK2B/KCNMB3/CACNA1B/ASIC4/LRRC38/TRPM5/CHRNB4/CACNA2D3/TRPA1/PIDD1/CNR1/SLC4A11/GJC2/GRID2/SLC26A7/ANXA2P2/TTYH3/ITPR1/CHRNA4/GRIK4/GRIA4/CHRFAM7A/PSEN1/GABRB3/LRRC8E/CLCNKA/TMCO1/SCNN1G/ANO5/BEST1/KCNV1/TMC8/SCN8A/KCNN4/CDK5/GRIK1/KCNJ2/CLIC3/KCNC1/ANO2/VDAC3/KCNJ12/GABRQ/CACNA1F/FAM155A/HVCN1/GRIA1/CACNG…
GO_RNA_CATABOLIC_PROCESS	GO_RNA_CATABOLIC_PROCESS	GO_RNA_CATABOLIC_PROCESS	371	-0.217309	-1.33489	0.00346363	0.151979	0.141575	7503	tags=31%, list=22%, signal=25%	MYD88/RPL15/THRAP3/XRN1/RNPS1/PSMD9/RPL32/PNRC2/NCBP2/RPL35A/METTL16/RPL11/RPL38/RPS17/SYNCRIP/DHX36/RPS29/RPS27A/TTC37/EXOSC7/PPP2CA/RPLP2/TNKS1BP1/ISG20/PUM1/DDX6/SLFN14/PSMA5/SLC11A1/YBX1/HNRNPR/ZFP36L1/UBA52/RPL27/SAMD4A/TNPO1/RNASET2/RPL7A/RPL10/RPL26/RPL13/RPS16/PAN2/RPS13/RPS14/GIGYF2/RPS11/RPL29/RPL23A/RPL24/RPS18/RPS20/RPL13A/RPS12/ATM/RBM38/LSM1/CNOT8/RPS3/RPS15A/RPL18A/E2F1/RPS3A/AGO3/…
GO_IONOTROPIC_GLUTAMATE_RECEPTOR_SIGNALING_PATHWAY	GO_IONOTROPIC_GLUTAMATE_RECEPTOR_SIGNALING_PATHWAY	GO_IONOTROPIC_GLUTAMATE_RECEPTOR_SIGNALING_PATHWAY	24	0.54375	1.85103	0.00351229	0.153079	0.142601	4958	tags=46%, list=14%, signal=39%	GRIA2/GRIA3/GRID1/PTK2B/GRID2/GRIK4/GRIA4/TIAM1/GRIK1/GRIA1/GRIK5
GO_REGULATION_OF_HORMONE_LEVELS	GO_REGULATION_OF_HORMONE_LEVELS	GO_REGULATION_OF_HORMONE_LEVELS	465	0.247612	1.39617	0.00366659	0.158739	0.147873	8185	tags=29%, list=24%, signal=22%	NOS2/GDF9/ADCY5/VDR/PCSK2/RAB11FIP5/TAC1/DIO3/PRKCE/BMP8A/KCNS3/PLA2G6/CES1/CHRNA3/DYNLL1/HMGCR/EFNA5/FFAR4/TCF7L2/TM7SF3/AGT/GNB3/SLC5A7/MYO5A/CAMK2G/RFX3/DHRS11/RAB1A/UGT1A8/CNR1/PRLHR/GNAS/LYN/KLK6/SFRP1/ITPR1/LRP1/SIDT2/UGT1A3/SOX11/DUOXA1/PARK7/TNFSF11/TIAM1/UCP2/SLC2A2/GLUD1/NR1D1/ARL2/SLC16A2/PDGFRA/CYP1A1/TNF/UGT1A1/UGT1A9/ENHO/HSD11B1/ARRB1/PPP3CB/TG/FGF23/TRERF1/EXOC3L1/SHH/COLQ/NFKB1/F…
GO_RESPONSE_TO_NUTRIENT	GO_RESPONSE_TO_NUTRIENT	GO_RESPONSE_TO_NUTRIENT	196	0.286605	1.47426	0.00369105	0.158739	0.147873	8110	tags=32%, list=23%, signal=24%	HMGCS1/GATA4/VDR/GCLM/HMGCR/TBXA2R/ACSL1/AIFM1/CIB2/ARG1/PHEX/TMBIM6/DAD1/SLC6A19/CNR1/CUBN/IL15/PKM/SFRP1/F7/GSN/HSF1/GCLC/CDKN2D/PTEN/CYP1A1/UGT1A1/ALDH3A1/DHODH/FGF23/ASCL1/PDXP/SLC27A4/SOD1/FKBP1B/STAR/LIPG/FYN/ABCG5/ADA/CD3E/MGMT/HAT1/RARA/CYP27B1/XBP1/DNMT3A/ENSA/EGFR/TSHB/PDK2/MTOR/STC1/TRIM25/PTGS2/ADIPOR2/IL1B/GIPR/ARSB/TAF1/LRAT/TNFRSF11B
GO_MONOVALENT_INORGANIC_CATION_TRANSMEMBRANE_TRANSPORTER_ACTIVITY	GO_MONOVALENT_INORGANIC_CATION_TRANSMEMBRANE_TRANSPORTER_ACTIVITY	GO_MONOVALENT_INORGANIC_CATION_TRANSMEMBRANE_TRANSPORTER_ACTIVITY	348	0.259674	1.42601	0.00380325	0.162489	0.151366	6358	tags=24%, list=18%, signal=20%	ATP6V0A2/KCND3/KCNH5/COX7B/KCNS3/SLC15A4/KCNH4/ATP1B3/COX7B2/ATP2A3/CYB5A/KCNMB3/SLC9B1/ASIC4/LRRC38/SLC5A7/SLC9A3/ATP6V1C1/TRPM5/SLC5A6/SLC34A2/ATP6V1B2/SLC17A4/SLC6A19/SLC10A2/SLC6A8/ATP2A1/SLC4A11/ATP6V1G1/GRIK4/SCNN1G/ATP6V1D/KCNV1/SCN8A/KCNN4/GRIK1/KCNJ2/NDUFA4/ATP6V0E1/SLC9A8/KCNC1/SLC2A8/KCNJ12/ATP1B1/HVCN1/COX11/SLC13A4/KCNK1/ATP6V1F/KCNE2/SHROOM2/SLC41A1/KCNJ18/SCN2B/PKD2L1/SLC6A14/SLC9A…
GO_OXIDOREDUCTASE_ACTIVITY_ACTING_ON_A_HEME_GROUP_OF_DONORS	GO_OXIDOREDUCTASE_ACTIVITY_ACTING_ON_A_HEME_GROUP_OF_DONORS	GO_OXIDOREDUCTASE_ACTIVITY_ACTING_ON_A_HEME_GROUP_OF_DONORS	26	0.515454	1.79296	0.00383206	0.162649	0.151516	4790	tags=27%, list=14%, signal=23%	COX7B/COX7B2/CYB5A/NDUFA4/COX11/COX15/COX10
GO_RESPONSE_TO_INTERLEUKIN_12	GO_RESPONSE_TO_INTERLEUKIN_12	GO_RESPONSE_TO_INTERLEUKIN_12	48	0.437547	1.75883	0.00397456	0.167603	0.15613	5656	tags=29%, list=16%, signal=24%	SNRPA1/CDC42/AIP/PPIA/TCP1/BOLA2/CAPZA1/PSME2/HSPA9/PITPNA/MSN/SOD1/HNRNPA2B1/PAK2
GO_CHROMOSOME_LOCALIZATION	GO_CHROMOSOME_LOCALIZATION	GO_CHROMOSOME_LOCALIZATION	71	0.380965	1.66365	0.00401979	0.167729	0.156247	7566	tags=32%, list=22%, signal=25%	UBE2B/SPDL1/MEI1/CDCA5/ACTR3/CHMP6/ACTR2/NDEL1/CDC23/NUP62/CDT1/PIBF1/SPICE1/VPS4A/TRAPPC12/CENPQ/KIF22/CHMP2A/KPNB1/CHMP4C/MAD1L1/CCDC155/PSRC1
GO_CHAPERONE_BINDING	GO_CHAPERONE_BINDING	GO_CHAPERONE_BINDING	99	0.346974	1.60706	0.00403648	0.167729	0.156247	6730	tags=31%, list=19%, signal=25%	OGDH/DNAJB5/PDPN/CDC25A/BAG1/DNAJB6/HSPE1/BIRC5/CDC37L1/CDC37/ST13/HSCB/SLC25A17/CP/DNAJB1/PLG/SOD1/DNAJC10/FICD/DNAJA1/HYOU1/PACRG/RNF207/WRAP53/TSACC/ALB/DNAJA4/DNAJC1/ERP29/TIMM44/TERT
GO_CELLULAR_GLUCOSE_HOMEOSTASIS	GO_CELLULAR_GLUCOSE_HOMEOSTASIS	GO_CELLULAR_GLUCOSE_HOMEOSTASIS	133	0.324139	1.5719	0.00405503	0.167729	0.156247	5365	tags=27%, list=15%, signal=23%	GATA4/ADCY5/GCLM/RAB11FIP5/FOXA3/PRKCE/PLA2G6/DYNLL1/HMGCR/EFNA5/POLG/LRP1/SIDT2/NOX4/GCLC/TIAM1/UCP2/NR1D1/ZNF236/ARRB1/PPP3CB/PIH1D1/FKBP1B/LRP5/VSNL1/MLXIPL/MPC2/HMGN3/STAR/FOXO1/GCG/PTPRN2/STXBP3/GRIK5/GJB6/CPB2
GO_CARDIAC_CELL_DEVELOPMENT	GO_CARDIAC_CELL_DEVELOPMENT	GO_CARDIAC_CELL_DEVELOPMENT	81	0.368444	1.64587	0.00412907	0.169256	0.15767	8280	tags=35%, list=24%, signal=26%	DDX39B/GATA4/IGSF22/AGT/PIN1/JAG1/G6PD/SGCB/MYOM3/PDGFRA/ACTC1/PAK1/ACTN2/ZMPSTE24/FHL2/BVES/NRAP/LRRC10/YY1/IGF1/MAP2K4/MTOR/CSRP3/CDK1/PARP2/CAV3/MYBPC3/ADRA1A
GO_THYMUS_DEVELOPMENT	GO_THYMUS_DEVELOPMENT	GO_THYMUS_DEVELOPMENT	44	0.438035	1.73153	0.00414409	0.169256	0.15767	9025	tags=48%, list=26%, signal=35%	TBX1/SIX1/PRDX2/PSEN1/CCNB2/BRAF/HAND2/SHH/SOD1/ZMPSTE24/RAG1/BCL2/ASXL1/AIRE/RIPK3/FGF10/MAD1L1/PAX1/PBX1/CRKL/SIX4
GO_RESPONSE_TO_FOLLICLE_STIMULATING_HORMONE	GO_RESPONSE_TO_FOLLICLE_STIMULATING_HORMONE	GO_RESPONSE_TO_FOLLICLE_STIMULATING_HORMONE	15	0.610616	1.81135	0.00439263	0.178286	0.166082	5861	tags=40%, list=17%, signal=33%	HMGCS1/GCLM/EFNA5/GCLC/STAR/PAPPA
GO_GLYCOSYLATION	GO_GLYCOSYLATION	GO_GLYCOSYLATION	253	0.270961	1.44106	0.0044731	0.179162	0.166898	8181	tags=30%, list=24%, signal=23%	B4GALT2/SLC35C1/MUC20/ST6GAL2/TET1/GGTA1P/DPM2/MUC5AC/B4GALT5/SDF2/RAMP1/MUC13/DPY19L2P1/SLC35C2/ALG13/ST6GALNAC5/ST8SIA3/GCNT3/ST6GALNAC1/DAD1/DPY19L4/ASGR2/POMT2/IL15/B3GAT1/EXTL3/GCNT7/TMTC2/GFPT2/PSEN1/DPY19L2P2/DOLK/MFNG/GALNT18/COG7/GALNT6/FKRP/MGAT5/TMTC1/GBA2/DPY19L2/ALG14/MUC21/POMGNT1/GALNT7/MUC19/POMT1/MGAT4D/B4GALT4/GXYLT1/ST3GAL3/ALG1/TMEM165/STT3B/B3GLCT/RPN1/GORASP1/B3GALT5/POFUT1/…
GO_CELLULAR_PROTEIN_COMPLEX_DISASSEMBLY	GO_CELLULAR_PROTEIN_COMPLEX_DISASSEMBLY	GO_CELLULAR_PROTEIN_COMPLEX_DISASSEMBLY	207	0.283293	1.46467	0.00449163	0.179162	0.166898	10957	tags=39%, list=32%, signal=27%	MRPS27/MRPS33/CFL2/MRPS7/MRPL51/MRPL17/MRPL22/MRPL12/MRPL47/PTCD3/MRRF/MRPS31/MRPL21/MRPL14/MRPL55/MRPL46/MRPL27/CAPZA1/MRPS36/MRPS14/GSN/SPTBN4/NES/MRPS9/SH3GL1/CLASP1/MRPL20/NAPA/DAP3/GLE1/PDXP/DSTN/ACTN2/MRPL36/VPS4A/ABCE1/MRPL34/STMN1/MRPS34/MRPL43/MAP1B/MRPL18/APEH/MRPS17/GFM2/CFL1/SEMA5A/MRPL32/MICAL1/JMJD4/MRPL15/MRPL30/TRIM54/CAPZA2/MICAL2/VILL/MRPL11/SH3GL2/MRPL52/TWF2/MRPS10/MRPS15/MRPS…
GO_POSTSYNAPTIC_MEMBRANE	GO_POSTSYNAPTIC_MEMBRANE	GO_POSTSYNAPTIC_MEMBRANE	306	0.261034	1.41438	0.00449698	0.179162	0.166898	6343	tags=24%, list=18%, signal=20%	CBLN1/KCND3/CDH2/HOMER3/SYNDIG1/NCS1/GRIA2/HTR2A/SHC4/GRIA3/CHRNA3/SIPA1L1/IGSF21/GRID1/BAALC/CAMK2N1/LRFN5/GRID2IP/HOMER2/CLSTN3/DBN1/DLG3/DCC/CHRNB4/ZC4H2/SSPN/GRID2/DNM2/CHRNA4/GRIK4/GRIA4/GABRB3/TIAM1/SEMA4F/CDK5/GRIK1/ADAM22/BCR/PTEN/KCNC1/MUSK/SLC30A1/ABI1/ARRB1/GABRQ/ATP2B2/DRP2/LRRC4C/GRIA1/CACNG3/GABBR1/ABHD17B/CDH9/ACTN2/LRRTM4/LHFPL4/KPNA2/LIN7B/KCTD12/CACNG8/GRIK5/SEMA4C/DAGLB/KCNJ4/C…
GO_CYTOCHROME_COMPLEX_ASSEMBLY	GO_CYTOCHROME_COMPLEX_ASSEMBLY	GO_CYTOCHROME_COMPLEX_ASSEMBLY	35	0.47233	1.77015	0.00456472	0.180752	0.168379	5601	tags=43%, list=16%, signal=36%	SMIM20/COA6/COX14/UQCC1/HCCS/COX11/BCS1L/COX17/COX15/COX16/COX10/UQCR10/COA1/COA3/COX20
GO_REGULATION_OF_ESTABLISHMENT_OF_PLANAR_POLARITY	GO_REGULATION_OF_ESTABLISHMENT_OF_PLANAR_POLARITY	GO_REGULATION_OF_ESTABLISHMENT_OF_PLANAR_POLARITY	106	0.343211	1.60609	0.00460487	0.181237	0.168831	6376	tags=31%, list=18%, signal=25%	PSMC2/CDC42/PRICKLE2/PSMC5/CELSR2/SMURF1/PSMB1/NKD1/RHOA/CLTC/PSME2/SFRP1/PSMA3/TIAM1/PSMB7/AP2A1/SEC24B/SMURF2/PSMD6/PSME3/SAPCD2/PSMA6/PSMC3/PRICKLE1/PSMC6/PSMD10/PSMD14/PSMC4/PSMD1/FZD6/DAB2/PSMB9/WNT1
GO_XENOBIOTIC_GLUCURONIDATION	GO_XENOBIOTIC_GLUCURONIDATION	GO_XENOBIOTIC_GLUCURONIDATION	11	0.674579	1.81559	0.00467694	0.18169	0.169253	5223	tags=64%, list=15%, signal=54%	UGT1A5/UGT1A8/UGT1A3/UGT1A10/UGT1A1/UGT1A9/UGT1A6
GO_BLOOD_MICROPARTICLE	GO_BLOOD_MICROPARTICLE	GO_BLOOD_MICROPARTICLE	113	0.334399	1.58151	0.00472813	0.18169	0.169253	11759	tags=46%, list=34%, signal=31%	AGT/CIB2/ITIH2/CD5L/PSMC5/C4BPA/HSPA1B/YWHAZ/PZP/GSN/ACTC1/MSN/CP/HBD/PLG/IGKC/FGA/ENG/IGHG1/C1S/HSPA1A/ACTG2/ALB/HSPA1L/CFH/ZNF559-ZNF177/APOL1/ORM2/PRSS1/FCN2/HBB/C4A/CFB/GRIPAP1/AMBP/IGHA2/KRT1/ACTA1/HPR/CFHR3/IGLV1-47/FGB/FGG/IGKV2D-28/C3/HBG2/SDCBP/C1R/PROS1/TF/IGHG3/C8A
GO_CELLULAR_MONOVALENT_INORGANIC_CATION_HOMEOSTASIS	GO_CELLULAR_MONOVALENT_INORGANIC_CATION_HOMEOSTASIS	GO_CELLULAR_MONOVALENT_INORGANIC_CATION_HOMEOSTASIS	105	0.343308	1.60373	0.00477185	0.18169	0.169253	6641	tags=28%, list=19%, signal=22%	RAB7A/ATP6V0A2/ATP1B3/AGT/SLC9B1/SLC9A3/ATP6V1C1/ATP6V1B2/SLC4A11/ATP6V1G1/ATP6V1D/KCNJ2/C7/ATP6V0E1/SLC9A8/ATP1B1/RAB38/ATP6V1F/NEDD4L/TMEM199/SLC9A7/ATP6V0D1/ATP6V1E1/TMEM165/TCIRG1/BCL2/SLC9A2/AVP/TMPRSS3
GO_RESPIRATORY_CHAIN_COMPLEX_IV_ASSEMBLY	GO_RESPIRATORY_CHAIN_COMPLEX_IV_ASSEMBLY	GO_RESPIRATORY_CHAIN_COMPLEX_IV_ASSEMBLY	25	0.516711	1.77496	0.00486659	0.18169	0.169253	5601	tags=48%, list=16%, signal=40%	SMIM20/COA6/COX14/COX11/BCS1L/COX17/COX15/COX16/COX10/COA1/COA3/COX20
GO_RESPONSE_TO_ALCOHOL	GO_RESPONSE_TO_ALCOHOL	GO_RESPONSE_TO_ALCOHOL	213	0.280816	1.45693	0.00487343	0.18169	0.169253	7292	tags=28%, list=21%, signal=22%	HMGCS1/ADCY5/GRAMD1A/PRKCE/CALM3/HMGCR/LRP8/EFNA5/TBXA2R/CA3/PTK2B/AIFM1/DBH/G6PD/ADCYAP1R1/GRAMD1C/RHOA/CNR1/FOSL1/SFRP1/F7/GSN/SLIT3/ACTR2/GGH/NEFL/PTEN/SLC2A4/ACTC1/CAD/UGT1A1/SPI1/GOT2/SDF4/PTCH1/SOD1/PTGER4/SMO/PTGER2/ADCY6/STAR/FYN/DRD4/MGMT/CDO1/HPGD/PSMD14/RARA/PTGFR/AKR1C2/DNMT3A/DRD2/SMAD2/AVP/ITPR2/CSN1S1/BCL2L1/CDK1/CASP8/HTR3A
GO_OXIDOREDUCTASE_ACTIVITY_ACTING_ON_NAD_P_H_QUINONE_OR_SIMILAR_COMPOUND_AS_ACCEPTOR	GO_OXIDOREDUCTASE_ACTIVITY_ACTING_ON_NAD_P_H_QUINONE_OR_SIMILAR_COMPOUND_AS_ACCEPTOR	GO_OXIDOREDUCTASE_ACTIVITY_ACTING_ON_NAD_P_H_QUINONE_OR_SIMILAR_COMPOUND_AS_ACCEPTOR	59	0.401616	1.68743	0.00488035	0.18169	0.169253	6940	tags=32%, list=20%, signal=26%	NDUFB3/NDUFC2/NDUFA7/NDUFA2/NDUFA1/NDUFB9/NDUFA9/NDUFA12/NDUFS6/NDUFC1/NDUFA8/NDUFA4/NDUFB1/NDUFS1/NDUFB4/CRYZL1/AKR1C2/NDUFA5/NDUFB2
GO_NON_CANONICAL_WNT_SIGNALING_PATHWAY	GO_NON_CANONICAL_WNT_SIGNALING_PATHWAY	GO_NON_CANONICAL_WNT_SIGNALING_PATHWAY	143	0.30932	1.51906	0.00488085	0.18169	0.169253	8185	tags=34%, list=24%, signal=26%	PSMC2/CDC42/TCF7L2/FRZB/PRICKLE2/PSMC5/CELSR2/SMURF1/PSMB1/NKD1/RHOA/CLTC/PSME2/SFRP1/NLK/PSMA3/TIAM1/PSMB7/TNRC6C/AP2A1/SMURF2/PSMD6/PPP3CB/PSME3/CSNK1E/PSMA6/PSMC3/PRICKLE1/PSMC6/PLCB2/PSMD10/PSMD14/PSMC4/PDE6A/PSMD1/FZD6/DAB2/PSMB9/WNT1/SFRP4/PPP3R1/AP2A2/CTHRC1/MOV10/PSMA4/LEF1/ARHGEF19/PPP3CA
GO_MEMBRANE_DISASSEMBLY	GO_MEMBRANE_DISASSEMBLY	GO_MEMBRANE_DISASSEMBLY	16	0.592912	1.79246	0.00491859	0.18169	0.169253	7459	tags=50%, list=22%, signal=39%	CTDNEP1/VRK1/CCNB2/NDEL1/PLK1/DCTN1/CDK1/PRKCB
GO_REGULATION_OF_PROTEIN_COMPLEX_ASSEMBLY	GO_REGULATION_OF_PROTEIN_COMPLEX_ASSEMBLY	GO_REGULATION_OF_PROTEIN_COMPLEX_ASSEMBLY	398	0.251489	1.39991	0.00498008	0.18169	0.169253	5473	tags=22%, list=16%, signal=19%	VPS41/PSMC2/PRKCD/AP1AR/CDC42/VPS18/MEFV/PRKCE/RAC3/PPP1R9A/NPHS1/CDH17/CYFIP1/PTK2B/PLEKHG2/PATL2/CCL24/CHD1L/PSMC5/HAX1/RASIP1/HSPA1B/ACTR3C/MAPK9/RALB/RHOA/STX1B/CAPZA1/ABI2/DRG1/ARPC1A/GSN/SPTBN4/LCMT1/SAR1B/ACTR3/PARK7/CDC42EP4/STYXL1/ACTR2/RBX1/FAF1/TRABD2A/SVIP/TMC8/ARL2/CLASP1/TNF/ARPC3/HJURP/RNF4/ELN/NAPA/NLRC3/GBP5/MSN/PAK1/WIPF3/CDT1/PIH1D1/WASH3P/DNM1L/TRABD2B/USP50/ARF6/INSM1/PTGER4/…
GO_FICOLIN_1_RICH_GRANULE	GO_FICOLIN_1_RICH_GRANULE	GO_FICOLIN_1_RICH_GRANULE	119	0.331764	1.58061	0.0050081	0.18169	0.169253	8287	tags=35%, list=24%, signal=27%	SRP14/PSMC2/ACLY/HUWE1/ATG7/DYNLT1/PSMB1/PPIA/HSPA1B/PKM/GSN/XRCC6/ACTR2/PSMB7/PDAP1/DBNL/ALDOA/PSMD6/ACTR1B/PSMC3/CTSD/IMPDH1/HSPA1A/PSMD14/ARPC5/GPI/CST3/APEH/KPNB1/CCT8/TIMP2/MVP/HBB/COMMD9/PPIE/MAPK14/KCMF1/ILF2/ARSB/MMP9/KRT1/PAFAH1B2
GO_MONOCARBOXYLIC_ACID_CATABOLIC_PROCESS	GO_MONOCARBOXYLIC_ACID_CATABOLIC_PROCESS	GO_MONOCARBOXYLIC_ACID_CATABOLIC_PROCESS	118	0.332369	1.58124	0.00501105	0.18169	0.169253	8173	tags=35%, list=24%, signal=27%	PON3/ABHD2/ETFB/PCCB/ACAA1/BDH2/ABHD1/FAH/ACOX3/PCCA/ACADL/ECHS1/CNR1/ECHDC1/ECI2/AKR1A1/HADHB/SLC25A17/ACAT1/ABCD1/CRYL1/SCP2/SLC27A4/TWIST1/HACL1/ACAA2/GCDH/FABP1/CPT1C/CRAT/MTOR/IRS1/SULT2A1/ACOXL/CRABP1/PECR/DECR1/PEX2/AKT2/AGXT2/HAO1
GO_REGULATION_OF_CELL_MORPHOGENESIS	GO_REGULATION_OF_CELL_MORPHOGENESIS	GO_REGULATION_OF_CELL_MORPHOGENESIS	456	0.24628	1.38688	0.00501406	0.18169	0.169253	6184	tags=22%, list=18%, signal=18%	PLEKHO1/AP1AR/CDH2/ITGB1BP1/CDC42/ZSWIM8/C1QBP/DIAPH1/ZSWIM5/RAC3/CHRNA3/LRP8/PPP1R9A/EFNA5/SIPA1L1/CYFIP1/PDPN/RND2/PTK2B/S100A10/RNF157/CCL24/FLNA/NFATC4/RAB21/SMURF1/DBN1/DOCK1/DCC/CPNE9/FGR/RHOA/SEMA3B/ABI2/DNM2/HECW1/SYT4/LRP1/PSEN1/CDC42EP4/ACTR2/TIAM1/TBCCD1/BRAF/FBXO31/NGEF/SEMA4F/CDK5/NDEL1/RAP2A/NEFL/PTEN/NTN1/SEMA3A/PLXNB1/MSN/ALDOA/PAK1/SARM1/ZFYVE27/GBP1/FEZF2/LRRC4C/DNM1L/PARP6/FGA/…
GO_PEPTIDASE_COMPLEX	GO_PEPTIDASE_COMPLEX	GO_PEPTIDASE_COMPLEX	87	0.356306	1.61344	0.0050213	0.18169	0.169253	5617	tags=29%, list=16%, signal=24%	PSMC2/PSMC5/PSMB1/TAF9B/PSME2/RAD23B/F7/PSMA3/RAD23A/PSMB7/UBQLN4/ZFAND2A/PSMD6/PSME3/TXNL1/TAF9/IDE/PSMA6/PSMC3/PSMC6/PSMD10/PSMD14/PSMC4/PSMD1/SEC11C
GO_SUPEROXIDE_METABOLIC_PROCESS	GO_SUPEROXIDE_METABOLIC_PROCESS	GO_SUPEROXIDE_METABOLIC_PROCESS	65	0.3876	1.66124	0.00503066	0.18169	0.169253	6129	tags=29%, list=18%, signal=24%	NOS2/PRDX1/PRKCD/PON3/ITGAM/AGT/SZT2/NOX4/PRDX2/PARK7/PRG3/TNF/SOD1/RGN/CD177/DHFR/NCF4/EGFR/AATF
GO_REGULATION_OF_EXOCYTOSIS	GO_REGULATION_OF_EXOCYTOSIS	GO_REGULATION_OF_EXOCYTOSIS	203	0.280924	1.44946	0.00503607	0.18169	0.169253	8280	tags=31%, list=24%, signal=24%	RAB7A/NCS1/VPS18/HTR2A/PLA2G6/AP1G1/CALM3/ITGAM/ZP3/CACNA1I/RAB8A/RAB21/FGR/RALB/STX1B/GIPC1/SNF8/CNR1/LYN/FOXF1/SYT4/CHRNA4/BACE1/PRAM1/SYP/BRAF/PRKCG/CDK5/BCR/VAMP1/CLASP1/NAPA/CCR2/RIMS4/GAB2/DNM1L/FGA/VSNL1/CD177/VPS4A/STXBP3/GRIK5/CHMP2A/CPLX2/RAP1A/DRD2/CD84/RAB15/LGALS9/PFN2/CACNA1G/RAB27B/RIMS3/PRKCB/C12orf4/ANXA1/MICAL1/SYK/PREPL/SYT13/RPH3AL/FCER1G/ADRA1A
GO_REGULATION_OF_INSULIN_SECRETION	GO_REGULATION_OF_INSULIN_SECRETION	GO_REGULATION_OF_INSULIN_SECRETION	156	0.301172	1.49902	0.00510638	0.183209	0.170668	8297	tags=33%, list=24%, signal=25%	NOS2/ADCY5/PRKCE/BMP8A/KCNS3/PLA2G6/DYNLL1/HMGCR/EFNA5/TCF7L2/TM7SF3/RFX3/CNR1/SFRP1/ITPR1/LRP1/SIDT2/TIAM1/UCP2/SLC2A2/GLUD1/NR1D1/ARL2/TNF/ARRB1/PPP3CB/FKBP1B/LRP5/MIDN/VSNL1/MPC2/HMGN3/GCG/RAP1A/SLC25A4/DRD2/ENSA/INHBB/ITPR2/GPR27/IRS1/DPP4/IL1B/GIPR/GLP1R/PHPT1/SIRT4/ICA1/GPR68/CACNA1A/PPP3CA/ITPR3
GO_REGULATION_OF_GONAD_DEVELOPMENT	GO_REGULATION_OF_GONAD_DEVELOPMENT	GO_REGULATION_OF_GONAD_DEVELOPMENT	17	0.58312	1.80085	0.00522325	0.186373	0.173615	4302	tags=29%, list=12%, signal=26%	GDF9/ZP3/AMH/SEMA3A/WT1
GO_CELLULAR_RESPONSE_TO_PEPTIDE	GO_CELLULAR_RESPONSE_TO_PEPTIDE	GO_CELLULAR_RESPONSE_TO_PEPTIDE	345	0.255489	1.40171	0.00533944	0.188965	0.17603	7592	tags=27%, list=22%, signal=21%	CDC6/ATP6V0A2/ADCY5/PRKCD/STAT5A/CSK/SOGA1/CYFIP1/AGT/RAB8A/ARG1/MYO5A/ZBTB7B/NR4A3/GRB10/ATP6V1C1/ATP6V1B2/SLA2/LYN/ATP6V1G1/PKM/GDF15/LRP1/MAS1/BACE1/HSF1/ADCY4/GCLC/PSEN1/IGFBP1/ATP6V1D/UCP2/SHC1/CSHL1/CDK5/NDEL1/APRT/PTEN/ATP6V0E1/SLC2A4/MARS/INSRR/SLC2A8/PAK1/GLP2R/DENND4C/ENHO/FOXO6/PDE3B/NFKB1/KLF3/ATP6V1F/ACTN2/GH1/HDAC9/IDE/KLF5/ADCY6/STAR/FOXO1/GCG/CACNB1/FYN/SERPINA12/AKR1B1/WDTC1/ATP6…
GO_REGULATION_OF_CYTOSKELETON_ORGANIZATION	GO_REGULATION_OF_CYTOSKELETON_ORGANIZATION	GO_REGULATION_OF_CYTOSKELETON_ORGANIZATION	491	0.241413	1.36722	0.0053541	0.188965	0.17603	5268	tags=19%, list=15%, signal=16%	PRKCD/AP1AR/ITGB1BP1/CDC42/CFL2/DIAPH1/TAC1/PRKCE/RAC3/PPP1R9A/EFNA5/NPHS1/SKA2/MARK4/CYFIP1/MLST8/RND2/PTK2B/PLEKHG2/S100A10/DIXDC1/CDK10/CCL24/FLNA/CEP76/RASSF1/HAX1/SMAD3/HSPA1B/ACTR3C/TMEM67/RHOA/PHLDB2/CAPZA1/CLTC/ABI2/ARHGEF15/SFRP1/RAE1/DRG1/ARPC1A/GSN/LRP1/SPTBN4/AURKA/NES/NOX4/ACTR3/CDC42EP4/ACTR2/GPM6B/ARHGAP17/MDM1/BRAF/ATF5/CDK5/ARL2/PLK1/CLASP1/EPHA3/PDGFRA/ARPC3/RNF4/NUP62/PLXNB1/EL…
GO_REGULATION_OF_NATURAL_KILLER_CELL_DIFFERENTIATION	GO_REGULATION_OF_NATURAL_KILLER_CELL_DIFFERENTIATION	GO_REGULATION_OF_NATURAL_KILLER_CELL_DIFFERENTIATION	13	0.637293	1.80943	0.00541272	0.188969	0.176033	6372	tags=46%, list=18%, signal=38%	FLT3LG/IL15/RASGRP1/PRDM1/TOX/PGLYRP3
GO_REGULATION_OF_CELL_CELL_ADHESION	GO_REGULATION_OF_CELL_CELL_ADHESION	GO_REGULATION_OF_CELL_CELL_ADHESION	355	0.254456	1.40184	0.00542792	0.188969	0.176033	8326	tags=29%, list=24%, signal=22%	PRKCD/CDC42/SART1/CLECL1/FLOT1/CSK/EFNA5/ZP3/ZP4/PDPN/CLEC4G/JAG1/PODXL/TIGIT/ARG1/ADAM19/ZBTB7B/NR4A3/CELSR2/DTX1/DOCK8/RHOA/IL1RL2/LYN/IL15/MALT1/RASGRP1/MAPK7/MBP/ERBB2/PRDX2/VNN1/CD9/TNFSF11/GPNMB/SFTPD/FLOT2/IL7R/TNF/TNFRSF13C/CCR2/PAK1/PLG/MUC21/SHH/CD40LG/GLI2/CD46/C1QTNF1/FGA/PAG1/NFAT5/TNR/DUSP10/WNK1/PTPRC/AP3B1/HLA-E/FYN/RAG1/ADA/CD3E/IL7/RARA/HLA-DPB1/PAK2/CCDC88B/IL1RN/XBP1/PRKCQ/IGF…
GO_NUCLEAR_EUCHROMATIN	GO_NUCLEAR_EUCHROMATIN	GO_NUCLEAR_EUCHROMATIN	25	-0.477765	-1.77024	0.0054415	0.188969	0.176033	3055	tags=28%, list=9%, signal=26%	HIST1H1A/TCF7/TRNP1/HIST1H1C/HIST1H1D/NR1H4
GO_CENTRAL_NERVOUS_SYSTEM_NEURON_AXONOGENESIS	GO_CENTRAL_NERVOUS_SYSTEM_NEURON_AXONOGENESIS	GO_CENTRAL_NERVOUS_SYSTEM_NEURON_AXONOGENESIS	33	0.473783	1.74907	0.00554288	0.191435	0.178331	5514	tags=33%, list=16%, signal=28%	B4GALT5/SZT2/DCC/SPTBN4/NDEL1/PTEN/GLI2/TSKU/CDH11/NR4A2/C12orf57
GO_SMALL_RIBOSOMAL_SUBUNIT	GO_SMALL_RIBOSOMAL_SUBUNIT	GO_SMALL_RIBOSOMAL_SUBUNIT	69	-0.342362	-1.62103	0.00564016	0.191435	0.178331	6948	tags=45%, list=20%, signal=36%	RPS17/RPS29/RPS27A/UBA52/MRPS5/RPS16/RPS13/RPS14/RPS11/RPS18/RPS20/RPS12/MRPS18C/RPS3/RPS15A/RPS3A/RPS2/RPS8/RPS21/RPS27/RPS25/RPS19/MRPS26/RPS24/RPS15/RPS4X/RPS6/DDX3X/EIF2D/RPS10
GO_HISTONE_DEACETYLATION	GO_HISTONE_DEACETYLATION	GO_HISTONE_DEACETYLATION	72	-0.339508	-1.62019	0.00565131	0.191435	0.178331	7484	tags=39%, list=22%, signal=31%	HDAC10/JDP2/MAPK8/BRMS1L/AKAP8L/NIPBL/SIN3A/MORF4L2/VEGFA/TBL1XR1/SAP30/RBM14/MIER1/CTBP1/HDAC2/HDAC1/REST/SIRT1/KDM5A/MSL3/MTA2/HDAC3/TADA3/SREBF1/HDAC7/HDAC4/SIRT2
GO_GLAND_DEVELOPMENT	GO_GLAND_DEVELOPMENT	GO_GLAND_DEVELOPMENT	408	0.24841	1.38592	0.00570861	0.191435	0.178331	8313	tags=30%, list=24%, signal=23%	HMGCS1/DDX39B/VDR/IRF6/RXRA/STAT5A/TBX1/ACER1/IQGAP3/FRZB/ELF3/ARG1/ZBTB7B/COBL/ETV5/SMAD3/FOXC1/EAF2/SIX1/FOXF1/PKM/SFRP1/QDPR/AURKA/PRDX2/PSEN1/TNFSF11/CCNB2/UCP2/BRAF/HAND2/APRT/OTP/PTEN/PDGFRA/CYP1A1/TNF/NTN1/SEMA3A/CAD/ACAT1/UGT1A1/TDGF1/MSN/BTRC/TG/GOT2/DHODH/UMPS/PTCH1/SULF1/ASCL1/SHH/SOD1/GLI2/RTN4/ARF6/INSM1/LRP5/WT1/RGN/MST1/PAM/LBH/SMO/ZMPSTE24/ORAI1/AREG/GLI1/RAG1/ADA/MGMT/CDO1/CSNK2A…
GO_BASOLATERAL_PLASMA_MEMBRANE	GO_BASOLATERAL_PLASMA_MEMBRANE	GO_BASOLATERAL_PLASMA_MEMBRANE	203	0.280035	1.44487	0.00571662	0.191435	0.178331	6733	tags=26%, list=19%, signal=21%	MUC20/CDH2/FLOT1/MYO1D/CDH16/EPPK1/CDH17/PDPN/SLC22A8/DLG3/EPS15/LPO/SLC4A11/SLC26A7/SLC19A1/LRP1/RAB17/ERBB2/RHBG/BEST1/PDZD11/AP2A1/FLOT2/MSN/NAIP/ARRB1/LDLRAP1/ATP1B1/PIANP/EZR/C5AR2/SLC41A1/IDE/LIN7B/ORAI1/SLC23A2/SLC22A6/STXBP3/OTOF/MYO1A/HPGD/NOD1/KCNJ4/CNNM4/NDRG4/SLC22A1/PROM2/EGFR/CADM1/CLDN19/GPIHBP1/STK39/SLC51B
GO_REGULATION_OF_ANATOMICAL_STRUCTURE_SIZE	GO_REGULATION_OF_ANATOMICAL_STRUCTURE_SIZE	GO_REGULATION_OF_ANATOMICAL_STRUCTURE_SIZE	463	0.24323	1.37103	0.00574853	0.191435	0.178331	5473	tags=21%, list=16%, signal=18%	PRKCD/AP1AR/GCLM/ITGB1BP1/CFL2/PRKCE/RAC3/HTR2A/PLA2G6/HMGCR/PPP1R9A/EFNA5/NPHS1/TBXA2R/SMTNL1/CYFIP1/PPP1R15A/RND2/PTK2B/PLEKHG2/AGT/IQGAP3/GNB3/CCL24/DBH/CDHR5/HAX1/RAB21/LAMTOR5/FOXC1/DCC/ACTR3C/RHOA/NPPB/CAPZA1/SNF8/SEMA3B/ABI2/DNM2/ARPC1A/GSN/LRP1/SPTBN4/GCLC/ACTR3/LRRC8E/CDC42EP4/ACTR2/SEMA4F/KCNN4/CDK5/NDEL1/NEFL/PTEN/IL7R/ARPC3/NTN1/ALS2/SEMA3A/ELN/MSN/PAK1/ZFYVE27/WIPF3/LARS/WASH3P/PDXP/…
GO_URONIC_ACID_METABOLIC_PROCESS	GO_URONIC_ACID_METABOLIC_PROCESS	GO_URONIC_ACID_METABOLIC_PROCESS	18	0.571512	1.78883	0.00575588	0.191435	0.178331	8372	tags=61%, list=24%, signal=46%	PRKCE/UGT1A5/UGT1A8/UGT1A3/UGT1A10/UGT1A1/UGT1A9/UGT1A6/UGT2B15/UGT2B4/UGT1A7
GO_POSITIVE_REGULATION_OF_CELLULAR_PROTEIN_CATABOLIC_PROCESS	GO_POSITIVE_REGULATION_OF_CELLULAR_PROTEIN_CATABOLIC_PROCESS	GO_POSITIVE_REGULATION_OF_CELLULAR_PROTEIN_CATABOLIC_PROCESS	134	0.313106	1.52143	0.00577784	0.191435	0.178331	5394	tags=28%, list=16%, signal=23%	PSMC2/PTK2B/RNF14/PSMC5/SMURF1/ANKIB1/HSPA1B/DDRGK1/CCDC22/MAPK9/TRIB2/LRP1/RAD23A/AURKA/GCLC/PSEN1/UBE2V2/RBX1/FAF1/BCAP31/PLK1/PTEN/MSN/ZFAND2A/SGTA/CSNK1E/EZR/KCNE2/RGN/BAG6/PSMC3/PRICKLE1/PSMC6/BBS7/HSPA1A/PSMD10/PSMC4
GO_REGULATION_OF_NEUROTRANSMITTER_TRANSPORT	GO_REGULATION_OF_NEUROTRANSMITTER_TRANSPORT	GO_REGULATION_OF_NEUROTRANSMITTER_TRANSPORT	134	0.314309	1.52727	0.00577784	0.191435	0.178331	7727	tags=32%, list=22%, signal=25%	NCS1/VPS18/FLOT1/HTR2A/CHRNA3/CALM3/PPP1R9A/CHRNB4/STX1B/GIPC1/CNR1/SYT4/CHRNA4/BACE1/PSEN1/TNFSF11/GPM6B/SYP/BRAF/PRKCG/SV2A/CDK5/VAMP1/SNCAIP/NAPA/SLC30A1/RIMS4/DNM1L/GRIK5/DRD4/KCNC4/CPLX2/RAP1A/DRD2/SNCG/ARL6IP1/HTR2C/PFN2/TACR2/RIMS3/PRKCB/PREPL/HRH3
GO_FIBROBLAST_GROWTH_FACTOR_BINDING	GO_FIBROBLAST_GROWTH_FACTOR_BINDING	GO_FIBROBLAST_GROWTH_FACTOR_BINDING	22	-0.500814	-1.78756	0.00591716	0.193833	0.180565	8667	tags=59%, list=25%, signal=44%	S100A13/CXCL13/THBS1/API5/GLG1/RPS2/RPS19/CEP57/TGFBR3/KLB/FGFR1/ITGAV
GO_CARDIAC_MUSCLE_CELL_DIFFERENTIATION	GO_CARDIAC_MUSCLE_CELL_DIFFERENTIATION	GO_CARDIAC_MUSCLE_CELL_DIFFERENTIATION	111	0.331407	1.56075	0.00594884	0.193833	0.180565	7487	tags=31%, list=22%, signal=24%	DDX39B/GATA4/RXRA/IGSF22/AGT/CACYBP/PIN1/G6PD/DLL1/SGCB/NOX4/MYOM3/PDGFRA/ACTC1/PAK1/ACTN2/WT1/ZMPSTE24/FHL2/BVES/RARA/NRAP/LRRC10/YY1/IGF1/ACVR1/BMP2/MAP2K4/MTOR/CSRP3/NRG1/CDK1/PARP2/CAV3
GO_NEUROMUSCULAR_JUNCTION	GO_NEUROMUSCULAR_JUNCTION	GO_NEUROMUSCULAR_JUNCTION	74	0.367232	1.6135	0.00603342	0.193833	0.180565	9633	tags=45%, list=28%, signal=32%	DNAJC5/PPP1R9A/CIB2/SLC5A7/DLG3/UNC13C/STX1B/SYNC/TRIP4/PSEN1/SYP/SYNGR2/SV2A/CDK5/NEFL/VAMP1/MUSK/COLQ/LAMB2/KCNC4/CHRND/EPHA7/NRG1/CAV3/LAMA2/DES/CRKL/CDK5R1/DNAJA3/PRKACA/ASCC1/DLG1/SLC8A3
GO_POSITIVE_REGULATION_OF_T_CELL_DIFFERENTIATION_IN_THYMUS	GO_POSITIVE_REGULATION_OF_T_CELL_DIFFERENTIATION_IN_THYMUS	GO_POSITIVE_REGULATION_OF_T_CELL_DIFFERENTIATION_IN_THYMUS	11	0.659862	1.77598	0.00606271	0.193833	0.180565	8326	tags=73%, list=24%, signal=55%	RASGRP1/VNN1/IL7R/SHH/GLI2/ADA/TESPA1/EGR3
GO_PROTEIN_MATURATION_BY_IRON_SULFUR_CLUSTER_TRANSFER	GO_PROTEIN_MATURATION_BY_IRON_SULFUR_CLUSTER_TRANSFER	GO_PROTEIN_MATURATION_BY_IRON_SULFUR_CLUSTER_TRANSFER	11	0.661839	1.7813	0.00606271	0.193833	0.180565	3913	tags=55%, list=11%, signal=48%	CISD3/BOLA2/HSCB/MMS19/NFU1/GLRX3
GO_PROTEIN_DEACETYLASE_ACTIVITY	GO_PROTEIN_DEACETYLASE_ACTIVITY	GO_PROTEIN_DEACETYLASE_ACTIVITY	29	-0.46101	-1.78008	0.00606367	0.193833	0.180565	8174	tags=48%, list=24%, signal=37%	HDAC10/BRMS1L/SIN3A/SAP30/MIER1/HDAC2/HDAC1/SIRT1/MTA2/HDAC3/HDAC7/HDAC4/SIRT2
GO_STRIATED_MUSCLE_CELL_DIFFERENTIATION	GO_STRIATED_MUSCLE_CELL_DIFFERENTIATION	GO_STRIATED_MUSCLE_CELL_DIFFERENTIATION	247	0.269943	1.43105	0.00607582	0.193833	0.180565	7767	tags=28%, list=22%, signal=22%	DDX39B/GATA4/RXRA/PLEKHO1/CDH2/CFL2/FLOT1/MYF6/FLT3LG/IGSF22/NPHS1/WFIKKN2/TBX1/AGT/CACYBP/PIN1/G6PD/SMYD1/SIX1/DLL1/GDF15/SGCB/NOX4/BCL9/NFATC2/MYOM3/CD53/PDGFRA/ACTC1/KLHL41/PAK1/BARX2/POPDC3/SHH/MYPN/ACTN2/KRT19/WT1/HDAC9/SMO/ZMPSTE24/SMYD3/FHL2/CDON/BVES/RARA/NRAP/LRRC10/UCHL1/YY1/XBP1/IGF1/TRIM72/BCL2/KCNH1/ACVR1/WNT1/BMP2/MAP2K4/MTOR/CSRP3/NRG1/CDK1/PARP2/MYEF2/MAPK14/CAV3/POPDC2/RBM24
GO_PROTEIN_LOCALIZATION_TO_LYSOSOME	GO_PROTEIN_LOCALIZATION_TO_LYSOSOME	GO_PROTEIN_LOCALIZATION_TO_LYSOSOME	39	0.444075	1.70699	0.00613893	0.193833	0.180565	6286	tags=44%, list=18%, signal=36%	RAB7A/GGA3/NCOA4/SZT2/LAMTOR5/M6PR/KPTN/GNPTAB/LARS/WASH3P/CACNG3/RTN4/VPS4A/CACNG8/AP3B1/LAMP2/SH3BP4
GO_TRANSFERASE_ACTIVITY_TRANSFERRING_HEXOSYL_GROUPS	GO_TRANSFERASE_ACTIVITY_TRANSFERRING_HEXOSYL_GROUPS	GO_TRANSFERASE_ACTIVITY_TRANSFERRING_HEXOSYL_GROUPS	201	0.280229	1.44351	0.00613999	0.193833	0.180565	8181	tags=32%, list=24%, signal=25%	B4GALT2/GGTA1P/DPM2/B4GALT5/SDF2/UGT1A5/GYS1/CHSY1/DPY19L2P1/ALG13/GCNT3/DAD1/DPY19L4/UGT1A8/PIGP/POMT2/B3GAT1/EXTL3/PIGM/GCNT7/TMTC2/UGT1A3/PIGH/DPY19L2P2/MFNG/GALNT18/UGT1A10/UGT1A1/UGT1A9/GALNT6/MGAT5/TMTC1/GBA2/UGT3A1/DPY19L2/ALG14/POMGNT1/GALNT7/HEXA/POMT1/UGT1A6/B4GALT4/ALG1/COLGALT2/CHSY3/STT3B/B3GLCT/RPN1/B3GALT5/POFUT1/GLT6D1/A4GNT/TUSC3/EXT1/ALG6/COLGALT1/MGAT4C/HAS1/UGT2B15/TYMP/GALNT1…
GO_ANTIGEN_PROCESSING_AND_PRESENTATION_OF_PEPTIDE_ANTIGEN	GO_ANTIGEN_PROCESSING_AND_PRESENTATION_OF_PEPTIDE_ANTIGEN	GO_ANTIGEN_PROCESSING_AND_PRESENTATION_OF_PEPTIDE_ANTIGEN	176	0.292037	1.47856	0.00614869	0.193833	0.180565	8217	tags=34%, list=24%, signal=26%	RAB7A/PSMC2/AP1G1/DYNLL1/PSMC5/PSMB1/SEC31A/CAPZA1/CLTC/PSME2/TAPBPL/DNM2/PSMA3/SAR1B/KIF15/PSMB7/BCAP31/AP2A1/SEC24B/SEC24C/HLA-DQA1/PSMD6/HLA-DRB1/PSME3/ACTR1B/KIF4A/KIF5A/DCTN1/SEC22B/AP1B1/PSMA6/PSMC3/HLA-E/PSMC6/CTSD/KIF22/PSMD10/PSMD14/PSMC4/PSMD1/HLA-DPB1/NCF4/TAP2/TRAF6/DCTN3/PSMB9/CD207/HLA-DOB/HLA-DQB2/HLA-DPA1/CD74/KIF11/AP2A2/NCF1/PSMA4/DYNC1I2/CAPZA2/FCER1G/DYNC1I1/HLA-DRA
GO_POSTSYNAPTIC_CYTOSOL	GO_POSTSYNAPTIC_CYTOSOL	GO_POSTSYNAPTIC_CYTOSOL	17	0.577779	1.78436	0.0062342	0.195579	0.182192	6573	tags=47%, list=19%, signal=38%	NCS1/PIN1/DBN1/CALB1/PRKCG/PTEN/HTT/MTOR
GO_CARBOHYDRATE_BINDING	GO_CARBOHYDRATE_BINDING	GO_CARBOHYDRATE_BINDING	249	0.268044	1.4219	0.00635089	0.197479	0.183961	7925	tags=27%, list=23%, signal=21%	MAN2C1/CLECL1/CD33/LGALS9B/ZP3/TINAG/ADGRL2/GYS1/CLEC4G/LMAN2L/MAN2B2/DBH/GPCPD1/G6PD/MLEC/LGALS8/NCAN/EGLN1/ASGR2/CLEC12A/M6PR/GCKR/CLEC18A/LOXL2/GALNT18/SIGLEC11/SFTPD/REG4/PRG3/GALNT6/SLC2A8/ACAN/LAYN/ALDOA/P3H3/P4HA1/MANBA/GALNT7/CLEC3A/BSG/NOMO1/PAM/ENG/LY75/GALK1/ENPP2/CLEC10A/GPI/CD22/KLRD1/P4HA2/ATRNL1/PPP1R3G/SIGLEC8/CD207/FCN2/LGALS9/P4HTM/ASGR1/SBSPON/KLRG1/LGALS9C/ALDOB/NOMO3/EGLN3/GA…
GO_PROTEASOME_ACCESSORY_COMPLEX	GO_PROTEASOME_ACCESSORY_COMPLEX	GO_PROTEASOME_ACCESSORY_COMPLEX	24	0.514104	1.7501	0.00635558	0.197479	0.183961	5576	tags=46%, list=16%, signal=38%	PSMC2/PSMC5/PSME2/PSMD6/PSME3/PSMC3/PSMC6/PSMD10/PSMD14/PSMC4/PSMD1
GO_MUSCLE_CELL_DIFFERENTIATION	GO_MUSCLE_CELL_DIFFERENTIATION	GO_MUSCLE_CELL_DIFFERENTIATION	319	0.255856	1.39352	0.00650842	0.201265	0.187488	8368	tags=29%, list=24%, signal=22%	DDX39B/GATA4/RXRA/PLEKHO1/RBPMS2/CDH2/CDC42/CFL2/FLOT1/MYF6/FLT3LG/IGSF22/NPHS1/WFIKKN2/TBX1/AGT/CACYBP/PIN1/NFATC4/G6PD/SMYD1/SIX1/FOXF1/DLL1/GDF15/SGCB/NOX4/BCL9/NFATC2/MYOM3/CD53/PDGFRA/ACTC1/RAMP2/KLHL41/PAK1/CTH/BARX2/POPDC3/SGCZ/TMEM204/SHH/MYPN/ASF1A/ACTN2/KRT19/WT1/HDAC9/HEY1/IFRD1/ENG/SMO/ZMPSTE24/SMYD3/FHL2/CDON/SEMA4C/BVES/RARA/NRAP/LRRC10/UCHL1/YY1/XBP1/IGF1/TRIM72/BCL2/KCNH1/ACVR1/WN…
GO_CLUSTER_OF_ACTIN_BASED_CELL_PROJECTIONS	GO_CLUSTER_OF_ACTIN_BASED_CELL_PROJECTIONS	GO_CLUSTER_OF_ACTIN_BASED_CELL_PROJECTIONS	142	0.304574	1.49406	0.00659782	0.203063	0.189163	9465	tags=35%, list=27%, signal=25%	MYL6/FLNB/MYO1D/CIB2/HOMER2/CDHR5/SLC9A3/SLC5A6/SLC34A2/TRPA1/SLC6A19/GIPC1/CALB1/CUBN/ACTR3/PEX19/KPTN/SLC2A2/SLC22A12/MORN4/DNM1L/SLC27A4/EZR/KCNK1/RHOC/ADCY6/MYO1A/SCART1/VEZT/GRXCR1/ESPNL/MYO7B/ELMOD3/SLC7A11/ACTN1/PDZK1/DAB1/PVALB/MKKS/DCDC2/LOXHD1/MPP1/CAPZA2/ITPR3/TWF2/SLC7A9/VIL1/PCDH15/CDHR2
GO_REGULATION_OF_SMALL_MOLECULE_METABOLIC_PROCESS	GO_REGULATION_OF_SMALL_MOLECULE_METABOLIC_PROCESS	GO_REGULATION_OF_SMALL_MOLECULE_METABOLIC_PROCESS	314	0.257821	1.40098	0.00667094	0.203502	0.189572	8163	tags=30%, list=24%, signal=23%	HMGCS1/IDI1/PSMC2/VDR/SQLE/PRKCE/HMGCR/SOGA1/PTK2B/GNB3/PSMC5/NR4A3/PSMB1/ADCYAP1R1/ACADL/AZIN1/UGT1A8/PFKFB1/CNR1/FDPS/PSME2/COQ3/SLC25A12/GCKR/PSMA3/MAS1/LCMT1/PARK7/FGF1/FGF19/PSMB7/NR1D1/TNF/ABCD1/LDLRAP1/PSMD6/CD320/PSME3/COX11/DNM1L/PIBF1/RORC/SOD1/NFKB1/TWIST1/C1QTNF1/LPGAT1/MIDN/RGN/MST1/ZMPSTE24/MLXIPL/STAR/FOXO1/PSMA6/GCG/PSMC3/ARPP19/NR1H3/DHCR7/PSMC6/SERPINA12/PSMD10/WDTC1/PSMD14/PSMC…
GO_REGULATION_OF_CALCIUM_MEDIATED_SIGNALING	GO_REGULATION_OF_CALCIUM_MEDIATED_SIGNALING	GO_REGULATION_OF_CALCIUM_MEDIATED_SIGNALING	90	0.348646	1.58767	0.00667476	0.203502	0.189572	8185	tags=38%, list=24%, signal=29%	HOMER3/CALM3/PTK2B/MYO5A/HOMER2/HRC/SLA2/CDH13/ITPR1/MAPK7/RCAN2/LMCD1/GPR143/TNF/GBP1/FKBP1B/RGN/NFAT5/FHL2/HTT/ADA/CD3E/CALM2/CD22/IGF1/JPH2/PDK2/MTOR/CHP2/NRG1/SYK/CLIC2/CMKLR1/PPP3CA
GO_LRR_DOMAIN_BINDING	GO_LRR_DOMAIN_BINDING	GO_LRR_DOMAIN_BINDING	16	-0.552725	-1.79554	0.00681929	0.206508	0.192372	5397	tags=44%, list=16%, signal=37%	CRX/KRAS/STK11/NRL/PAWR/POLR2J
GO_CATION_CHANNEL_ACTIVITY	GO_CATION_CHANNEL_ACTIVITY	GO_CATION_CHANNEL_ACTIVITY	298	0.258209	1.3957	0.00683695	0.206508	0.192372	7360	tags=27%, list=21%, signal=21%	KCND3/KCNH5/NCS1/GRIA2/TRPM3/KCNS3/GRIA3/CHRNA3/KCNH4/CACNA1I/CACNG6/PTK2B/KCNMB3/CACNA1B/ASIC4/LRRC38/TRPM5/CHRNB4/CACNA2D3/TRPA1/CNR1/SLC4A11/ANXA2P2/ITPR1/CHRNA4/GRIK4/GRIA4/PSEN1/TMCO1/SCNN1G/KCNV1/SCN8A/KCNN4/CDK5/GRIK1/KCNJ2/KCNC1/KCNJ12/CACNA1F/FAM155A/HVCN1/GRIA1/CACNG3/FKBP1B/KCNK1/KCNE2/SHROOM2/KCNJ18/SCN2B/PKD2L1/ORAI1/KCNC3/CACNG8/CACNB1/GRIK5/TMEM38B/SCN4A/KCNC4/KCNJ4/KCNN3/KCNG4/CHR…
GO_NAD_DEPENDENT_PROTEIN_DEACETYLASE_ACTIVITY	GO_NAD_DEPENDENT_PROTEIN_DEACETYLASE_ACTIVITY	GO_NAD_DEPENDENT_PROTEIN_DEACETYLASE_ACTIVITY	15	-0.555103	-1.76715	0.00710262	0.213242	0.198645	4421	tags=47%, list=13%, signal=41%	HDAC1/SIRT1/HDAC3/HDAC7/HDAC4/SIRT2
GO_RESPONSE_TO_INCREASED_OXYGEN_LEVELS	GO_RESPONSE_TO_INCREASED_OXYGEN_LEVELS	GO_RESPONSE_TO_INCREASED_OXYGEN_LEVELS	27	0.492821	1.73063	0.00714879	0.213242	0.198645	5352	tags=33%, list=15%, signal=28%	ATP6V0A2/BNIP3/ATG7/POLG/ATP6V1G1/CYP1A1/TMEM199/FOXO1/ATP6V0D1
GO_CELLULAR_RESPONSE_TO_OXYGEN_RADICAL	GO_CELLULAR_RESPONSE_TO_OXYGEN_RADICAL	GO_CELLULAR_RESPONSE_TO_OXYGEN_RADICAL	25	0.499227	1.7149	0.00721598	0.213242	0.198645	4647	tags=32%, list=13%, signal=28%	PRDX1/SZT2/PRDX2/PARK7/TNF/SOD1/RGN/DHFR
GO_PHAGOCYTOSIS	GO_PHAGOCYTOSIS	GO_PHAGOCYTOSIS	260	0.265069	1.41289	0.00722069	0.213242	0.198645	6274	tags=25%, list=18%, signal=20%	RAB7A/PRKCD/CDC42/PRKCE/RAC3/CSK/CYFIP2/PLA2G6/CD3G/ITGAM/TLR2/CYFIP1/PIP5K1C/MERTK/ICAM3/RAPGEF1/C4BPA/DOCK1/MYO1G/FGR/PLCG2/LYN/IL15/DNM2/CAMK1D/ARPC1A/GSN/LRP1/ACTR3/ACTR2/SFTPD/PRKCG/TXNDC5/BCR/PTEN/TNF/CEACAM4/ARPC3/PEAR1/MARCO/PAK1/ABI1/WIPF3/IGKC/SOD1/IGHV3-49/ELMO2/IGHG1/PTPRC/ARPC1B/NR1H3/FYN/BRK1/RARA/ARPC5/NCKIPSD/VAV3/NCF4/PECAM1/LIMK1/RAP1A/CDC42SE1/C4BPB/SIRPB1
GO_POSITIVE_REGULATION_OF_PROTEIN_COMPLEX_ASSEMBLY	GO_POSITIVE_REGULATION_OF_PROTEIN_COMPLEX_ASSEMBLY	GO_POSITIVE_REGULATION_OF_PROTEIN_COMPLEX_ASSEMBLY	230	0.272114	1.42954	0.00722408	0.213242	0.198645	5473	tags=24%, list=16%, signal=20%	PSMC2/AP1AR/PRKCE/RAC3/NPHS1/CDH17/CYFIP1/PTK2B/CCL24/CHD1L/PSMC5/RASIP1/HSPA1B/ACTR3C/MAPK9/RHOA/ABI2/DRG1/ARPC1A/GSN/ACTR3/CDC42EP4/ACTR2/RBX1/FAF1/TRABD2A/ARL2/CLASP1/TNF/ARPC3/GBP5/MSN/PAK1/WIPF3/CDT1/PIH1D1/WASH3P/TRABD2B/USP50/ARF6/TENM1/DCTN1/IDE/RHOC/SPIRE2/ARHGEF5/PSMC3/ARPC1B/PSMC6/GTF2H2/BRK1/HSPA1A/WARS/PSMC4/ARPC5
GO_MICROBODY	GO_MICROBODY	GO_MICROBODY	126	0.317168	1.52418	0.00730567	0.214674	0.199979	8188	tags=33%, list=24%, signal=25%	NOS2/IDI1/FNDC5/CD33/ACAA1/HMGCR/MPV17/ACSL1/GRHPR/ACOX3/SZT2/MYO5A/TMEM173/GBF1/ECI2/PEX19/SLC25A17/ABCD1/ZADH2/SCP2/DNM1L/SOD1/PEX11G/HACL1/MAVS/MUL1/IDE/DAO/FABP1/PEX12/CRAT/VIM/MFF/PEX11A/ACOXL/AOC1/PECR/XDH/PEX2/HAO1/DHRS4
GO_POLYSACCHARIDE_BINDING	GO_POLYSACCHARIDE_BINDING	GO_POLYSACCHARIDE_BINDING	19	0.554565	1.76464	0.0074174	0.215321	0.200582	7925	tags=53%, list=23%, signal=41%	TINAG/CLEC4G/GPCPD1/CLEC18A/REG4/ENPP2/PPP1R3G/FCN2/SBSPON/PRG4
GO_FAD_BINDING	GO_FAD_BINDING	GO_FAD_BINDING	29	0.47542	1.69537	0.0074454	0.215321	0.200582	8286	tags=48%, list=24%, signal=37%	STEAP4/DHCR24/ACOX3/AIFM1/MTRR/KDM1B/CYB5R1/DAO/PRODH/CYB5R3/MICAL1/XDH/MICAL2/NQO2
GO_LIGASE_ACTIVITY	GO_LIGASE_ACTIVITY	GO_LIGASE_ACTIVITY	142	0.303414	1.48836	0.00745841	0.215321	0.200582	6905	tags=29%, list=20%, signal=23%	GCLM/MOCS3/PCCB/ATG7/ACSL1/HARS/NADSYN1/PCCA/MCCC1/CARS2/ACSM4/GATC/NARS/GCLC/RTCB/MARS/CAD/BTRC/SUCLA2/LARS/AARS/SLC27A4/LIG1/TTLL5/UBA3/KARS/TARS2/CTPS1/ACSS2/SLC27A1/WARS/SLC27A3/UCHL1/TTLL9/PFAS/RARS/UBA7/MTHFD1L/TRIM25/GATB/WARS2
GO_PEPTIDYL_PROLINE_MODIFICATION	GO_PEPTIDYL_PROLINE_MODIFICATION	GO_PEPTIDYL_PROLINE_MODIFICATION	51	0.409771	1.66845	0.00746032	0.215321	0.200582	7637	tags=39%, list=22%, signal=31%	PIN4/PPIF/PPIAL4C/PPIAL4A/PIN1/EGLN1/PPIA/FKBP10/P3H3/P4HA1/CWC27/FKBP3/PPIC/FKBP1B/P4HA2/PPIAL4D/P4HTM/PPIL2/PPIE/EGLN3
GO_BINDING_OF_SPERM_TO_ZONA_PELLUCIDA	GO_BINDING_OF_SPERM_TO_ZONA_PELLUCIDA	GO_BINDING_OF_SPERM_TO_ZONA_PELLUCIDA	35	0.458637	1.71883	0.00749918	0.215485	0.200735	9434	tags=49%, list=27%, signal=35%	ASTL/ZP3/ZP4/TCP1/CRISP1/SPAM1/ADAM2/ALDOA/ZP1/ZPBP2/HSPA1L/CCT8/UBAP2L/PRSS37/CCT3/CCT4/SPA17
GO_INTERMEDIATE_FILAMENT_BASED_PROCESS	GO_INTERMEDIATE_FILAMENT_BASED_PROCESS	GO_INTERMEDIATE_FILAMENT_BASED_PROCESS	43	0.429497	1.68924	0.00768615	0.219885	0.204833	7523	tags=35%, list=22%, signal=27%	EPPK1/SYNM/DNAJB6/SYNC/NES/NDEL1/NEFL/SHH/SOD1/VPS54/PKP2/NEFM/MTM1/VIM/DES
GO_REGULATION_OF_HORMONE_SECRETION	GO_REGULATION_OF_HORMONE_SECRETION	GO_REGULATION_OF_HORMONE_SECRETION	235	0.271092	1.42693	0.0077323	0.220235	0.205159	8297	tags=31%, list=24%, signal=24%	NOS2/GDF9/ADCY5/RAB11FIP5/TAC1/PRKCE/BMP8A/KCNS3/PLA2G6/CHRNA3/DYNLL1/HMGCR/EFNA5/TCF7L2/TM7SF3/AGT/RFX3/CNR1/GNAS/SFRP1/ITPR1/LRP1/SIDT2/SOX11/TNFSF11/TIAM1/UCP2/SLC2A2/GLUD1/NR1D1/ARL2/TNF/ARRB1/PPP3CB/FGF23/FKBP1B/C1QTNF1/FGA/LRP5/MIDN/VSNL1/NMB/MPC2/HMGN3/GCG/ARHGEF7/GRP/RAP1A/SLC25A4/DRD2/ENSA/EGFR/INHBB/ITPR2/GPR27/IRS1/HTR2C/PAX8/DPP4/TACR2/NKX3-1/IL1B/GIPR/ANXA1/GLP1R/PHPT1/SIRT4/ICA1/GPR…
GO_VITAMIN_BINDING	GO_VITAMIN_BINDING	GO_VITAMIN_BINDING	124	0.317392	1.52191	0.00791441	0.224437	0.209074	8196	tags=35%, list=24%, signal=27%	VDR/OGDH/SDSL/GPT/PCCA/DBH/MCCC1/EGLN1/CALB1/CUBN/SLC19A1/P3H3/CTH/GOT2/P4HA1/CD320/CYP27C1/HACL1/PAM/RBP3/DHFR/GADL1/ILVBL/CSAD/GOT1L1/GOT1/ALB/P4HA2/RBP1/GCAT/HDC/NFS1/PANK3/P4HTM/CRABP1/EGLN3/PDXK/SGPL1/MTR/LRAT/AGXT2/LMBRD1/IRX5
GO_CEREBRAL_CORTEX_GABAERGIC_INTERNEURON_DIFFERENTIATION	GO_CEREBRAL_CORTEX_GABAERGIC_INTERNEURON_DIFFERENTIATION	GO_CEREBRAL_CORTEX_GABAERGIC_INTERNEURON_DIFFERENTIATION	11	0.64688	1.74104	0.00814135	0.229178	0.213491	7087	tags=64%, list=20%, signal=51%	RAC3/FEZF2/ARX/ASCL1/DRD2/DLX1/DLX2
GO_GUANYL_NUCLEOTIDE_EXCHANGE_FACTOR_ACTIVITY	GO_GUANYL_NUCLEOTIDE_EXCHANGE_FACTOR_ACTIVITY	GO_GUANYL_NUCLEOTIDE_EXCHANGE_FACTOR_ACTIVITY	205	0.27586	1.42533	0.00815217	0.229178	0.213491	6110	tags=26%, list=18%, signal=21%	WDR41/RIC1/TBC1D10A/RASGRP4/TBXA2R/PLEKHG2/RAPGEF1/RASGRF1/PLEKHG5/LAMTOR5/PLEKHG3/DOCK1/DOCK8/IQSEC1/ARHGEF15/RABGEF1/PSD2/RASGRP1/CYTH4/GBF1/TIAM1/TRAPPC4/RPGR/NGEF/SMCR8/BCR/ALS2/SBF1/ST5/CYTH1/NET1/DENND4C/RCBTB2/RABIF/RAB3GAP2/RAB3IL1/ARHGEF10L/ANKRD27/PTGIR/ARHGEF5/TIAM2/MON1A/PLEKHG4/EIF2B2/FLCN/TRAPPC1/VAV3/ARHGEF3/DOCK3/ARHGEF7/LAMTOR1/RAP1A/ARHGEF38
GO_CELLULAR_PROCESS_INVOLVED_IN_REPRODUCTION_IN_MULTICELLULAR_ORGANISM	GO_CELLULAR_PROCESS_INVOLVED_IN_REPRODUCTION_IN_MULTICELLULAR_ORGANISM	GO_CELLULAR_PROCESS_INVOLVED_IN_REPRODUCTION_IN_MULTICELLULAR_ORGANISM	317	0.254846	1.38676	0.00819252	0.22932	0.213623	6408	tags=24%, list=18%, signal=20%	GDF9/DAZ2/ETV6/ABHD2/DYNLL1/NANOS3/DND1/CELF4/UBE2B/ZP3/PTK2B/PLA2G3/DPY19L2P1/REC8/ETV5/SOHLH1/TSSK6/FOXC1/NCAPH/MEI1/MEIKIN/AMH/TMEM119/CRISP1/SPAM1/FOSL1/BOLL/PAQR7/SFRP1/PAQR8/HSF1/DAZ4/SLIT3/AURKA/DPY19L2P2/ADAM2/CD9/FIGNL1/LGR5/MEI4/RAD51C/TEX11/PLK1/NPM2/MAEL/SLC2A8/MASTL/SLIRP/YBX2/ARRB1/DPY19L2/M1AP/PRDM1/KDM1B/WT1/ZPBP2/OSBP2/CCNB1IP1/BSPH1/PRDM14/TTC26/SPIRE2/BBS4/ING2/STRA8/RARA/PACRG…
GO_FOREBRAIN_NEURON_DEVELOPMENT	GO_FOREBRAIN_NEURON_DEVELOPMENT	GO_FOREBRAIN_NEURON_DEVELOPMENT	30	0.472222	1.70002	0.00824266	0.229641	0.213922	4323	tags=30%, list=12%, signal=26%	RAC3/OGDH/UQCRQ/AUTS2/ATF5/SEMA3A/FEZF2/ARX/LHX8
GO_REGULATION_OF_FAT_CELL_DIFFERENTIATION	GO_REGULATION_OF_FAT_CELL_DIFFERENTIATION	GO_REGULATION_OF_FAT_CELL_DIFFERENTIATION	112	0.322141	1.51962	0.00831724	0.229641	0.213922	8238	tags=38%, list=24%, signal=29%	CCDC71/FNDC5/HTR2A/AAMDC/GNB3/FRZB/RUNX1T1/JAG1/ZBTB7B/SMAD3/TAF8/TRIB2/SFRP1/METRNL/NR1D1/WNT5B/TNF/ZADH2/NOCT/RORC/LRP5/KLF5/DUSP10/FOXO1/XBP1/VSTM2A/ID4/C1QL4/ASXL1/WNT1/BMP2/MTOR/HTR2C/FAM57B/CCDC3/PTGS2/ZFPM1/MAPK14/TMEM64/CREBL2/CMKLR1/SAV1
GO_POSITIVE_REGULATION_OF_LEUKOCYTE_CELL_CELL_ADHESION	GO_POSITIVE_REGULATION_OF_LEUKOCYTE_CELL_CELL_ADHESION	GO_POSITIVE_REGULATION_OF_LEUKOCYTE_CELL_CELL_ADHESION	198	0.277115	1.42597	0.00833333	0.229641	0.213922	7705	tags=30%, list=22%, signal=23%	CDC42/SART1/CLECL1/CSK/ZP3/ZP4/ZBTB7B/NR4A3/DOCK8/RHOA/IL1RL2/LYN/IL15/MALT1/RASGRP1/VNN1/TNFSF11/FLOT2/IL7R/TNF/TNFRSF13C/CCR2/PAK1/SHH/CD40LG/GLI2/CD46/NFAT5/DUSP10/PTPRC/AP3B1/HLA-E/FYN/RAG1/ADA/CD3E/IL7/RARA/HLA-DPB1/PAK2/CCDC88B/XBP1/PRKCQ/IGF1/TRAF6/SOCS5/SKAP1/SIRPB1/LGALS9/ICOS/HLA-DPA1/DPP4/CD74/TESPA1/IL1B/ANXA1/SYK/IL12RB1/LCK
GO_CELLULAR_RESPONSE_TO_CARBOHYDRATE_STIMULUS	GO_CELLULAR_RESPONSE_TO_CARBOHYDRATE_STIMULUS	GO_CELLULAR_RESPONSE_TO_CARBOHYDRATE_STIMULUS	128	0.313245	1.50887	0.00844127	0.229641	0.213922	6605	tags=29%, list=19%, signal=23%	GATA4/ADCY5/GCLM/RAB11FIP5/PRKCE/PLA2G6/DYNLL1/HMGCR/EFNA5/POLG/LRP1/SIDT2/NOX4/GCLC/TIAM1/UCP2/NR1D1/ZNF236/ARRB1/PPP3CB/PIH1D1/FKBP1B/LRP5/VSNL1/MLXIPL/MPC2/HMGN3/STAR/GCG/PTPRN2/GRIK5/GJB6/CPB2/XBP1/RAP1A/MAP2K4/GPR27
GO_INSULIN_LIKE_GROWTH_FACTOR_RECEPTOR_BINDING	GO_INSULIN_LIKE_GROWTH_FACTOR_RECEPTOR_BINDING	GO_INSULIN_LIKE_GROWTH_FACTOR_RECEPTOR_BINDING	14	0.60399	1.75612	0.00846453	0.229641	0.213922	6638	tags=50%, list=19%, signal=40%	INSL4/GNAS/SHC1/ARRB1/YWHAH/IGF1/IRS1
GO_POSITIVE_REGULATION_OF_NOTCH_SIGNALING_PATHWAY	GO_POSITIVE_REGULATION_OF_NOTCH_SIGNALING_PATHWAY	GO_POSITIVE_REGULATION_OF_NOTCH_SIGNALING_PATHWAY	45	0.420509	1.66612	0.00848271	0.229641	0.213922	7325	tags=33%, list=21%, signal=26%	ITGB1BP1/ELF3/JAG1/SLC35C2/ERH/MAML2/DLL1/MFNG/ENHO/ASCL1/MAML3/TSPAN5/WNT1/FGF10/TSPAN14
GO_ACROSOMAL_VESICLE	GO_ACROSOMAL_VESICLE	GO_ACROSOMAL_VESICLE	100	0.332441	1.54217	0.00851636	0.229641	0.213922	7004	tags=29%, list=20%, signal=23%	ATP6V0A2/ABHD2/ACRV1/TBXA2R/RND2/LY6K/TCP1/TMEM225/MORN2/GOLGA1/FLOT2/GLIPR1L1/SLIRP/RCBTB2/TMEM190/CD46/PLA1A/BSG/ZPBP2/TCTEX1D4/CAPN11/POMT1/CSNK2A2/VEZT/DRD2/SPESP1/IQUB/LOXL1/CRCP
GO_PROTEIN_MANNOSYLATION	GO_PROTEIN_MANNOSYLATION	GO_PROTEIN_MANNOSYLATION	21	0.530728	1.74089	0.00854414	0.229641	0.213922	4736	tags=52%, list=14%, signal=45%	DPM2/SDF2/DPY19L2P1/DPY19L4/POMT2/TMTC2/DPY19L2P2/FKRP/TMTC1/DPY19L2/POMT1
GO_REGULATION_OF_PEROXISOME_PROLIFERATOR_ACTIVATED_RECEPTOR_SIGNALING_PATHWAY	GO_REGULATION_OF_PEROXISOME_PROLIFERATOR_ACTIVATED_RECEPTOR_SIGNALING_PATHWAY	GO_REGULATION_OF_PEROXISOME_PROLIFERATOR_ACTIVATED_RECEPTOR_SIGNALING_PATHWAY	14	-0.5733	-1.78338	0.00854701	0.229641	0.213922	5214	tags=50%, list=15%, signal=42%	PLIN5/FABP5/SIRT1/LEP/ALOX15B/PTGIS
GO_ORGANIC_ACID_BINDING	GO_ORGANIC_ACID_BINDING	GO_ORGANIC_ACID_BINDING	191	0.280313	1.43516	0.00855763	0.229641	0.213922	7780	tags=30%, list=22%, signal=24%	HMGCS1/NOS2/VDR/RXRA/C1QBP/FFAR4/GRHPR/ACOX3/PCCA/DBH/ST8SIA3/MCCC1/NCAN/EGLN1/UGT1A8/SLC19A1/UGT1A3/GCLC/GPR143/SIGLEC11/GLUD1/HBG1/HAPLN4/CAD/UGT1A1/UGT1A9/ACAN/LAYN/P3H3/GOT2/P4HA1/HBD/AARS/SCP2/CYP27C1/KARS/PAM/DHFR/ALOX5AP/FABP6/RARA/GOT1/CD22/FABP1/ALB/AKR1C2/P4HA2/RARS/PADI4/ST8SIA4/UCP1/P4HTM/HBB/ACOXL/CRABP1/EGLN3/NAGS/GLRA1
GO_SPERM_EGG_RECOGNITION	GO_SPERM_EGG_RECOGNITION	GO_SPERM_EGG_RECOGNITION	50	0.407481	1.65114	0.00859736	0.229758	0.214031	10532	tags=48%, list=30%, signal=33%	ASTL/ZP3/ZP4/TCP1/CRISP1/SPAM1/ADAM2/CD9/ALDOA/ZP1/HVCN1/CATSPERB/ZPBP2/HSPA1L/SPESP1/CCT8/UBAP2L/PRSS37/CCT3/CATSPER1/CCT4/SPA17/ATP8B3/CATSPERG
GO_POSITIVE_REGULATION_OF_STRESS_FIBER_ASSEMBLY	GO_POSITIVE_REGULATION_OF_STRESS_FIBER_ASSEMBLY	GO_POSITIVE_REGULATION_OF_STRESS_FIBER_ASSEMBLY	49	0.410126	1.65797	0.00872185	0.23213	0.21624	6957	tags=35%, list=20%, signal=28%	ITGB1BP1/CDC42/TAC1/S100A10/SMAD3/RHOA/ARHGEF15/SFRP1/NOX4/BRAF/PAK1/ARHGEF10L/RHOC/ARHGEF5/LIMK1/MTOR/PFN2
GO_NUCLEOSOME_BINDING	GO_NUCLEOSOME_BINDING	GO_NUCLEOSOME_BINDING	76	-0.319821	-1.54115	0.00886981	0.235104	0.219011	7250	tags=33%, list=21%, signal=26%	SMARCB1/HIST2H3D/RCC1/CENPA/H3F3A/SMARCC1/HDAC2/HDAC1/L3MBTL1/RNF169/DNTTIP1/HMGN4/CABIN1/H1FOO/HIST1H1A/MTA2/HIST1H3D/HIST1H3F/HIST1H3I/SMARCA1/HIST1H1C/HIST1H3J/HIST1H1D/HIST1H3B
GO_ORGANELLAR_SMALL_RIBOSOMAL_SUBUNIT	GO_ORGANELLAR_SMALL_RIBOSOMAL_SUBUNIT	GO_ORGANELLAR_SMALL_RIBOSOMAL_SUBUNIT	28	0.476133	1.6839	0.0090045	0.236262	0.22009	4588	tags=32%, list=13%, signal=28%	MRPS27/MRPS33/MRPS7/MRPS31/MRPS36/MRPS14/MRPS9/DAP3/MRPS34
GO_ARP2_3_PROTEIN_COMPLEX	GO_ARP2_3_PROTEIN_COMPLEX	GO_ARP2_3_PROTEIN_COMPLEX	11	0.642536	1.72935	0.00900745	0.236262	0.22009	5473	tags=64%, list=16%, signal=54%	ACTR3C/ARPC1A/ACTR3/ACTR2/ARPC3/ARPC1B/ARPC5
GO_POSITIVE_REGULATION_OF_CELL_MORPHOGENESIS_INVOLVED_IN_DIFFERENTIATION	GO_POSITIVE_REGULATION_OF_CELL_MORPHOGENESIS_INVOLVED_IN_DIFFERENTIATION	GO_POSITIVE_REGULATION_OF_CELL_MORPHOGENESIS_INVOLVED_IN_DIFFERENTIATION	146	0.297989	1.4675	0.00902579	0.236262	0.22009	5227	tags=23%, list=15%, signal=20%	CDC42/C1QBP/RAC3/LRP8/EFNA5/CYFIP1/RND2/S100A10/FLNA/RAB21/DBN1/DOCK1/RHOA/DNM2/LRP1/ACTR2/TIAM1/BRAF/FBXO31/NDEL1/NEFL/NTN1/PLXNB1/PAK1/ZFYVE27/DNM1L/PARP6/FGA/CDH4/MEGF8/ANKRD27/NTRK2/GDI1/MAP1B
GO_DNA_PACKAGING_COMPLEX	GO_DNA_PACKAGING_COMPLEX	GO_DNA_PACKAGING_COMPLEX	84	-0.311414	-1.52605	0.00905903	0.236262	0.22009	6646	tags=35%, list=19%, signal=28%	CENPA/H3F3A/HIST2H2AA3/SMC4/HIST2H2BF/H2AFX/NCAPH2/KAT6B/HIST2H2AC/HIST1H4K/HIST2H2AA4/H1FOO/KAT6A/HIST1H1A/HIST1H3D/HIST1H2AD/HIST1H3F/HIST1H3I/NCAPD2/H2AFB1/HIST1H1C/SHPRH/HIST1H3J/HIST1H2AM/HIST1H1D/HIST2H2AB/HIST1H3B/NCAPG2
GO_REGULATION_OF_LIPID_METABOLIC_PROCESS	GO_REGULATION_OF_LIPID_METABOLIC_PROCESS	GO_REGULATION_OF_LIPID_METABOLIC_PROCESS	344	0.248735	1.36466	0.00926984	0.237117	0.220886	8163	tags=29%, list=24%, signal=22%	HMGCS1/ORMDL2/IDI1/VDR/PRKCD/RXRA/SQLE/HTR2A/PLA2G6/HMGCR/ZP3/ACSL1/CTDNEP1/ACER1/PTK2B/AGT/GNB3/NR4A3/AMBRA1/ACADL/UGT1A8/FGR/CNR1/FDPS/SLA2/LYN/NPAS2/FGF1/FGF19/NR1D1/MTMR3/PDGFRA/CYP1A1/TNF/ABHD5/UGT1A1/UGT1A9/ABCD1/ENHO/LDLRAP1/PIK3IP1/RAB38/PIBF1/RORC/SOD1/NFKB1/TWIST1/FADS1/HMGCS2/LPGAT1/MTMR2/RGN/ZMPSTE24/MLXIPL/STAR/FHL2/TIAM2/BBS4/NR1H3/DHCR7/SERPINA12/TXNRD1/WDTC1/ABCB4/SLC27A1/PDP1/EDF…
GO_HISTONE_H3_K27_METHYLATION	GO_HISTONE_H3_K27_METHYLATION	GO_HISTONE_H3_K27_METHYLATION	18	-0.51581	-1.73795	0.00927961	0.237117	0.220886	11854	tags=72%, list=34%, signal=48%	MTF2/BEND3/H2AFY/PHF1/EZH1/HIST1H1E/SUZ12/EZH2/OGT/EHMT2/HIST1H1C/HIST1H1D
GO_REGULATION_OF_LYMPHOCYTE_ACTIVATION	GO_REGULATION_OF_LYMPHOCYTE_ACTIVATION	GO_REGULATION_OF_LYMPHOCYTE_ACTIVATION	392	0.243964	1.35725	0.00929829	0.237117	0.220886	8326	tags=28%, list=24%, signal=22%	CDC42/CLPTM1/SART1/CLECL1/TAC1/CSK/FLT3LG/AP1G1/ZP3/ZP4/MERTK/CLEC4G/SPINK5/TIGIT/ARG1/ZBTB7B/DTX1/DOCK8/RHOA/SLA2/IL1RL2/LYN/IL15/MALT1/SFRP1/RASGRP1/SOX13/GSN/SOX11/ERBB2/PRDX2/NFAM1/VNN1/TNFSF11/GPNMB/NFATC2/BRAF/SFTPD/FLOT2/TNFSF13/IL7R/TNFRSF13C/CCR2/PAK1/CD320/IGKC/PIBF1/SHH/SOD1/CD40LG/GLI2/CD46/IGHV3-49/PRDM1/PAG1/FANCD2/TOX/DUSP10/IGHG1/PTPRC/AP3B1/HLA-E/FYN/RAG1/ADA/CD3E/IL7/RARA/HLA-DP…
GO_MORPHOGENESIS_OF_A_POLARIZED_EPITHELIUM	GO_MORPHOGENESIS_OF_A_POLARIZED_EPITHELIUM	GO_MORPHOGENESIS_OF_A_POLARIZED_EPITHELIUM	135	0.303686	1.4788	0.00936734	0.237117	0.220886	6376	tags=27%, list=18%, signal=22%	PSMC2/CDC42/PRICKLE2/PSMC5/CELSR2/SMURF1/PSMB1/NKD1/DLG3/RHOA/CLTC/PSME2/FOXF1/SFRP1/PSMA3/TIAM1/PSMB7/AP2A1/SEC24B/MSN/SMURF2/PSMD6/PSME3/SAPCD2/PSMA6/PSMC3/PRICKLE1/PSMC6/BRSK1/PSMD10/PSMD14/PSMC4/PSMD1/FZD6/DAB2/PSMB9/WNT1
GO_FLAVIN_ADENINE_DINUCLEOTIDE_BINDING	GO_FLAVIN_ADENINE_DINUCLEOTIDE_BINDING	GO_FLAVIN_ADENINE_DINUCLEOTIDE_BINDING	76	0.357092	1.57643	0.00937452	0.237117	0.220886	8286	tags=36%, list=24%, signal=27%	STEAP4/NOS2/SQLE/DHCR24/AIFM2/ACOX3/AIFM1/ACADL/MTRR/NOX4/FMO1/KDM1B/CYB5R1/DAO/TXNRD1/FMO4/GCDH/PRODH/CYB5R3/AIFM3/ACOXL/MICAL1/MTO1/XDH/MICAL2/ACADSB/NQO2
GO_REGULATION_OF_REGULATED_SECRETORY_PATHWAY	GO_REGULATION_OF_REGULATED_SECRETORY_PATHWAY	GO_REGULATION_OF_REGULATED_SECRETORY_PATHWAY	152	0.294688	1.46204	0.00938033	0.237117	0.220886	8280	tags=33%, list=24%, signal=25%	NCS1/VPS18/HTR2A/AP1G1/CALM3/ITGAM/ZP3/CACNA1I/FGR/STX1B/GIPC1/CNR1/LYN/FOXF1/SYT4/CHRNA4/BACE1/PRAM1/SYP/BRAF/PRKCG/CDK5/BCR/VAMP1/NAPA/CCR2/RIMS4/GAB2/DNM1L/CD177/STXBP3/GRIK5/CPLX2/RAP1A/DRD2/CD84/RAB15/LGALS9/PFN2/CACNA1G/RIMS3/PRKCB/C12orf4/MICAL1/SYK/PREPL/SYT13/RPH3AL/FCER1G/ADRA1A
GO_TRANSPORTER_COMPLEX	GO_TRANSPORTER_COMPLEX	GO_TRANSPORTER_COMPLEX	313	0.253428	1.37611	0.00938062	0.237117	0.220886	7397	tags=27%, list=21%, signal=22%	ABCB8/KCND3/GRIA2/TTYH2/KCNS3/GRIA3/CHRNA3/KCNH4/CALM3/ATP1B3/CACNA1I/CACNG6/PTK2B/DPP10/KCNMB3/CACNA1B/LRRC38/DLG3/CHRNB4/CACNA2D3/PIDD1/ATP2A1/CUBN/GRID2/TTYH3/CHRNA4/GRIK4/GRIA4/CHRFAM7A/GABRB3/LRRC8E/CLCNKA/SCNN1G/BEST1/KCNV1/SCN8A/KCNN4/GRIK1/KCNJ2/CLIC3/KCNC1/ANO2/GABRQ/CACNA1F/ATP1B1/GRIA1/CACNG3/FKBP1B/CATSPERB/ABCB6/KCNK1/KCNE2/SCN2B/PKD2L1/KCNC3/CACNG8/CACNB1/GRIK5/ABCG5/CLIC6/MICU2/SCN…
GO_ACTIN_FILAMENT_ORGANIZATION	GO_ACTIN_FILAMENT_ORGANIZATION	GO_ACTIN_FILAMENT_ORGANIZATION	365	0.246201	1.36041	0.00941029	0.237117	0.220886	8368	tags=28%, list=24%, signal=22%	PRKCD/AP1AR/ITGB1BP1/CDC42/CFL2/DIAPH1/TAC1/PRKCE/RAC3/PPP1R9A/IGSF22/NPHS1/CYFIP1/RND2/PTK2B/PLEKHG2/S100A10/CCL24/FLNA/HAX1/COBL/DBN1/SMAD3/ACTR3C/RHOA/PHLDB2/CAPZA1/AIF1L/ABI2/ARHGEF15/SFRP1/ARPC1A/GSN/SPTBN4/FHDC1/NOX4/ACTR3/CDC42EP4/ACTR2/GDPD2/ARHGAP17/KPTN/MYOM3/BRAF/POF1B/CLASP1/ACTC1/ARPC3/TTC17/ELN/ALDOA/PAK1/ABI1/ARRB1/WIPF3/WASH3P/PDXP/CD2AP/EZR/DSTN/ARF6/SHROOM2/PTGER4/ACTN2/TENM1/AR…
GO_REGULATION_OF_NEURON_PROJECTION_DEVELOPMENT	GO_REGULATION_OF_NEURON_PROJECTION_DEVELOPMENT	GO_REGULATION_OF_NEURON_PROJECTION_DEVELOPMENT	466	0.238046	1.34212	0.00942934	0.237117	0.220886	6184	tags=22%, list=18%, signal=19%	CDH2/NR2F1/ZSWIM8/SERPINI1/NCS1/ZSWIM5/CHRNA3/LRP8/PPP1R9A/EFNA5/SIPA1L1/CYFIP1/RND2/PTK2B/PTPN9/AGT/RNF157/RAPGEF1/NFATC4/COBL/RAB21/SMURF1/DBN1/DCC/CPNE9/RHOA/STX1B/CNR1/RRN3/SEMA3B/ABI2/LYN/GRID2/KLK6/DNM2/CAMK1D/HECW1/SFRP1/SYT4/LRP1/RAB17/PSEN1/STYXL1/UBE2V2/ACTR2/TIAM1/BRAF/FBXO31/NGEF/SEMA4F/AP2A1/CDK5/NDEL1/RAP2A/NEFL/PTEN/EPHA3/NTN1/SEMA3A/PLXNB1/KIDINS220/PAK1/SARM1/FOXO6/ZFYVE27/FEZF2/…
GO_MONOVALENT_INORGANIC_CATION_HOMEOSTASIS	GO_MONOVALENT_INORGANIC_CATION_HOMEOSTASIS	GO_MONOVALENT_INORGANIC_CATION_HOMEOSTASIS	148	0.295807	1.45966	0.00945694	0.237117	0.220886	7121	tags=26%, list=21%, signal=21%	RAB7A/ATP6V0A2/TAC1/ATP1B3/AGT/SLC9B1/SLC9A3/ATP6V1C1/ATP6V1B2/NPPB/SLC4A11/ATP6V1G1/SCNN1G/ATP6V1D/KCNJ2/C7/ATP6V0E1/SLC9A8/MC3R/ATP1B1/RAB38/ATP6V1F/NEDD4L/TMEM199/SLC9A7/SLC12A9/SLC12A7/ATP6V0D1/ATP6V1E1/TMEM165/TCIRG1/DRD2/BCL2/SLC9A2/AVP/PDK2/TMPRSS3/ATP1A4/SCN7A
GO_NUCLEOTIDE_RECEPTOR_ACTIVITY	GO_NUCLEOTIDE_RECEPTOR_ACTIVITY	GO_NUCLEOTIDE_RECEPTOR_ACTIVITY	16	-0.534195	-1.73535	0.0094983	0.237238	0.220999	7019	tags=50%, list=20%, signal=40%	P2RX2/P2RX5/PTAFR/P2RX4/P2RY12/P2RY1/P2RY8
GO_DIGESTIVE_TRACT_MORPHOGENESIS	GO_DIGESTIVE_TRACT_MORPHOGENESIS	GO_DIGESTIVE_TRACT_MORPHOGENESIS	45	0.4163	1.64944	0.00960307	0.238936	0.222581	6919	tags=36%, list=20%, signal=28%	GATA4/RBPMS2/SMAD3/FOXF1/SFRP1/SOX11/PDGFRA/SHH/SIX2/GLI2/GLI1/BBS7/BCL2/EGFR/SMAD2/FGF10
GO_CARDIOCYTE_DIFFERENTIATION	GO_CARDIOCYTE_DIFFERENTIATION	GO_CARDIOCYTE_DIFFERENTIATION	138	0.301191	1.47118	0.00964029	0.238947	0.22259	7487	tags=29%, list=22%, signal=23%	DDX39B/GATA4/RXRA/IGSF22/AGT/CACYBP/PIN1/JAG1/G6PD/ANXA2P2/DLL1/SGCB/NOX4/MYOM3/HAND2/PDGFRA/ACTC1/PAK1/TWIST1/ACTN2/WT1/ZMPSTE24/FHL2/PRICKLE1/BVES/RARA/NRAP/LRRC10/YY1/IGF1/EGFR/ACVR1/BMP2/MAP2K4/MTOR/CSRP3/NRG1/CDK1/PARP2/CAV3
GO_EXODEOXYRIBONUCLEASE_ACTIVITY	GO_EXODEOXYRIBONUCLEASE_ACTIVITY	GO_EXODEOXYRIBONUCLEASE_ACTIVITY	24	0.500989	1.70546	0.00970062	0.239528	0.223132	4822	tags=42%, list=14%, signal=36%	POLE/EXO5/TREX2/EXD2/RAD1/APTX/APEX2/TATDN1/DCLRE1C/DCLRE1B
GO_POSITIVE_REGULATION_OF_PROTEOLYSIS_INVOLVED_IN_CELLULAR_PROTEIN_CATABOLIC_PROCESS	GO_POSITIVE_REGULATION_OF_PROTEOLYSIS_INVOLVED_IN_CELLULAR_PROTEIN_CATABOLIC_PROCESS	GO_POSITIVE_REGULATION_OF_PROTEOLYSIS_INVOLVED_IN_CELLULAR_PROTEIN_CATABOLIC_PROCESS	114	0.316696	1.49959	0.00976476	0.240198	0.223756	5394	tags=29%, list=16%, signal=25%	PSMC2/PTK2B/RNF14/PSMC5/SMURF1/ANKIB1/HSPA1B/DDRGK1/CCDC22/MAPK9/TRIB2/RAD23A/AURKA/GCLC/PSEN1/UBE2V2/RBX1/BCAP31/PLK1/PTEN/ZFAND2A/SGTA/CSNK1E/KCNE2/RGN/BAG6/PSMC3/PRICKLE1/PSMC6/BBS7/HSPA1A/PSMD10/PSMC4
GO_ADHERENS_JUNCTION_ORGANIZATION	GO_ADHERENS_JUNCTION_ORGANIZATION	GO_ADHERENS_JUNCTION_ORGANIZATION	133	0.303428	1.47146	0.0101376	0.246588	0.229708	6237	tags=25%, list=18%, signal=20%	CDH2/ITGB1BP1/CSK/PTPRK/EFNA5/CDH17/PIP5K1C/PTK2B/S100A10/SMAD3/IQSEC1/RHOA/PHLDB2/CDH13/SFRP1/CDH24/LRP1/GPM6B/PTEN/CLASP1/EPHA3/RAMP2/CDH4/ARF6/CDH9/ACTN2/PKP2/RHOD/CDH11/HIPK1/ARHGEF7/BCL2/CADM1
GO_SYNAPTIC_MEMBRANE	GO_SYNAPTIC_MEMBRANE	GO_SYNAPTIC_MEMBRANE	405	0.240723	1.34271	0.0101611	0.246588	0.229708	4962	tags=20%, list=14%, signal=17%	CBLN1/PSEN2/KCND3/CDH2/HOMER3/SYNDIG1/NCS1/GRIA2/HTR2A/SHC4/GRIA3/CHRNA3/SIPA1L1/IGSF21/GRID1/BAALC/CAMK2N1/LRFN5/GRID2IP/HOMER2/CLSTN3/DBN1/DLG3/STX11/UNC13C/DCC/CHRNB4/ZC4H2/STX1B/CNR1/FOSL1/SSPN/GRID2/DNM2/CHRNA4/GRIK4/PI4K2A/GRIA4/PSEN1/GABRB3/TIAM1/SYP/PRKCG/SEMA4F/CDK5/GRIK1/FLOT2/ADAM22/BCR/PTEN/KCNC1/SNCAIP/MUSK/SLC30A1/RIMS4/ABI1/ARRB1/GABRQ/ATP2B2/DRP2/LRRC4C/DNM1L/GRIA1/CACNG3/GABBR1/A…
GO_MEMBRANE_REGION	GO_MEMBRANE_REGION	GO_MEMBRANE_REGION	308	0.253639	1.37434	0.0101621	0.246588	0.229708	7541	tags=26%, list=22%, signal=21%	CDH2/FLOT1/CSK/HTR2A/CHRNA3/LRP8/MYO1D/ITGAM/EFNA5/ATP1B3/TLR2/PDPN/PTK2B/S100A10/BAALC/LY6K/PODXL/LAMTOR5/ADCYAP1R1/CNR1/LYN/CDH13/DLL1/BACE1/PI4K2A/PSEN1/PARK7/GPM6B/FLOT2/SLC2A4/TNF/NUP62/TDGF1/GLIPR1L1/SMURF2/TMEM190/ATP1B1/PTCH1/SULF1/NPHS2/SHH/CD46/EZR/BSG/CD177/PAG1/TNR/SMO/ORAI1/ADRA1B/SLC22A6/LTB4R/PTPRC/ASAH2/MYO1A/FYN/ARID3A/CTSD/BVES/ABCB4/LAMP2/EMP2/PECAM1/LAMTOR1/PROM2/EGFR/SKAP1/TL…
GO_VACUOLAR_PROTON_TRANSPORTING_V_TYPE_ATPASE_COMPLEX	GO_VACUOLAR_PROTON_TRANSPORTING_V_TYPE_ATPASE_COMPLEX	GO_VACUOLAR_PROTON_TRANSPORTING_V_TYPE_ATPASE_COMPLEX	16	0.568997	1.72017	0.0101764	0.246588	0.229708	5913	tags=44%, list=17%, signal=36%	ATP6V0A2/ATP6V1C1/ATP6V1G1/ATP6V1F/TMEM199/ATP6V0D1/TCIRG1
GO_DETECTION_OF_MECHANICAL_STIMULUS_INVOLVED_IN_SENSORY_PERCEPTION_OF_PAIN	GO_DETECTION_OF_MECHANICAL_STIMULUS_INVOLVED_IN_SENSORY_PERCEPTION_OF_PAIN	GO_DETECTION_OF_MECHANICAL_STIMULUS_INVOLVED_IN_SENSORY_PERCEPTION_OF_PAIN	12	0.627877	1.74115	0.0102319	0.247012	0.230103	5998	tags=50%, list=17%, signal=41%	HTR2A/TRPA1/BACE1/FYN/ASIC3/PHF24
GO_SPLICEOSOMAL_COMPLEX	GO_SPLICEOSOMAL_COMPLEX	GO_SPLICEOSOMAL_COMPLEX	171	0.282465	1.42641	0.0103323	0.248511	0.2315	5674	tags=22%, list=16%, signal=18%	SNRPA1/DDX39B/SART1/SNRPD3/SNU13/SNRNP40/ADAR/LSM5/CTNNBL1/DHX35/WDR83/RNF113A/SRRM2/PRPF3/PTBP2/SF3B5/WAC/IK/SF3B4/SNRPC/CWC27/ZMAT5/SNRPA/SNRNP35/SF3B2/RNPC3/SNRPN/LUC7L3/PRPF18/PRPF31/SNRNP25/HNRNPA2B1/LSM6/PRPF19/PRPF8/GEMIN2/LSM3
GO_REGULATION_OF_CELL_CYCLE_G2_M_PHASE_TRANSITION	GO_REGULATION_OF_CELL_CYCLE_G2_M_PHASE_TRANSITION	GO_REGULATION_OF_CELL_CYCLE_G2_M_PHASE_TRANSITION	203	0.273758	1.41249	0.0104805	0.248749	0.231722	5576	tags=23%, list=16%, signal=20%	CDC6/PSMC2/KCNH5/CDC14B/STOX1/NEDD1/DYNLL1/CETN2/CEP76/PSMC5/PSMB1/CDC25A/BABAM1/CEP72/PSME2/FHL1/PSMA3/AURKA/CDC25C/RBX1/PSMB7/RAD51C/ATF5/HAUS8/PLK1/CLASP1/TUBA4A/PSMD6/PSME3/CENPJ/CSNK1E/RECQL4/MIIP/DCTN1/VPS4A/PSMA6/PSMC3/RNASEH2B/PSMC6/SKP1/ORC1/BRSK1/PSMD10/HAUS1/PSMD14/PSMC4/PSMD1
GO_RESPONSE_TO_PEPTIDE	GO_RESPONSE_TO_PEPTIDE	GO_RESPONSE_TO_PEPTIDE	460	0.235813	1.32912	0.0105032	0.248749	0.231722	7592	tags=26%, list=22%, signal=20%	CDC6/ATP6V0A2/ADCY5/PRKCD/STAT5A/CSK/SOGA1/TLR2/CYFIP1/AGT/CACNA1B/CACYBP/JAG1/RAB8A/ARG1/MYO5A/ZBTB7B/NR4A3/PHEX/GRB10/ATP6V1C1/ATP6V1B2/PFKFB1/SLA2/LYN/ATP6V1G1/PKM/GDF15/F7/QDPR/LRP1/MAS1/BACE1/HSF1/ADCY4/GCLC/PSEN1/IGFBP1/ATP6V1D/UCP2/SHC1/BRAF/GGH/CSHL1/CDK5/NDEL1/APRT/NEFL/PTEN/ATP6V0E1/SLC2A4/MARS/INSRR/CAD/SLC2A8/PAK1/GLP2R/DENND4C/ENHO/FOXO6/GOT2/PDE3B/NFKB1/KLF3/ATP6V1F/ACTN2/GH1/BSG/HD…
GO_POSITIVE_REGULATION_OF_FATTY_ACID_BIOSYNTHETIC_PROCESS	GO_POSITIVE_REGULATION_OF_FATTY_ACID_BIOSYNTHETIC_PROCESS	GO_POSITIVE_REGULATION_OF_FATTY_ACID_BIOSYNTHETIC_PROCESS	16	0.5687	1.71927	0.0105156	0.248749	0.231722	11864	tags=75%, list=34%, signal=49%	ABCD1/LPGAT1/RGN/MLXIPL/NR1H3/AVP/PTGS2/ANXA1/APOA5/ELOVL5/ABCD2/NR1H2
GO_PHOSPHOLIPID_EFFLUX	GO_PHOSPHOLIPID_EFFLUX	GO_PHOSPHOLIPID_EFFLUX	10	-0.65834	-1.84213	0.0105758	0.248749	0.231722	6883	tags=60%, list=20%, signal=48%	APOC2/ABCA1/APOE/APOA2/ABCA7
GO_INNATE_IMMUNE_RESPONSE_ACTIVATING_CELL_SURFACE_RECEPTOR_SIGNALING_PATHWAY	GO_INNATE_IMMUNE_RESPONSE_ACTIVATING_CELL_SURFACE_RECEPTOR_SIGNALING_PATHWAY	GO_INNATE_IMMUNE_RESPONSE_ACTIVATING_CELL_SURFACE_RECEPTOR_SIGNALING_PATHWAY	113	0.315412	1.49171	0.0106383	0.248749	0.231722	6329	tags=31%, list=18%, signal=25%	PSMC2/MUC20/PRKCD/MUC5AC/MUC13/ICAM3/PSMC5/PSMB1/PLCG2/LYN/PSME2/MALT1/PSMA3/PSMB7/PAK1/BTRC/PSMD6/PSME3/LILRA2/MUC21/NFKB1/MUC19/PSMA6/PSMC3/CLEC10A/FYN/PSMC6/SKP1/PSMD10/PSMD14/PSMC4/PSMD1/PAK2/TRAF6/PSMB9
GO_MKS_COMPLEX	GO_MKS_COMPLEX	GO_MKS_COMPLEX	13	0.607062	1.7236	0.0106563	0.248749	0.231722	8255	tags=62%, list=24%, signal=47%	TMEM17/TMEM231/TMEM67/CC2D2A/B9D2/TCTN1/CEP290/TMEM107
GO_REGULATION_OF_T_CELL_ACTIVATION	GO_REGULATION_OF_T_CELL_ACTIVATION	GO_REGULATION_OF_T_CELL_ACTIVATION	284	0.257214	1.38257	0.0106604	0.248749	0.231722	8326	tags=30%, list=24%, signal=23%	CDC42/CLPTM1/SART1/CLECL1/CSK/ZP3/ZP4/CLEC4G/SPINK5/TIGIT/ARG1/ZBTB7B/DTX1/DOCK8/RHOA/IL1RL2/LYN/IL15/MALT1/RASGRP1/SOX13/GSN/ERBB2/PRDX2/VNN1/TNFSF11/GPNMB/NFATC2/BRAF/SFTPD/FLOT2/IL7R/TNFRSF13C/CCR2/PAK1/SHH/SOD1/CD40LG/GLI2/CD46/PRDM1/PAG1/FANCD2/DUSP10/PTPRC/AP3B1/HLA-E/FYN/RAG1/ADA/CD3E/IL7/RARA/HLA-DPB1/PAK2/CCDC88B/XBP1/PRKCQ/IGF1/TRAF6/SOCS5/TARM1/SIRPB1/RIPK3/LGALS9/ICOS/HLA-DPA1/DPP4/CD…
GO_REGULATION_OF_APOPTOTIC_SIGNALING_PATHWAY	GO_REGULATION_OF_APOPTOTIC_SIGNALING_PATHWAY	GO_REGULATION_OF_APOPTOTIC_SIGNALING_PATHWAY	361	0.246701	1.36136	0.0107107	0.248749	0.231722	7705	tags=28%, list=22%, signal=22%	PRKCD/MAPK8IP2/GCLM/PLA2G6/BNIP3/NANOS3/PPIF/IL19/TCF7L2/AGT/NFATC4/DBH/TMBIM6/SMAD3/CRADD/HSPA1B/MAPK9/PIDD1/YWHAZ/RRN3/IL1A/TAF9B/SLC35F6/SFRP1/GSN/MAPK7/CCAR2/PRDX2/GCLC/PSEN1/PARK7/VNN1/TXNDC12/STYXL1/FAF1/FIGNL1/BCAP31/TMC8/CDKN2D/PTEN/TNF/ATF3/CTH/PIH1D1/PSME3/DNM1L/MLLT11/SOD1/APOPT1/FGA/MUL1/TAF9/YWHAH/ZMYND11/DNAJA1/HYOU1/PTPRC/ASAH2/TRIAP1/ACAA2/HTT/PLAGL2/FYN/ING2/PDCD5/HSPA1A/PSMD10/C…
GO_CELLULAR_RESPONSE_TO_STEROL	GO_CELLULAR_RESPONSE_TO_STEROL	GO_CELLULAR_RESPONSE_TO_STEROL	20	0.532392	1.72208	0.0107365	0.248749	0.231722	4526	tags=35%, list=13%, signal=30%	HMGCS1/GRAMD1A/LRP8/GRAMD1C/PTCH1/RORC/SMO
GO_OXIDOREDUCTASE_ACTIVITY_ACTING_ON_THE_CH_CH_GROUP_OF_DONORS	GO_OXIDOREDUCTASE_ACTIVITY_ACTING_ON_THE_CH_CH_GROUP_OF_DONORS	GO_OXIDOREDUCTASE_ACTIVITY_ACTING_ON_THE_CH_CH_GROUP_OF_DONORS	58	0.383609	1.60687	0.0107408	0.248749	0.231722	8268	tags=36%, list=24%, signal=28%	DHCR24/ACAA1/BDH2/ACOX3/ACADL/PTGR1/TECR/DHODH/ZADH2/RSAD1/SRD5A2/COX15/TECRL/DHCR7/GCDH/AKR1C2/SDHAF4/ACOXL/PECR/DECR1/ACADSB
GO_AXONAL_FASCICULATION	GO_AXONAL_FASCICULATION	GO_AXONAL_FASCICULATION	22	0.515188	1.70883	0.0107635	0.248749	0.231722	8948	tags=50%, list=26%, signal=37%	CNR1/EPHA3/SEMA3A/FEZF2/MEGF8/RTN4/CNTN4/SEMA5A/AMIGO1/NCAM2/CDK5R1
GO_POSITIVE_REGULATION_OF_LIPID_METABOLIC_PROCESS	GO_POSITIVE_REGULATION_OF_LIPID_METABOLIC_PROCESS	GO_POSITIVE_REGULATION_OF_LIPID_METABOLIC_PROCESS	120	0.31324	1.49556	0.0108584	0.249188	0.232131	8915	tags=38%, list=26%, signal=28%	PRKCD/HTR2A/PLA2G6/ZP3/CTDNEP1/PTK2B/AGT/NR4A3/AMBRA1/FGR/LYN/FGF1/NR1D1/PDGFRA/TNF/ABHD5/ABCD1/ENHO/LDLRAP1/RAB38/TWIST1/LPGAT1/RGN/MLXIPL/STAR/NR1H3/SLC27A1/VAV3/FABP1/AVP/MTOR/IRS1/HTR2C/CCDC3/PTGS2/ADGRF5/TEK/IL1B/ANXA1/SIRT4/CREBL2/AKT2/APOA5/FGF2/ELOVL5
GO_NCRNA_PROCESSING	GO_NCRNA_PROCESSING	GO_NCRNA_PROCESSING	351	-0.208052	-1.27065	0.0108593	0.249188	0.232131	7773	tags=32%, list=22%, signal=25%	KIAA0391/RPL7L1/RSL1D1/RPL5/METTL1/INTS2/DUS3L/RPL35A/METTL16/DDX47/TRMT13/CPSF1/RPL11/RPS17/TRMT10A/NOL10/TRMT6/METTL2B/HEATR1/RPP38/SEPHS1/EXOSC7/TRMT2B/DUS2/NSUN3/ISG20/ERI3/PUS7/NVL/DGCR8/EBNA1BP2/ELP5/DDX52/RPL27/TRDMT1/PELP1/ANKRD16/DPH3P1/RPL7A/RPL26/WDR3/ALKBH1/RPS16/FDXACB1/RPS14/DUS4L/MTFMT/TRMT5/USB1/RRS1/INTS1/NOP14/SRRT/ERI1/TRMT1L/SBDS/AGO3/RPS2/CTU2/NOL11/AARS2/NOLC1/NOC4L/MRPL1/IN…
GO_TRANSCRIPTIONALLY_ACTIVE_CHROMATIN	GO_TRANSCRIPTIONALLY_ACTIVE_CHROMATIN	GO_TRANSCRIPTIONALLY_ACTIVE_CHROMATIN	24	-0.464765	-1.69705	0.0109371	0.25009	0.232971	1526	tags=25%, list=4%, signal=24%	H2AFB1/ESR1/ICE2/HIST1H1C/CTR9
GO_CELLULAR_RESPONSE_TO_INCREASED_OXYGEN_LEVELS	GO_CELLULAR_RESPONSE_TO_INCREASED_OXYGEN_LEVELS	GO_CELLULAR_RESPONSE_TO_INCREASED_OXYGEN_LEVELS	14	0.595044	1.73011	0.0110039	0.250178	0.233053	5352	tags=43%, list=15%, signal=36%	ATP6V0A2/ATG7/ATP6V1G1/TMEM199/FOXO1/ATP6V0D1
GO_LIPID_OXIDATION	GO_LIPID_OXIDATION	GO_LIPID_OXIDATION	100	0.326374	1.51403	0.0110563	0.250178	0.233053	8173	tags=35%, list=24%, signal=27%	CYGB/ETFB/ACAA1/BDH2/ACOX3/NR4A3/ACADL/ECHS1/CNR1/ECHDC1/ECI2/HADHB/SLC25A17/ACAT1/ABCD1/SCP2/TWIST1/HACL1/ACAA2/GCDH/FABP1/CPT1C/CRAT/MTOR/IRS1/ADIPOR2/ACOXL/MAPK14/PECR/DECR1/SIRT4/ADIPOR1/PEX2/AKT2/HAO1
GO_HISTONE_H3_DEACETYLATION	GO_HISTONE_H3_DEACETYLATION	GO_HISTONE_H3_DEACETYLATION	19	-0.506552	-1.73563	0.0110565	0.250178	0.233053	4421	tags=37%, list=13%, signal=32%	HDAC1/SIRT1/HDAC3/HDAC7/HDAC4/SIRT2
GO_CILIUM_ORGANIZATION	GO_CILIUM_ORGANIZATION	GO_CILIUM_ORGANIZATION	348	0.247029	1.35657	0.0111562	0.250891	0.233717	5451	tags=21%, list=16%, signal=18%	TMEM17/HYDIN/TMEM231/NEDD1/DYNLL1/UBE2B/MARK4/CETN2/PLA2G3/DYNLRB1/CDK10/FLNA/RAB8A/CEP76/RFX3/DYNC2H1/WDR34/DNAAF5/CCDC114/NUDCD3/TMEM67/DNAL1/CFAP126/FAM161B/CEP72/TCTN3/DNM2/SNX10/BBIP1/GSN/FHDC1/CDKL1/RAB17/IFT46/ACTR3/CCDC65/ACTR2/ATP6V1D/RPGR/HAUS8/CFAP46/PLK1/TBC1D30/CLASP1/TTC17/RP1/GAS8/TUBA4A/VDAC3/TMEM237/TEKT1/CCDC66/CC2D2A/DYNC2LI1/CEP120/TEKT5/MCIDAS/CENPJ/PIBF1/CSNK1E/RABL2B/DCTN1/…
GO_CELLULAR_RESPONSE_TO_XENOBIOTIC_STIMULUS	GO_CELLULAR_RESPONSE_TO_XENOBIOTIC_STIMULUS	GO_CELLULAR_RESPONSE_TO_XENOBIOTIC_STIMULUS	155	0.290903	1.4472	0.0111866	0.250891	0.233717	7601	tags=29%, list=22%, signal=23%	CYP2S1/PON3/NR1I2/CES1/ACAA1/UGT1A5/ATG7/ACSL1/AIP/GSTM3/ARG1/ACY3/UGT1A8/LPO/CES3/UGT1A3/HSF1/FMO1/UGT1A10/CYP1A1/CYP2C8/UGT1A1/UGT1A9/MCM7/ALDH3A1/RORC/CYP2C9/AHRR/SMYD3/NAT2/STAR/FOXO1/TMEM38B/AKR7A3/UGT1A6/CYP3A5/ACY1/EGFR/CYP1A2/CYB5B/CYB5R3/AOC1/NAT1/UGT2B15/CYP2D7
GO_CELLULAR_AMINO_ACID_METABOLIC_PROCESS	GO_CELLULAR_AMINO_ACID_METABOLIC_PROCESS	GO_CELLULAR_AMINO_ACID_METABOLIC_PROCESS	277	0.256319	1.37506	0.0112242	0.250891	0.233717	9246	tags=35%, list=27%, signal=26%	NOS2/PSMC2/GCLM/OGDH/FAH/HARS/SDSL/GGT5/GPT/GGT2/ARG1/PSMC5/PSMB1/CARS2/EGLN1/PTS/AZIN1/MTRR/PSME2/QDPR/SLC25A12/PSMA3/GATC/NARS/GFPT2/NOX4/GCLC/HGD/PSMB7/GLUD1/MARS/CAD/CTH/PSMD6/GOT2/P4HA1/LARS/AARS/PSME3/KARS/SLC6A14/DAO/PSMA6/PSMC3/PSMC6/TARS2/CTPS1/CDO1/PSMD10/SMS/WARS/PSMD14/PSMC4/GCDH/PSMD1/GOT1L1/ACY1/GOT1/GLS/P4HA2/PFAS/RARS/PSMB9/PADI4/GCAT/HDC/GATB/WARS2/SEPSECS/PRODH/P4HTM/SLC7A11/SLC…
GO_TRANSFERRIN_TRANSPORT	GO_TRANSFERRIN_TRANSPORT	GO_TRANSFERRIN_TRANSPORT	35	0.445914	1.67115	0.0112488	0.250891	0.233717	5913	tags=34%, list=17%, signal=28%	ATP6V0A2/ATP6V1C1/ATP6V1B2/CLTC/DNM2/ATP6V1G1/ATP6V1D/ATP6V0E1/ATP6V1F/ATP6V0D1/ATP6V1E1/TCIRG1
GO_REGULATION_OF_DENDRITIC_SPINE_MORPHOGENESIS	GO_REGULATION_OF_DENDRITIC_SPINE_MORPHOGENESIS	GO_REGULATION_OF_DENDRITIC_SPINE_MORPHOGENESIS	40	0.424156	1.64019	0.0112812	0.250891	0.233717	3849	tags=28%, list=11%, signal=24%	LRP8/PPP1R9A/SIPA1L1/DBN1/ABI2/ACTR2/TIAM1/NGEF/CDK5/PTEN/DNM1L
GO_COFACTOR_TRANSMEMBRANE_TRANSPORTER_ACTIVITY	GO_COFACTOR_TRANSMEMBRANE_TRANSPORTER_ACTIVITY	GO_COFACTOR_TRANSMEMBRANE_TRANSPORTER_ACTIVITY	21	0.517913	1.69886	0.0113922	0.252495	0.235211	11498	tags=62%, list=33%, signal=41%	SLC6A8/SLC25A17/CD320/ABCB6/SLC23A2/FLVCR2/ASIC3/SLC48A1/SLC25A21/LMBRD1/SLC25A26/FLVCR1/SLC33A1
GO_REGULATION_OF_PSEUDOPODIUM_ASSEMBLY	GO_REGULATION_OF_PSEUDOPODIUM_ASSEMBLY	GO_REGULATION_OF_PSEUDOPODIUM_ASSEMBLY	11	0.632332	1.70188	0.0116058	0.256353	0.238805	3163	tags=27%, list=9%, signal=25%	CDC42/CDC42EP4/KLHL41
GO_POSITIVE_REGULATION_OF_STRIATED_MUSCLE_CELL_DIFFERENTIATION	GO_POSITIVE_REGULATION_OF_STRIATED_MUSCLE_CELL_DIFFERENTIATION	GO_POSITIVE_REGULATION_OF_STRIATED_MUSCLE_CELL_DIFFERENTIATION	53	0.390605	1.60234	0.0117163	0.257917	0.240262	7767	tags=36%, list=22%, signal=28%	DDX39B/FLOT1/MYF6/FLT3LG/TBX1/PIN1/SMYD1/GDF15/NFATC2/CD53/SHH/IGF1/BCL2/MTOR/NRG1/PARP2/MAPK14/CAV3/RBM24
GO_VASCULAR_ENDOTHELIAL_CELL_PROLIFERATION	GO_VASCULAR_ENDOTHELIAL_CELL_PROLIFERATION	GO_VASCULAR_ENDOTHELIAL_CELL_PROLIFERATION	17	-0.52087	-1.71755	0.0118023	0.258049	0.240385	8897	tags=53%, list=26%, signal=39%	HMGB1/APLN/PDPK1/STAT3/FLT1/MIR34A/FGFR1/ADAM17
GO_REGULATION_OF_PEPTIDE_HORMONE_SECRETION	GO_REGULATION_OF_PEPTIDE_HORMONE_SECRETION	GO_REGULATION_OF_PEPTIDE_HORMONE_SECRETION	183	0.278761	1.41975	0.0118039	0.258049	0.240385	8455	tags=33%, list=24%, signal=25%	NOS2/ADCY5/PRKCE/BMP8A/KCNS3/PLA2G6/DYNLL1/HMGCR/EFNA5/TCF7L2/TM7SF3/RFX3/CNR1/SFRP1/ITPR1/LRP1/SIDT2/TNFSF11/TIAM1/UCP2/SLC2A2/GLUD1/NR1D1/ARL2/TNF/ARRB1/PPP3CB/FKBP1B/FGA/LRP5/MIDN/VSNL1/MPC2/HMGN3/GCG/ARHGEF7/GRP/RAP1A/SLC25A4/DRD2/ENSA/EGFR/INHBB/ITPR2/GPR27/IRS1/HTR2C/PAX8/DPP4/IL1B/GIPR/GLP1R/PHPT1/SIRT4/ICA1/GPR68/CACNA1A/PPP3CA/ITPR3/KISS1
GO_REGULATION_OF_RESPONSE_TO_TUMOR_CELL	GO_REGULATION_OF_RESPONSE_TO_TUMOR_CELL	GO_REGULATION_OF_RESPONSE_TO_TUMOR_CELL	12	-0.596388	-1.76052	0.0118415	0.258049	0.240385	10562	tags=75%, list=30%, signal=52%	HSPD1/KLRC4-KLRK1/HMGB1/CD274/CD160/IL12B/HAVCR2/HRG
GO_ACTIVE_ION_TRANSMEMBRANE_TRANSPORTER_ACTIVITY	GO_ACTIVE_ION_TRANSMEMBRANE_TRANSPORTER_ACTIVITY	GO_ACTIVE_ION_TRANSMEMBRANE_TRANSPORTER_ACTIVITY	53	0.389906	1.59947	0.0120329	0.259885	0.242096	6116	tags=30%, list=18%, signal=25%	ATP6V0A2/ATP1B3/ATP2A3/ATP6V1C1/ATP6V1B2/ATP2A1/ATP6V1G1/ATP6V1D/ATP6V0E1/ATP2B2/ATP1B1/ATP6V1F/ATP6V0D1/ATP6V1E1/TCIRG1/ABCB11
GO_REGULATION_OF_SYNCYTIUM_FORMATION_BY_PLASMA_MEMBRANE_FUSION	GO_REGULATION_OF_SYNCYTIUM_FORMATION_BY_PLASMA_MEMBRANE_FUSION	GO_REGULATION_OF_SYNCYTIUM_FORMATION_BY_PLASMA_MEMBRANE_FUSION	23	0.504393	1.69593	0.0120462	0.259885	0.242096	2503	tags=26%, list=7%, signal=24%	FLOT1/MYF6/FLT3LG/GDF15/NFATC2/CD53
GO_MITOCHONDRIAL_GENE_EXPRESSION	GO_MITOCHONDRIAL_GENE_EXPRESSION	GO_MITOCHONDRIAL_GENE_EXPRESSION	156	0.288501	1.43595	0.0120567	0.259885	0.242096	9614	tags=37%, list=28%, signal=27%	MRPS27/MRPS33/MRPS7/MRPL51/MRPL17/C1QBP/MRPL22/MRPL12/HARS/MRPL47/UQCC1/NDUFA7/PTCD3/MRRF/MRPS31/MRPL21/MRPL14/MRPL55/MRPL46/MRPL27/MRPS36/MRPS14/GATC/MRPS9/TEFM/MRPL20/DAP3/MTIF3/MRPL36/MRPL34/MRPS34/MRPL43/FASTKD2/TARS2/MRPL18/COA3/MRPS17/MTERF1/GATB/WARS2/GFM2/MRPL32/RPUSD3/MTO1/MRPL15/MRPL30/TSFM/MRPL11/MRPL52/MRPS10/MRPS15/MRPS23/POLRMT/MRPS11/MRPL45/MRPL50/MRPL16/PNPT1
GO_CARBOHYDRATE_HOMEOSTASIS	GO_CARBOHYDRATE_HOMEOSTASIS	GO_CARBOHYDRATE_HOMEOSTASIS	209	0.269037	1.39258	0.0120858	0.259885	0.242096	9412	tags=35%, list=27%, signal=26%	GATA4/ADCY5/GCLM/RAB11FIP5/FOXA3/PRKCE/PLA2G6/DYNLL1/HMGCR/EFNA5/TCF7L2/DBH/CNR1/POLG/LRP1/SIDT2/GCKR/NOX4/GCLC/PARK7/TIAM1/UCP2/NR1D1/HECTD4/SLC2A4/ENHO/ZNF236/ARRB1/FOXO6/PPP3CB/PIH1D1/PTCH1/FKBP1B/LRP5/VSNL1/NMB/MLXIPL/MPC2/HMGN3/ADRA1B/STAR/FOXO1/GCG/PTPRN2/STXBP3/GRIK5/GJB6/CPB2/GPI/XBP1/RAP1A/PPP1R3G/PDK2/GPR27/IRS1/ADGRF5/ADIPOR2/CAV3/PHPT1/ADIPOR1/PTPRN/RPH3AL/GPR68/KLF15/PPP3CA/NUCKS1/AC…
GO_DEACETYLASE_ACTIVITY	GO_DEACETYLASE_ACTIVITY	GO_DEACETYLASE_ACTIVITY	42	-0.380443	-1.60808	0.012179	0.260828	0.242974	6660	tags=36%, list=19%, signal=29%	SIN3A/AMDHD2/SAP30/MACROD2/MIER1/HDAC2/HDAC1/SIRT1/NDST1/MTA2/HDAC3/HDAC7/HDAC4/SIRT2
GO_INTERFERON_GAMMA_SECRETION	GO_INTERFERON_GAMMA_SECRETION	GO_INTERFERON_GAMMA_SECRETION	18	-0.50555	-1.70338	0.01221	0.260828	0.242974	1110	tags=22%, list=3%, signal=22%	BTN3A2/ZC3H12A/NR1H4
GO_REGENERATION	GO_REGENERATION	GO_REGENERATION	169	0.282335	1.42448	0.0122836	0.2612	0.243321	6118	tags=27%, list=18%, signal=23%	MYF6/EPPK1/ENO3/NR4A3/PFKFB1/PTPN12/KLK6/PKM/PAX7/F7/GSN/LRP1/AURKA/BCL9/IGFBP1/UCP2/BRAF/NDEL1/NEFL/PTEN/CAD/UGT1A1/TM4SF4/PTCH1/KREMEN1/FKBP1B/PGF/EYS/RGN/TNR/IFRD1/DUSP10/DHFR/PRRX1/LAMB2/GLI1/CSNK2A2/ATIC/LRIG2/CPB2/IGF1/RAP1A/SRSF1/KLK8/BCL2/EGFR
GO_BRANCHING_INVOLVED_IN_LABYRINTHINE_LAYER_MORPHOGENESIS	GO_BRANCHING_INVOLVED_IN_LABYRINTHINE_LAYER_MORPHOGENESIS	GO_BRANCHING_INVOLVED_IN_LABYRINTHINE_LAYER_MORPHOGENESIS	12	-0.593065	-1.75071	0.0123248	0.2612	0.243321	8907	tags=50%, list=26%, signal=37%	FGFR2/SPINT1/GRB2/ST14/FZD5
GO_PROTEIN_LOCALIZATION_TO_VACUOLE	GO_PROTEIN_LOCALIZATION_TO_VACUOLE	GO_PROTEIN_LOCALIZATION_TO_VACUOLE	61	0.376027	1.59026	0.0124136	0.2612	0.243321	4898	tags=31%, list=14%, signal=27%	RAB7A/GGA3/VPS37D/NCOA4/SZT2/SMURF1/LAMTOR5/SNF8/M6PR/KPTN/GNPTAB/GBP1/LARS/WASH3P/CACNG3/RTN4/VPS4A/CACNG8/AP3B1
GO_ANAPHASE_PROMOTING_COMPLEX_DEPENDENT_CATABOLIC_PROCESS	GO_ANAPHASE_PROMOTING_COMPLEX_DEPENDENT_CATABOLIC_PROCESS	GO_ANAPHASE_PROMOTING_COMPLEX_DEPENDENT_CATABOLIC_PROCESS	80	0.345369	1.53937	0.0124233	0.2612	0.243321	6329	tags=31%, list=18%, signal=26%	PSMC2/PSMC5/PSMB1/PSME2/ANAPC15/PSMA3/AURKA/PSMB7/UBE2E1/FBXO31/PLK1/CDC23/PSMD6/BUB3/PSME3/BUB1B/PSMA6/PSMC3/PSMC6/PSMD10/PSMD14/PSMC4/PSMD1/CDC16/PSMB9
GO_ENTRAINMENT_OF_CIRCADIAN_CLOCK	GO_ENTRAINMENT_OF_CIRCADIAN_CLOCK	GO_ENTRAINMENT_OF_CIRCADIAN_CLOCK	24	-0.460403	-1.68112	0.0124285	0.2612	0.243321	10411	tags=54%, list=30%, signal=38%	PHLPP1/RBM4/PML/PPP1CC/CRTC1/GNAQ/USP2/TP53/FBXL3/PPP1CB/PER3/PPP1CA
GO_REGULATION_OF_DEVELOPMENTAL_GROWTH	GO_REGULATION_OF_DEVELOPMENTAL_GROWTH	GO_REGULATION_OF_DEVELOPMENTAL_GROWTH	308	0.251436	1.36241	0.0124775	0.261383	0.243491	6184	tags=23%, list=18%, signal=19%	DDX39B/STAT5A/DIO3/EFNA5/EPPK1/ZP3/CYFIP1/RND2/RNF157/PIN1/G6PD/RAB21/SMURF1/NKD1/FOXC1/DCC/CPNE9/SEMA3B/SIX1/DNM2/DLL1/GDF15/SFRP1/SYT4/LRP1/SPTBN4/HSF1/SEMA4F/CDK5/NDEL1/PTEN/MAEL/NTN1/SEMA3A/MUSK/PAK1/ZFYVE27/ARX/PTCH1/SOD1/COLQ/EZR/CDH4/MEGF8/RTN4/GH1/WT1/NEDD4L/MUL1/FGF20/TNR/IFRD1/SMO/ZMPSTE24/DUSP10/SEMA6B/SEMA4C/BBS4/GLI1/GDI1/MAP1B/IL7/MTM1/YY1/GHR/IGF1/LIMK1/EPHA7/DRD2/BCL2/SEMA4G
GO_PROTEIN_DNA_COMPLEX	GO_PROTEIN_DNA_COMPLEX	GO_PROTEIN_DNA_COMPLEX	164	-0.251794	-1.39273	0.0126756	0.264393	0.246295	4185	tags=20%, list=12%, signal=17%	HIST2H2AC/RPA3/HIST1H4K/HIST2H2AA4/TEN1/POLA1/TBX5/H1FOO/KAT6A/HIST1H1A/KDM5A/MED1/HIST1H3D/HIST1H2AD/HIST1H3F/HIST1H3I/SOX12/POLD1/WRN/H2AFB1/TERF2IP/ESR1/GTF2H3/HIST1H1C/TONSL/SHPRH/HIST1H3J/HIST1H2AM/HIST1H1D/HIST2H2AB/HIST1H3B
GO_SINGLE_FERTILIZATION	GO_SINGLE_FERTILIZATION	GO_SINGLE_FERTILIZATION	127	0.30687	1.47603	0.0127026	0.264393	0.246295	12275	tags=47%, list=35%, signal=31%	DAZ2/ABHD2/ASTL/SNU13/ZP3/ZP4/SLC9B1/TCP1/CRISP1/SPAM1/GNPDA1/PARK7/ADAM2/CD9/NPM2/ALDOA/GLIPR1L1/SLIRP/CCDC87/ZP1/HVCN1/CD46/CATSPERB/ZPBP2/HOXA10/BSPH1/BPY2C/BPY2/HSPA1L/HOXD10/SPESP1/CCT8/PRND/CDK1/AR/GLRA1/UBAP2L/PRSS37/TRPC6/CCT3/CRKL/IQCF1/CATSPER1/CCT4/SPA17/LYZL4/PKDREJ/ATP8B3/CACNA1H/CATSPERG/IZUMO1R/IGSF8/PLCZ1/WDR48/GLRB/STX2/SPAG8/OVGP1/IZUMO1/DEFB126
GO_THALAMUS_DEVELOPMENT	GO_THALAMUS_DEVELOPMENT	GO_THALAMUS_DEVELOPMENT	12	0.616666	1.71006	0.0127899	0.264832	0.246704	4526	tags=42%, list=13%, signal=36%	OGDH/UQCRQ/PTCHD1/SHH/SMO
GO_MACROMOLECULE_DEACYLATION	GO_MACROMOLECULE_DEACYLATION	GO_MACROMOLECULE_DEACYLATION	97	-0.291969	-1.47056	0.0128052	0.264832	0.246704	7484	tags=34%, list=22%, signal=27%	HDAC10/JDP2/MAPK8/BRMS1L/PPT2/AKAP8L/NIPBL/SIN3A/MORF4L2/VEGFA/TBL1XR1/SAP30/FNTA/RBM14/MIER1/CTBP1/HDAC2/HDAC1/REST/PRKAA1/LYPLA1/SIRT1/KDM5A/MSL3/MTA2/HDAC3/TADA3/SREBF1/PPT1/HDAC7/HDAC4/SIRT2
GO_POSITIVE_REGULATION_OF_STRIATED_MUSCLE_CELL_APOPTOTIC_PROCESS	GO_POSITIVE_REGULATION_OF_STRIATED_MUSCLE_CELL_APOPTOTIC_PROCESS	GO_POSITIVE_REGULATION_OF_STRIATED_MUSCLE_CELL_APOPTOTIC_PROCESS	13	0.599522	1.70219	0.0128552	0.265021	0.24688	2747	tags=31%, list=8%, signal=28%	BNIP3/HMGCR/AGT/PTEN
GO_CYTOPLASMIC_DYNEIN_COMPLEX	GO_CYTOPLASMIC_DYNEIN_COMPLEX	GO_CYTOPLASMIC_DYNEIN_COMPLEX	20	0.526336	1.70249	0.0129173	0.265459	0.247287	3485	tags=35%, list=10%, signal=31%	DYNLL1/DYNLT1/DYNLRB1/DYNC2H1/WDR34/NUDCD3/DYNC2LI1
GO_NEGATIVE_REGULATION_OF_PHOSPHATIDYLINOSITOL_3_KINASE_SIGNALING	GO_NEGATIVE_REGULATION_OF_PHOSPHATIDYLINOSITOL_3_KINASE_SIGNALING	GO_NEGATIVE_REGULATION_OF_PHOSPHATIDYLINOSITOL_3_KINASE_SIGNALING	12	0.616231	1.70885	0.0129604	0.265505	0.247331	3996	tags=42%, list=12%, signal=37%	PTEN/NLRC3/CRYBA1/PIK3IP1/TWIST1
GO_POSITIVE_REGULATION_OF_PHOSPHATASE_ACTIVITY	GO_POSITIVE_REGULATION_OF_PHOSPHATASE_ACTIVITY	GO_POSITIVE_REGULATION_OF_PHOSPHATASE_ACTIVITY	31	0.45471	1.65001	0.013017	0.265825	0.247628	7515	tags=39%, list=22%, signal=30%	CALM3/PPP1R15A/SMAD3/PPP1R14D/RGN/PTPRC/CALM2/BMP2/RIPK3/MTOR/CHP2/NPNT
GO_POSITIVE_REGULATION_OF_CELL_CELL_ADHESION	GO_POSITIVE_REGULATION_OF_CELL_CELL_ADHESION	GO_POSITIVE_REGULATION_OF_CELL_CELL_ADHESION	231	0.264075	1.38789	0.0131104	0.265859	0.24766	7705	tags=28%, list=22%, signal=22%	CDC42/SART1/CLECL1/FLOT1/CSK/ZP3/ZP4/PDPN/PODXL/ADAM19/ZBTB7B/NR4A3/DOCK8/RHOA/IL1RL2/LYN/IL15/MALT1/RASGRP1/VNN1/TNFSF11/FLOT2/IL7R/TNF/TNFRSF13C/CCR2/PAK1/SHH/CD40LG/GLI2/CD46/FGA/NFAT5/DUSP10/PTPRC/AP3B1/HLA-E/FYN/RAG1/ADA/CD3E/IL7/RARA/HLA-DPB1/PAK2/CCDC88B/XBP1/PRKCQ/IGF1/TRAF6/SOCS5/SKAP1/SIRPB1/LGALS9/ICOS/HLA-DPA1/DPP4/CD74/TESPA1/IL1B/ANXA1/SYK/IL12RB1/LCK
GO_FATTY_ACID_CATABOLIC_PROCESS	GO_FATTY_ACID_CATABOLIC_PROCESS	GO_FATTY_ACID_CATABOLIC_PROCESS	99	0.326594	1.51266	0.0131559	0.265859	0.24766	8173	tags=34%, list=24%, signal=26%	ABHD2/ETFB/PCCB/ACAA1/BDH2/ABHD1/ACOX3/PCCA/ACADL/ECHS1/CNR1/ECHDC1/ECI2/HADHB/SLC25A17/ACAT1/ABCD1/SCP2/SLC27A4/TWIST1/HACL1/ACAA2/GCDH/FABP1/CPT1C/CRAT/MTOR/IRS1/ACOXL/PECR/DECR1/PEX2/AKT2/HAO1
GO_ENERGY_COUPLED_PROTON_TRANSMEMBRANE_TRANSPORT_AGAINST_ELECTROCHEMICAL_GRADIENT	GO_ENERGY_COUPLED_PROTON_TRANSMEMBRANE_TRANSPORT_AGAINST_ELECTROCHEMICAL_GRADIENT	GO_ENERGY_COUPLED_PROTON_TRANSMEMBRANE_TRANSPORT_AGAINST_ELECTROCHEMICAL_GRADIENT	31	0.454045	1.6476	0.0131817	0.265859	0.24766	10361	tags=39%, list=30%, signal=27%	ATP6V0A2/ATP6V1C1/ATP6V1B2/ATP6V0E1/ATP6V1F/ATP6V0D1/ATP6V1E1/TCIRG1/ATP1A4/ATP6V1H/NDUFS7/ATP6V1A
GO_CALCIUM_ION_REGULATED_EXOCYTOSIS	GO_CALCIUM_ION_REGULATED_EXOCYTOSIS	GO_CALCIUM_ION_REGULATED_EXOCYTOSIS	148	0.289803	1.43004	0.0131824	0.265859	0.24766	3849	tags=20%, list=11%, signal=18%	DNAJC5/NCS1/VPS18/HTR2A/CALM3/ZP3/ZP4/CACNA1I/PIP5K1C/STX11/UNC13C/STX1B/GIPC1/CNR1/SYT4/CHRNA4/BACE1/PSEN1/SYP/ARHGAP17/BRAF/PRKCG/SV2A/CDK5/VAMP1/NAPA/RIMS4/PPP3CB/SDF4/DNM1L
GO_ORGANELLAR_LARGE_RIBOSOMAL_SUBUNIT	GO_ORGANELLAR_LARGE_RIBOSOMAL_SUBUNIT	GO_ORGANELLAR_LARGE_RIBOSOMAL_SUBUNIT	56	0.380212	1.58063	0.0132848	0.266276	0.248049	10916	tags=48%, list=31%, signal=33%	MRPL51/MRPL17/MRPL22/MRPL12/MRPL47/MRPL21/MRPL14/MRPL55/MRPL46/MRPL27/MRPL20/MRPL36/MRPL34/MRPL43/MRPL18/MRPL32/MRPL15/MRPL30/MRPL11/MRPL52/MRPL45/MRPL50/MRPL16/MRPL19/MRPL38/MRPL33/MRPL13
GO_DEVELOPMENTAL_CELL_GROWTH	GO_DEVELOPMENTAL_CELL_GROWTH	GO_DEVELOPMENTAL_CELL_GROWTH	209	0.267956	1.38699	0.013308	0.266276	0.248049	6573	tags=26%, list=19%, signal=21%	GDF9/DDX39B/GATA4/CYFIP2/EFNA5/CYFIP1/RND2/AGT/RNF157/PIN1/COBL/G6PD/RAB21/SMURF1/DCC/CPNE9/SEMA3B/DNM2/SYT4/LRP1/SLIT3/AURKA/TIAM1/AUTS2/SEMA4F/CDK5/NDEL1/NTN1/SEMA3A/PAK1/ZFYVE27/PPP3CB/USP9X/CDH4/MEGF8/RTN4/NEDD4L/MUL1/TNR/IFRD1/LAMB2/SEMA6B/SEMA4C/GDI1/MAP1B/YY1/IGF1/LIMK1/RARG/EPHA7/SEMA4G/NRN1L/MAP2K4/MTOR
GO_ATP_HYDROLYSIS_COUPLED_TRANSMEMBRANE_TRANSPORT	GO_ATP_HYDROLYSIS_COUPLED_TRANSMEMBRANE_TRANSPORT	GO_ATP_HYDROLYSIS_COUPLED_TRANSMEMBRANE_TRANSPORT	30	0.456645	1.64394	0.0133531	0.266276	0.248049	7109	tags=30%, list=21%, signal=24%	ATP6V0A2/ATP6V1C1/ATP6V1B2/ATP6V0E1/ATP6V1F/ATP6V0D1/ATP6V1E1/TCIRG1/ATP1A4
GO_VESICLE_LUMEN	GO_VESICLE_LUMEN	GO_VESICLE_LUMEN	305	0.251158	1.36038	0.013371	0.266276	0.248049	8287	tags=31%, list=24%, signal=24%	SRP14/PSMC2/PRKCD/SERPINI1/ACLY/ACAA1/HUWE1/ATG7/DYNLT1/CYFIP1/VEGFC/ARG1/DBH/PSMB1/PPIA/FGR/CRISP3/PKM/CDC37L1/DSN1/GSN/BACE1/XRCC6/PCYOX1L/ACTR2/PSMB7/MMRN1/GGH/TXNDC5/APRT/PRG3/QSOX1/DBNL/ALDOA/PSMD6/FRK/PLG/CREG1/XRCC5/NFKB1/FGA/HEBP2/ACTR1B/ACTN2/PRSS57/NHLRC3/ITIH3/GCG/ARSA/PSMC3/HYOU1/MAGED2/ADA/CTSD/IMPDH1/PSMD14/S100A11/SCG3/ARPC5/TRAPPC1/PSMD1/GPI/SERPINB3/ALB/IGF1/GRP/SCGB3A2/EGFR/ORM2…
GO_AXON_DEVELOPMENT	GO_AXON_DEVELOPMENT	GO_AXON_DEVELOPMENT	487	0.230267	1.30302	0.0134081	0.266276	0.248049	6187	tags=22%, list=18%, signal=18%	CDH2/DPYSL5/ZSWIM8/FLOT1/ZSWIM5/CYFIP2/B4GALT5/EFNA5/SIPA1L1/CYFIP1/RND2/SZT2/RAB8A/NR4A3/COBL/RAB21/GRB10/EFNA3/DCC/RHOA/CNR1/SEMA3B/DNM2/LRP1/SPTBN4/MAPK7/POU4F1/ERBB2/SLIT3/PSEN1/ROBO3/DOK6/TIAM1/SHC1/PSPN/AUTS2/BRAF/SEMA4F/CDK5/NDEL1/NEFL/PTEN/EPHA3/NTN1/ALS2/SEMA3A/PLXNB1/PITPNA/PAK1/ZFYVE27/PPP3CB/PLA2G10/SLITRK6/FEZF2/ARX/GAB2/PTCH1/LRRC4C/USP9X/SHH/KREMEN1/GLI2/FKBP1B/EZR/CDH4/MEGF8/RTN4/…
GO_NEGATIVE_REGULATION_OF_ESTABLISHMENT_OF_PROTEIN_LOCALIZATION	GO_NEGATIVE_REGULATION_OF_ESTABLISHMENT_OF_PROTEIN_LOCALIZATION	GO_NEGATIVE_REGULATION_OF_ESTABLISHMENT_OF_PROTEIN_LOCALIZATION	165	0.282986	1.42079	0.0135154	0.267589	0.249272	8246	tags=32%, list=24%, signal=25%	ITGB1BP1/WWP2/RAB11FIP5/CSK/BMP8A/HMGCR/FFAR4/SIAH3/TMBIM6/RHBDF2/SFRP1/SYT4/CD200/PARK7/SVIP/UCP2/CDK5/TNF/NLRP12/GBP1/FKBP1B/EZR/C5AR2/PTGER4/MIDN/HDAC9/VSNL1/DNAJA1/CIDEA/PPP1R11/SSC5D/NR1H3/DRD4/GDI1/RSAD2/RHBDF1/CD22/DRD2/TLR6/ERP29/INHBB/IRS1/SERGEF/IL1B/YOD1/ARG2/ANXA1/NDFIP1/SIRT4/RAB11FIP3/SRGN/PPP3CA/LRRC32
GO_EPHRIN_RECEPTOR_SIGNALING_PATHWAY	GO_EPHRIN_RECEPTOR_SIGNALING_PATHWAY	GO_EPHRIN_RECEPTOR_SIGNALING_PATHWAY	83	0.341932	1.53656	0.0136778	0.269981	0.2515	8044	tags=35%, list=23%, signal=27%	PSEN2/CDC42/EFNA5/SIPA1L1/EFNA3/RHOA/LYN/ARPC1A/PSEN1/ACTR3/ACTR2/TIAM1/NGEF/AP2A1/EPHA3/ARPC3/PAK1/ARPC1B/FYN/ARPC5/VAV3/ARHGEF7/EPHA7/EPHA6/DNM1/AP2A2/EFNA1/MMP9/SDC2
GO_NEGATIVE_REGULATION_OF_MAPK_CASCADE	GO_NEGATIVE_REGULATION_OF_MAPK_CASCADE	GO_NEGATIVE_REGULATION_OF_MAPK_CASCADE	156	0.286936	1.42816	0.0137589	0.270758	0.252224	7804	tags=29%, list=23%, signal=22%	PRKCD/RGS3/ITGB1BP1/CSK/HMGCR/PHB/MBIP/CAMK2N1/PIN1/RAPGEF1/DUSP5/LYN/SFRP1/PTEN/NUP62/FOXM1/ATF3/ARRB1/NLRP12/GBP1/CRYBA1/RPS6KA6/EZR/ZMYND11/DNAJA1/DUSP10/FOXO1/SMPD1/PTPRC/PSMD10/FLCN/DUSP1/DUSP2/SERPINB3/UCHL1/C1QL4/DUSP16/RGS14/SPRY3/IL1B/EFNA1/CAV3/AMBP/PINK1/PTPRR
GO_POSITIVE_REGULATION_OF_FAT_CELL_DIFFERENTIATION	GO_POSITIVE_REGULATION_OF_FAT_CELL_DIFFERENTIATION	GO_POSITIVE_REGULATION_OF_FAT_CELL_DIFFERENTIATION	55	0.379457	1.57171	0.0138845	0.271336	0.252763	8238	tags=42%, list=24%, signal=32%	CCDC71/FNDC5/HTR2A/AAMDC/FRZB/ZBTB7B/SFRP1/METRNL/WNT5B/NOCT/LRP5/KLF5/XBP1/VSTM2A/BMP2/HTR2C/CCDC3/PTGS2/MAPK14/TMEM64/CREBL2/CMKLR1/SAV1
GO_RESPONSE_TO_OXYGEN_RADICAL	GO_RESPONSE_TO_OXYGEN_RADICAL	GO_RESPONSE_TO_OXYGEN_RADICAL	29	0.458087	1.63355	0.0138981	0.271336	0.252763	4647	tags=31%, list=13%, signal=27%	PRDX1/SZT2/PRDX2/PARK7/UCP2/TNF/SOD1/RGN/DHFR
GO_PROTEIN_PEPTIDYL_PROLYL_ISOMERIZATION	GO_PROTEIN_PEPTIDYL_PROLYL_ISOMERIZATION	GO_PROTEIN_PEPTIDYL_PROLYL_ISOMERIZATION	37	0.428246	1.62469	0.0139136	0.271336	0.252763	4015	tags=30%, list=12%, signal=26%	PIN4/PPIF/PPIAL4C/PPIAL4A/PIN1/PPIA/FKBP10/CWC27/FKBP3/PPIC/FKBP1B
GO_ACETYLCHOLINE_RECEPTOR_BINDING	GO_ACETYLCHOLINE_RECEPTOR_BINDING	GO_ACETYLCHOLINE_RECEPTOR_BINDING	10	-0.641212	-1.79421	0.0141011	0.274168	0.255401	7187	tags=70%, list=21%, signal=56%	PSCA/NRXN1/DLG4/LYPD1/UBXN2A/RIC3
GO_POSITIVE_REGULATION_OF_ACTIN_FILAMENT_POLYMERIZATION	GO_POSITIVE_REGULATION_OF_ACTIN_FILAMENT_POLYMERIZATION	GO_POSITIVE_REGULATION_OF_ACTIN_FILAMENT_POLYMERIZATION	92	0.331308	1.51414	0.0142338	0.274523	0.255732	7126	tags=30%, list=21%, signal=24%	AP1AR/PRKCE/RAC3/NPHS1/CYFIP1/PTK2B/CCL24/ACTR3C/RHOA/ABI2/ARPC1A/GSN/ACTR3/CDC42EP4/ACTR2/ARPC3/WIPF3/WASH3P/ARF6/TENM1/SPIRE2/ARPC1B/BRK1/ARPC5/MTOR/WASH6P/PFN2/WHAMM
GO_LAMELLIPODIUM_ASSEMBLY	GO_LAMELLIPODIUM_ASSEMBLY	GO_LAMELLIPODIUM_ASSEMBLY	59	-0.337799	-1.54624	0.0142466	0.274523	0.255732	4257	tags=27%, list=12%, signal=24%	SSH1/FSCN1/PARVB/BIN3/P2RY12/ABLIM2/RAC2/VAV2/WAS/NCK1/HRG/EPHA2/TWF1/HDAC4/ARHGEF6
GO_GAMMA_TUBULIN_BINDING	GO_GAMMA_TUBULIN_BINDING	GO_GAMMA_TUBULIN_BINDING	25	0.477186	1.63918	0.0142641	0.274523	0.255732	1654	tags=24%, list=5%, signal=23%	RAB11FIP5/TUBGCP6/TUBGCP2/MARK4/DIXDC1/LYN
GO_VESICLE_ORGANIZATION	GO_VESICLE_ORGANIZATION	GO_VESICLE_ORGANIZATION	303	0.250624	1.35685	0.0143078	0.274523	0.255732	6172	tags=24%, list=18%, signal=20%	RAB7A/LAPTM4B/VPS41/VPS18/RAB1B/AP1G1/VPS37D/CD59/S100A10/PLA2G3/RAB8A/VAPB/STX11/UNC13C/RAB1A/SEC31A/EPS15/STX1B/SNF8/STX17/ARFGAP2/DNM2/ANXA2P2/SNX10/SYT4/PI4K2A/GBF1/SAR1B/SCFD1/GPR143/CHMP6/TRAPPC4/SYP/SEC24B/SAMD9L/SEC24C/VAMP1/SQSTM1/SLC2A4/ALS2/NAPA/TMEM127/ARFGAP3/WASH3P/RAB38/GRIA1/CD2AP/TMED9/USP50/SEC23IP/AKTIP/SHROOM2/ZPBP2/VPS4A/ANKRD27/SEC22B/TSNARE1/AREG/STX5/AP3B1/GRIK5/RNF26/CHMP…
GO_RNA_POLYMERASE_III_ACTIVITY	GO_RNA_POLYMERASE_III_ACTIVITY	GO_RNA_POLYMERASE_III_ACTIVITY	15	0.571206	1.69444	0.0143605	0.274523	0.255732	9524	tags=47%, list=27%, signal=34%	POLR3C/POLR3H/POLR2E/POLR2L/CRCP/POLR3B/POLR1C
GO_POSITIVE_REGULATION_OF_LIPID_BIOSYNTHETIC_PROCESS	GO_POSITIVE_REGULATION_OF_LIPID_BIOSYNTHETIC_PROCESS	GO_POSITIVE_REGULATION_OF_LIPID_BIOSYNTHETIC_PROCESS	69	0.357859	1.55434	0.0144052	0.274523	0.255732	8412	tags=41%, list=24%, signal=31%	PRKCD/HTR2A/PLA2G6/ZP3/CTDNEP1/FGF1/NR1D1/TNF/ABCD1/ENHO/RAB38/LPGAT1/RGN/MLXIPL/STAR/NR1H3/SLC27A1/AVP/MTOR/HTR2C/CCDC3/PTGS2/ADGRF5/IL1B/ANXA1/SIRT4/CREBL2/APOA5
GO_EUCHROMATIN	GO_EUCHROMATIN	GO_EUCHROMATIN	33	-0.411741	-1.64151	0.0144778	0.274523	0.255732	3121	tags=30%, list=9%, signal=28%	CBX2/RRP1B/SIRT1/HIST1H1A/TCF7/TRNP1/HIST1H1C/HIST1H1D/NR1H4
GO_NEGATIVE_REGULATION_OF_TELOMERE_MAINTENANCE	GO_NEGATIVE_REGULATION_OF_TELOMERE_MAINTENANCE	GO_NEGATIVE_REGULATION_OF_TELOMERE_MAINTENANCE	33	-0.411627	-1.64105	0.0144778	0.274523	0.255732	5376	tags=39%, list=16%, signal=33%	XRN1/SLX4/ATM/TNKS2/SLX1A/RAD50/NBN/TEN1/SMG6/SLX1B/GNL3L/TERF2IP
GO_AMYLOID_PRECURSOR_PROTEIN_BIOSYNTHETIC_PROCESS	GO_AMYLOID_PRECURSOR_PROTEIN_BIOSYNTHETIC_PROCESS	GO_AMYLOID_PRECURSOR_PROTEIN_BIOSYNTHETIC_PROCESS	12	-0.587341	-1.73381	0.0144998	0.274523	0.255732	6511	tags=50%, list=19%, signal=41%	NECAB1/ITM2A/BACE2/ABCA7/PAWR
GO_VIRAL_LATENCY	GO_VIRAL_LATENCY	GO_VIRAL_LATENCY	11	0.623667	1.67856	0.0145505	0.274683	0.25588	9855	tags=64%, list=28%, signal=46%	PPIA/BANF1/XRCC6/XRCC5/XRCC4/NUCKS1/IRF7
GO_NEGATIVE_REGULATION_OF_EPITHELIAL_CELL_APOPTOTIC_PROCESS	GO_NEGATIVE_REGULATION_OF_EPITHELIAL_CELL_APOPTOTIC_PROCESS	GO_NEGATIVE_REGULATION_OF_EPITHELIAL_CELL_APOPTOTIC_PROCESS	34	0.440033	1.63982	0.0146151	0.275103	0.256272	11234	tags=50%, list=32%, signal=34%	TCF7L2/KRIT1/MAPK7/BRAF/RAMP2/FGA/MTOR/TERT/SEMA5A/TEK/SERPINE1/TNIP2/NDNF/FGB/FGG/SRSF6/SCG2
GO_TRANSLATIONAL_ELONGATION	GO_TRANSLATIONAL_ELONGATION	GO_TRANSLATIONAL_ELONGATION	130	0.299566	1.44709	0.0149949	0.281436	0.262171	4674	tags=22%, list=13%, signal=19%	MRPS27/TRNAU1AP/MRPS33/MRPS7/MRPL51/MRPL17/MRPL22/MRPL12/MRPL47/SRP9/PTCD3/DPH5/MRPS31/MRPL21/MRPL14/MRPL55/MRPL46/MRPL27/MRPS36/MRPS14/MRPS9/GTPBP1/MRPL20/DAP3/AARS/MRPL36/MRPL34/MRPS34/MRPL43
GO_PARALLEL_FIBER_TO_PURKINJE_CELL_SYNAPSE	GO_PARALLEL_FIBER_TO_PURKINJE_CELL_SYNAPSE	GO_PARALLEL_FIBER_TO_PURKINJE_CELL_SYNAPSE	16	0.55732	1.68486	0.0152646	0.285672	0.266117	2509	tags=31%, list=7%, signal=29%	CBLN1/GRIA3/UNC13C/GRID2/PLCB4
GO_MANNOSYLTRANSFERASE_ACTIVITY	GO_MANNOSYLTRANSFERASE_ACTIVITY	GO_MANNOSYLTRANSFERASE_ACTIVITY	28	0.458846	1.62277	0.015341	0.286223	0.266631	5387	tags=39%, list=16%, signal=33%	DPM2/SDF2/DPY19L2P1/DPY19L4/POMT2/TMTC2/DPY19L2P2/TMTC1/DPY19L2/POMT1/ALG1
GO_HOMOLOGOUS_CHROMOSOME_SEGREGATION	GO_HOMOLOGOUS_CHROMOSOME_SEGREGATION	GO_HOMOLOGOUS_CHROMOSOME_SEGREGATION	49	0.391379	1.58218	0.0153822	0.286223	0.266631	4478	tags=29%, list=13%, signal=25%	UBE2B/CCNE2/REC8/MEI1/MEIKIN/MEI4/TEX11/PLK1/MAEL/SYCE2/NDC1/BAG6/CCNB1IP1/FANCD2
GO_LYASE_ACTIVITY	GO_LYASE_ACTIVITY	GO_LYASE_ACTIVITY	166	0.281015	1.41282	0.0154646	0.286935	0.267294	5684	tags=25%, list=16%, signal=21%	NEIL2/ADCY5/PISD/MOCS1/ENOSF1/CA3/SDSL/ENO4/ENO3/DDT/PTS/AZIN1/ECHS1/POLQ/HCCS/UROD/ECHDC1/BCKDHA/ADCY4/PARK7/XRCC6/FH/HADHB/NEIL3/NTHL1/CA8/APEX2/HAL/ALDOA/CTH/UMPS/XRCC5/HACL1/POLL/PAM/ADCY6/ALOX5AP/GADL1/HACD2/CSAD/CA12/GOT1
GO_NADPH_BINDING	GO_NADPH_BINDING	GO_NADPH_BINDING	13	0.591223	1.67863	0.0155616	0.287614	0.267927	4647	tags=38%, list=13%, signal=33%	HMGCR/GRHPR/MTRR/QDPR/DHFR
GO_POSITIVE_REGULATION_OF_HEAT_GENERATION	GO_POSITIVE_REGULATION_OF_HEAT_GENERATION	GO_POSITIVE_REGULATION_OF_HEAT_GENERATION	11	0.619639	1.66772	0.0155898	0.287614	0.267927	8935	tags=73%, list=26%, signal=54%	CNR1/TNFSF11/TNF/PTGER3/SLC27A1/PTGS2/IL1B/TNFRSF11A
GO_MITOTIC_NUCLEAR_ENVELOPE_DISASSEMBLY	GO_MITOTIC_NUCLEAR_ENVELOPE_DISASSEMBLY	GO_MITOTIC_NUCLEAR_ENVELOPE_DISASSEMBLY	12	0.607334	1.68418	0.0158595	0.291542	0.271586	7459	tags=50%, list=22%, signal=39%	CTDNEP1/VRK1/CCNB2/PLK1/CDK1/PRKCB
GO_REGULATION_OF_LYMPHOCYTE_DIFFERENTIATION	GO_REGULATION_OF_LYMPHOCYTE_DIFFERENTIATION	GO_REGULATION_OF_LYMPHOCYTE_DIFFERENTIATION	154	0.283434	1.4084	0.0159204	0.291542	0.271586	7771	tags=30%, list=22%, signal=23%	CLPTM1/SART1/FLT3LG/SPINK5/ZBTB7B/DTX1/RHOA/IL1RL2/IL15/MALT1/SFRP1/RASGRP1/SOX13/ERBB2/PRDX2/NFAM1/VNN1/NFATC2/BRAF/IL7R/CCR2/SHH/SOD1/GLI2/CD46/PRDM1/FANCD2/TOX/DUSP10/PTPRC/AP3B1/RAG1/ADA/IL7/RARA/XBP1/SOCS5/PGLYRP3/LGALS9/CD74/TESPA1/ANXA1/SYK/IL12RB1/NDFIP1/IRF4
GO_PLASMA_MEMBRANE_RAFT	GO_PLASMA_MEMBRANE_RAFT	GO_PLASMA_MEMBRANE_RAFT	101	0.319528	1.48457	0.0159511	0.291542	0.271586	7022	tags=28%, list=20%, signal=22%	CDH2/FLOT1/HTR2A/CHRNA3/LRP8/MYO1D/ITGAM/EFNA5/ATP1B3/ADCYAP1R1/CDH13/FLOT2/ATP1B1/PTCH1/EZR/CD177/SMO/ORAI1/ADRA1B/SLC22A6/ASAH2/MYO1A/BVES/EMP2/SKAP1/SCN5A/IRS1/PTGS2
GO_PURINERGIC_NUCLEOTIDE_RECEPTOR_SIGNALING_PATHWAY	GO_PURINERGIC_NUCLEOTIDE_RECEPTOR_SIGNALING_PATHWAY	GO_PURINERGIC_NUCLEOTIDE_RECEPTOR_SIGNALING_PATHWAY	17	-0.50904	-1.67854	0.0159823	0.291542	0.271586	7019	tags=59%, list=20%, signal=47%	ANO6/P2RX7/P2RX2/P2RX5/PTAFR/P2RX4/P2RY12/P2RY1/P2RY8
GO_RESPONSE_TO_INTERFERON_GAMMA	GO_RESPONSE_TO_INTERFERON_GAMMA	GO_RESPONSE_TO_INTERFERON_GAMMA	174	0.27725	1.40199	0.0162215	0.295077	0.274878	8577	tags=30%, list=25%, signal=23%	NOS2/PRKCD/TRIM68/IRF6/FLNB/MEFV/TLR2/CCL20/CCL24/ARG1/CAMK2G/CALCOCO2/CDC37/GSN/ACTR3/CCL16/CDC42EP4/ACTR2/OASL/IFITM2/TDGF1/CASP1/GBP5/HLA-DQA1/GBP1/HLA-DRB1/TRIM21/GBP4/PARP14/STAR/TRIM5/STXBP3/TRIM26/HLA-E/NR1H3/RAB43/HLA-DPB1/CYP27B1/ZYX/TRIM25/VIM/HLA-DQB2/LGALS9/HLA-DPA1/CXCL16/IL12RB1/IRF4/IRF2/HLA-DRA/IFITM1/CCL13/CCL1
GO_RNA_DESTABILIZATION	GO_RNA_DESTABILIZATION	GO_RNA_DESTABILIZATION	31	-0.412586	-1.62393	0.0162726	0.295179	0.274973	8040	tags=42%, list=23%, signal=32%	METTL16/DHX36/PUM1/HNRNPR/ZFP36L1/GIGYF2/ROCK1/YTHDF3/ZFP36/YTHDF2/DXO/ZC3H12A
GO_REGULATION_OF_ATPASE_ACTIVITY	GO_REGULATION_OF_ATPASE_ACTIVITY	GO_REGULATION_OF_ATPASE_ACTIVITY	71	0.351562	1.53525	0.0163884	0.295914	0.275658	8170	tags=37%, list=24%, signal=28%	DYNLL1/ATP1B3/PPIF/DNAJC9/NCAPH/DNAJB6/TOR1AIP2/DNM2/CHTOP/HSCB/NAPA/MYL4/DNAJB1/ATP1B1/DNAJC10/RGN/DNAJA1/DNAJB11/DNAJC1/FGF10/PFN2/ALDOB/TNNI3/TMEM64/DNAJB4/MYBPC3
GO_NEURON_PROJECTION_GUIDANCE	GO_NEURON_PROJECTION_GUIDANCE	GO_NEURON_PROJECTION_GUIDANCE	259	0.25591	1.36371	0.0164042	0.295914	0.275658	7622	tags=25%, list=22%, signal=20%	DPYSL5/ZSWIM8/ZSWIM5/CYFIP2/EFNA5/CYFIP1/NR4A3/GRB10/EFNA3/DCC/SEMA3B/LRP1/SPTBN4/MAPK7/ERBB2/SLIT3/ROBO3/DOK6/SHC1/PSPN/SEMA4F/CDK5/EPHA3/NTN1/SEMA3A/PLXNB1/PLA2G10/FEZF2/ARX/GAB2/PTCH1/SHH/GLI2/EZR/CDH4/MEGF8/MYPN/BSG/KIF5A/NEO1/NRTN/TNR/SMO/TBR1/LAMB2/VSTM2L/SEMA6B/SEMA4C/FYN/GBX1/FLRT2/PRKCQ/SHC3/EPHA7/CNTN4/SEMA4G/EPHA6/PTPRA/EXT1/SEMA5A/PIK3CD/EFNA1/ZSWIM4/PLXNA1/LAMA2/DAB1
GO_CHROMOSOME_ORGANIZATION_INVOLVED_IN_MEIOTIC_CELL_CYCLE	GO_CHROMOSOME_ORGANIZATION_INVOLVED_IN_MEIOTIC_CELL_CYCLE	GO_CHROMOSOME_ORGANIZATION_INVOLVED_IN_MEIOTIC_CELL_CYCLE	57	0.374966	1.56328	0.0166587	0.299673	0.279159	4478	tags=30%, list=13%, signal=26%	UBE2B/CCNE2/REC8/NCAPD3/NCAPH/MEI1/MEIKIN/MEI4/RAD51C/TEX11/MAEL/SYCE2/NDC1/BAG6/CCNB1IP1/BUB1B/FANCD2
GO_REGULATION_OF_DENDRITE_MORPHOGENESIS	GO_REGULATION_OF_DENDRITE_MORPHOGENESIS	GO_REGULATION_OF_DENDRITE_MORPHOGENESIS	88	0.332179	1.50781	0.016725	0.299704	0.279189	4513	tags=25%, list=13%, signal=22%	CHRNA3/LRP8/PPP1R9A/SIPA1L1/NFATC4/RAB21/DBN1/ABI2/HECW1/ACTR2/TIAM1/FBXO31/NGEF/CDK5/RAP2A/PTEN/SARM1/DNM1L/PARP6/NEDD4L/ANKRD27/YWHAH
GO_SIGNAL_RELEASE_FROM_SYNAPSE	GO_SIGNAL_RELEASE_FROM_SYNAPSE	GO_SIGNAL_RELEASE_FROM_SYNAPSE	162	0.279833	1.40174	0.0168032	0.299704	0.279189	5539	tags=25%, list=16%, signal=21%	DNAJC5/NCS1/VPS18/HTR2A/CHRNA3/CALM3/PPP1R9A/PIP5K1C/CACNA1B/SLC5A7/STX11/UNC13C/CHRNB4/STX1B/GIPC1/CNR1/SYT4/CHRNA4/BACE1/PSEN1/SYP/PDZD11/BRAF/PRKCG/SV2A/CDK5/VAMP1/SNCAIP/NAPA/SLC30A1/RIMS4/DNM1L/LIN7B/PTPRN2/GRIK5/OTOF/SYN2/BRSK1/KCNC4/CPLX2
GO_POSITIVE_REGULATION_OF_EPITHELIAL_TO_MESENCHYMAL_TRANSITION	GO_POSITIVE_REGULATION_OF_EPITHELIAL_TO_MESENCHYMAL_TRANSITION	GO_POSITIVE_REGULATION_OF_EPITHELIAL_TO_MESENCHYMAL_TRANSITION	45	0.399803	1.58408	0.0168054	0.299704	0.279189	7908	tags=44%, list=23%, signal=34%	PDPN/TCF7L2/JAG1/SMAD3/FOXC1/LOXL2/TIAM1/TWIST1/AXIN2/ENG/SERPINB3/SMAD2/ACVR1/DAB2/BMP2/MTOR/GLIPR2/ALX1/IL1B/LEF1
GO_ARTERY_MORPHOGENESIS	GO_ARTERY_MORPHOGENESIS	GO_ARTERY_MORPHOGENESIS	59	0.371874	1.56247	0.0168451	0.299704	0.279189	5277	tags=27%, list=15%, signal=23%	TBX1/JAG1/FOXC1/NOTCH3/SIX1/NPRL3/FOXF1/LRP1/HAND2/SEC24B/COL3A1/PRDM1/HEY1/ENG/PRRX1/HPGD
GO_KIDNEY_EPITHELIUM_DEVELOPMENT	GO_KIDNEY_EPITHELIUM_DEVELOPMENT	GO_KIDNEY_EPITHELIUM_DEVELOPMENT	130	0.296692	1.4332	0.017033	0.30222	0.281533	9686	tags=36%, list=28%, signal=26%	NPHS1/AGT/JAG1/PODXL/SMAD3/FOXC1/CALB1/SIX1/DLL1/SFRP1/FGF1/ACAT1/PTCH1/GREB1L/NPHS2/SHH/SIX2/PGF/WT1/SMO/LAMB2/RARA/BMPER/PECAM1/EPHA7/BCL2/SMAD2/WNT1/BMP2/PAX8/HEYL/NPNT/ARG2/FAT4/PBX1/KLF15/HOXD11/UMOD/FGF2/SIX4/DCHS1/EYA1/MTSS1/TFAP2B/WNT4/DLG1/CER1
GO_PHOTOPERIODISM	GO_PHOTOPERIODISM	GO_PHOTOPERIODISM	24	-0.451977	-1.65035	0.0171514	0.302619	0.281904	9372	tags=50%, list=27%, signal=37%	RBM4/PML/PPP1CC/CRTC1/AGRP/USP2/TP53/FBXL3/PPP1CB/PER3/PPP1CA
GO_PURINERGIC_RECEPTOR_ACTIVITY	GO_PURINERGIC_RECEPTOR_ACTIVITY	GO_PURINERGIC_RECEPTOR_ACTIVITY	19	-0.490779	-1.68159	0.017199	0.302619	0.281904	7019	tags=42%, list=20%, signal=34%	P2RX2/P2RX5/PTAFR/P2RX4/P2RY12/P2RY1/P2RY8
GO_PROTON_TRANSPORTING_V_TYPE_ATPASE_V0_DOMAIN	GO_PROTON_TRANSPORTING_V_TYPE_ATPASE_V0_DOMAIN	GO_PROTON_TRANSPORTING_V_TYPE_ATPASE_V0_DOMAIN	10	0.633905	1.65309	0.0172264	0.302619	0.281904	5913	tags=40%, list=17%, signal=33%	ATP6V0A2/ATP6V0E1/ATP6V0D1/TCIRG1
GO_REGULATION_OF_SYNAPTIC_VESICLE_CYCLE	GO_REGULATION_OF_SYNAPTIC_VESICLE_CYCLE	GO_REGULATION_OF_SYNAPTIC_VESICLE_CYCLE	111	0.307698	1.44909	0.0172516	0.302619	0.281904	7715	tags=34%, list=22%, signal=27%	DNAJC5/CDH2/NCS1/VPS18/HTR2A/CALM3/CYFIP1/STX1B/GIPC1/CNR1/SYT4/CHRNA4/BACE1/SH3GL1/SYP/BRAF/PRKCG/CDK5/PTEN/VAMP1/SLC2A4/NAPA/BSN/RIMS4/PPP3CB/DNM1L/GRIK5/BRSK1/CPLX2/RAP1A/DRD2/DNM1/PCDH17/PFN2/GRIPAP1/RIMS3/PRKCB/PREPL
GO_REGULATION_OF_NEUROTRANSMITTER_SECRETION	GO_REGULATION_OF_NEUROTRANSMITTER_SECRETION	GO_REGULATION_OF_NEUROTRANSMITTER_SECRETION	101	0.317647	1.47583	0.0172928	0.302619	0.281904	7715	tags=34%, list=22%, signal=26%	NCS1/VPS18/HTR2A/CHRNA3/CALM3/PPP1R9A/CHRNB4/STX1B/GIPC1/CNR1/SYT4/CHRNA4/BACE1/SYP/BRAF/PRKCG/CDK5/VAMP1/SNCAIP/NAPA/SLC30A1/RIMS4/DNM1L/GRIK5/KCNC4/CPLX2/RAP1A/DRD2/SNCG/PFN2/TACR2/RIMS3/PRKCB/PREPL
GO_ION_CHANNEL_BINDING	GO_ION_CHANNEL_BINDING	GO_ION_CHANNEL_BINDING	121	0.304252	1.45373	0.0173351	0.302619	0.281904	6303	tags=26%, list=18%, signal=22%	KCND3/KCNH5/DIAPH1/CALM3/PPP1R9A/DPP10/S100A10/FLNA/LRRC38/YWHAZ/HRC/LYN/FHL1/SH3GL1/KCNC1/RIMS4/ARRB1/FKBP1B/PRKCSH/KCNE2/ACTN2/PKP2/NEDD4L/YWHAH/HTT/FYN/CALM2/RNF207/KCNG4/KCNH1/SCN5A/LRRC55
GO_3_5_EXODEOXYRIBONUCLEASE_ACTIVITY	GO_3_5_EXODEOXYRIBONUCLEASE_ACTIVITY	GO_3_5_EXODEOXYRIBONUCLEASE_ACTIVITY	12	0.602943	1.67201	0.0173943	0.302838	0.282108	3931	tags=50%, list=11%, signal=44%	POLE/EXO5/TREX2/EXD2/APEX2/TATDN1
GO_NEGATIVE_REGULATION_OF_NUCLEOBASE_CONTAINING_COMPOUND_METABOLIC_PROCESS	GO_NEGATIVE_REGULATION_OF_NUCLEOBASE_CONTAINING_COMPOUND_METABOLIC_PROCESS	GO_NEGATIVE_REGULATION_OF_NUCLEOBASE_CONTAINING_COMPOUND_METABOLIC_PROCESS	141	-0.258743	-1.39399	0.0174457	0.302921	0.282185	6012	tags=28%, list=17%, signal=23%	MSH3/MAD2L2/RBM42/SLX4/RPS13/ATM/TNKS2/RPS3/SLX1A/RNF169/SRSF4/RAD50/NBN/TEN1/SMG6/SLX1B/H1FOO/GNL3L/HIST1H1A/SFSWAP/DNMT3L/TSPO/KLHL15/MSH6/ZSCAN4/ZRANB3/TERF2IP/RNF20/NUDT16/ESR1/NCOR2/CDK9/ZC3H14/HIST1H1C/CCNT1/ZC3H12A/HIST1H1D/CTR9
GO_RESPONSE_TO_ANESTHETIC	GO_RESPONSE_TO_ANESTHETIC	GO_RESPONSE_TO_ANESTHETIC	66	0.355094	1.52704	0.0175769	0.304302	0.283472	6573	tags=32%, list=19%, signal=26%	TAC1/PRKCE/HTR2A/ATG7/PTK2B/HOMER2/HNMT/CNR1/DNM2/F7/TIAM1/PRKCG/CDK5/GOT2/SMPD1/ADA/DRD4/GPI/DNMT3A/DRD2/MTOR
GO_CELL_REDOX_HOMEOSTASIS	GO_CELL_REDOX_HOMEOSTASIS	GO_CELL_REDOX_HOMEOSTASIS	72	0.347012	1.5182	0.0176389	0.304302	0.283472	6106	tags=29%, list=18%, signal=24%	NOS2/PRDX1/GLRX5/KRIT1/GLRX/LPO/PRDX2/GCLC/TXNDC12/TMX1/TXNDC5/QSOX1/HVCN1/TXNL1/GLRX3/DNAJC10/PDIA4/TXNRD1/TXNDC15/NCF4/GRXCR1
GO_FATTY_ACID_BETA_OXIDATION	GO_FATTY_ACID_BETA_OXIDATION	GO_FATTY_ACID_BETA_OXIDATION	71	0.349061	1.52433	0.0177798	0.304302	0.283472	8161	tags=37%, list=24%, signal=28%	ETFB/ACAA1/BDH2/ACOX3/ACADL/ECHS1/CNR1/ECHDC1/ECI2/HADHB/SLC25A17/ACAT1/ABCD1/SCP2/TWIST1/ACAA2/GCDH/FABP1/CPT1C/CRAT/MTOR/IRS1/ACOXL/DECR1/PEX2/AKT2
GO_MONOCARBOXYLIC_ACID_BINDING	GO_MONOCARBOXYLIC_ACID_BINDING	GO_MONOCARBOXYLIC_ACID_BINDING	59	0.369982	1.55452	0.0177897	0.304302	0.283472	8372	tags=39%, list=24%, signal=30%	VDR/RXRA/FFAR4/ACOX3/PCCA/MCCC1/UGT1A8/UGT1A3/UGT1A1/UGT1A9/SCP2/CYP27C1/ALOX5AP/FABP6/RARA/FABP1/ALB/AKR1C2/UCP1/ACOXL/CRABP1/LRAT/UGT1A7
GO_PROTON_EXPORTING_ATPASE_ACTIVITY_PHOSPHORYLATIVE_MECHANISM	GO_PROTON_EXPORTING_ATPASE_ACTIVITY_PHOSPHORYLATIVE_MECHANISM	GO_PROTON_EXPORTING_ATPASE_ACTIVITY_PHOSPHORYLATIVE_MECHANISM	13	0.583229	1.65593	0.0179296	0.304302	0.283472	5494	tags=46%, list=16%, signal=39%	ATP2A3/ATP6V1C1/ATP2A1/ATP6V1G1/ATP6V0D1/ATP6V1E1
GO_RESPONSE_TO_PEPTIDE_HORMONE	GO_RESPONSE_TO_PEPTIDE_HORMONE	GO_RESPONSE_TO_PEPTIDE_HORMONE	391	0.236612	1.31618	0.0179767	0.304302	0.283472	6638	tags=23%, list=19%, signal=19%	CDC6/ATP6V0A2/ADCY5/PRKCD/STAT5A/CSK/SOGA1/TLR2/CYFIP1/AGT/CACYBP/RAB8A/ARG1/MYO5A/ZBTB7B/NR4A3/PHEX/GRB10/ATP6V1C1/ATP6V1B2/PFKFB1/SLA2/LYN/ATP6V1G1/PKM/GDF15/F7/QDPR/MAS1/HSF1/ADCY4/GCLC/IGFBP1/ATP6V1D/UCP2/SHC1/BRAF/GGH/CSHL1/NDEL1/APRT/NEFL/PTEN/ATP6V0E1/SLC2A4/MARS/INSRR/CAD/SLC2A8/PAK1/GLP2R/DENND4C/ENHO/FOXO6/GOT2/PDE3B/NFKB1/ATP6V1F/ACTN2/GH1/BSG/HDAC9/IDE/ADCY6/STAR/FOXO1/AREG/GCG/STXBP3…
GO_SUPEROXIDE_ANION_GENERATION	GO_SUPEROXIDE_ANION_GENERATION	GO_SUPEROXIDE_ANION_GENERATION	31	0.443127	1.60798	0.0181249	0.304302	0.283472	7638	tags=39%, list=22%, signal=30%	PRKCD/PON3/ITGAM/AGT/NOX4/PRG3/SOD1/CD177/EGFR/AATF/NCF1/SYK
GO_REGULATION_OF_PROTEASOMAL_UBIQUITIN_DEPENDENT_PROTEIN_CATABOLIC_PROCESS	GO_REGULATION_OF_PROTEASOMAL_UBIQUITIN_DEPENDENT_PROTEIN_CATABOLIC_PROCESS	GO_REGULATION_OF_PROTEASOMAL_UBIQUITIN_DEPENDENT_PROTEIN_CATABOLIC_PROCESS	115	0.303868	1.44127	0.0181282	0.304302	0.283472	5561	tags=29%, list=16%, signal=24%	RNF14/ANKIB1/HSPA1B/DDRGK1/MAPK9/GIPC1/TRIB2/RAD23B/CCAR2/RAD23A/AURKA/GCLC/PSEN1/PARK7/UBE2V2/RBX1/SVIP/BCAP31/PLK1/UBQLN4/WAC/ZFAND2A/SGTA/SHH/CSNK1E/TAF9/BAG6/PRICKLE1/BBS7/HSPA1A/PSMD10/FHIT/MTM1
GO_CELL_CELL_RECOGNITION	GO_CELL_CELL_RECOGNITION	GO_CELL_CELL_RECOGNITION	66	0.354885	1.52614	0.0182046	0.304302	0.283472	10667	tags=45%, list=31%, signal=32%	ASTL/ZP3/ZP4/TCP1/DOCK8/CRISP1/SPAM1/ADAM2/CD9/MSN/ALDOA/ZP1/HVCN1/CATSPERB/ZPBP2/PRF1/HSPA1L/SPESP1/CCT8/UBAP2L/PRSS37/CCT3/CATSPER1/CCT4/SPA17/ST6GALNAC6/DLG1/ATP8B3/CATSPERG/NCK2
GO_MYOTUBE_DIFFERENTIATION	GO_MYOTUBE_DIFFERENTIATION	GO_MYOTUBE_DIFFERENTIATION	88	0.330848	1.50177	0.0182454	0.304302	0.283472	8368	tags=36%, list=24%, signal=28%	PLEKHO1/FLOT1/MYF6/FLT3LG/NPHS1/TBX1/SMYD1/SIX1/GDF15/BCL9/NFATC2/CD53/KLHL41/BARX2/SHH/HDAC9/SMO/SMYD3/CDON/XBP1/IGF1/TRIM72/BCL2/KCNH1/WNT1/MTOR/MYEF2/MAPK14/CAV3/RBM24/PPP3CA/ACTA1
GO_POSITIVE_REGULATION_OF_UBIQUITIN_PROTEIN_LIGASE_ACTIVITY	GO_POSITIVE_REGULATION_OF_UBIQUITIN_PROTEIN_LIGASE_ACTIVITY	GO_POSITIVE_REGULATION_OF_UBIQUITIN_PROTEIN_LIGASE_ACTIVITY	12	0.597745	1.65759	0.0182469	0.304302	0.283472	6108	tags=50%, list=18%, signal=41%	CDC14B/RAB1A/PLK1/PTEN/MASTL/GORASP1
GO_CELLULAR_DEFENSE_RESPONSE	GO_CELLULAR_DEFENSE_RESPONSE	GO_CELLULAR_DEFENSE_RESPONSE	48	0.389733	1.56663	0.018283	0.304302	0.283472	10938	tags=52%, list=32%, signal=36%	PTK2B/LSP1/CD5L/ITK/IL1RL2/FOSL1/NCR1/NCR2/CCR2/PRF1/TCIRG1/CX3CR1/VEZF1/KLRG1/NCF1/DCDC2/SPN/UMOD/LY96/KLRC2/CCR6/CD300C/CXCL9/BCL10/FCMR
GO_PHYSIOLOGICAL_CARDIAC_MUSCLE_HYPERTROPHY	GO_PHYSIOLOGICAL_CARDIAC_MUSCLE_HYPERTROPHY	GO_PHYSIOLOGICAL_CARDIAC_MUSCLE_HYPERTROPHY	26	0.465739	1.62003	0.0183272	0.304302	0.283472	9211	tags=54%, list=27%, signal=40%	DDX39B/GATA4/AGT/PIN1/G6PD/PAK1/YY1/IGF1/MAP2K4/MTOR/PARP2/CAV3/ADRA1A/GSK3A
GO_PALMITOYL_COA_HYDROLASE_ACTIVITY	GO_PALMITOYL_COA_HYDROLASE_ACTIVITY	GO_PALMITOYL_COA_HYDROLASE_ACTIVITY	12	-0.571182	-1.68611	0.0183664	0.304302	0.283472	6276	tags=75%, list=18%, signal=61%	ACOT8/BAAT/ACOT1/THEM4/ACOT2/ACOT4/PPT1/THEM5
GO_NEPHRON_EPITHELIUM_DEVELOPMENT	GO_NEPHRON_EPITHELIUM_DEVELOPMENT	GO_NEPHRON_EPITHELIUM_DEVELOPMENT	99	0.317807	1.47196	0.0183884	0.304302	0.283472	12009	tags=48%, list=35%, signal=32%	NPHS1/AGT/JAG1/PODXL/FOXC1/CALB1/SIX1/DLL1/FGF1/ACAT1/PTCH1/GREB1L/NPHS2/SHH/SIX2/PGF/WT1/SMO/LAMB2/PECAM1/BCL2/WNT1/BMP2/PAX8/HEYL/NPNT/FAT4/PBX1/KLF15/HOXD11/UMOD/FGF2/SIX4/DCHS1/EYA1/MTSS1/TFAP2B/WNT4/DLG1/WNT9B/PROM1/GREM1/TACSTD2/IQGAP1/MEF2C/FOXD1/MYC/LIF
GO_POSITIVE_REGULATION_OF_SUBSTRATE_ADHESION_DEPENDENT_CELL_SPREADING	GO_POSITIVE_REGULATION_OF_SUBSTRATE_ADHESION_DEPENDENT_CELL_SPREADING	GO_POSITIVE_REGULATION_OF_SUBSTRATE_ADHESION_DEPENDENT_CELL_SPREADING	33	0.436498	1.61142	0.0184219	0.304302	0.283472	11311	tags=52%, list=33%, signal=35%	CDC42/C1QBP/RAC3/S100A10/FLNA/DOCK1/DNM2/BRAF/FGA/ARHGEF7/PREX1/CRKL/DMTN/FGB/FGG/DOCK5/MYADM
GO_NEGATIVE_REGULATION_OF_CELL_CYCLE_PHASE_TRANSITION	GO_NEGATIVE_REGULATION_OF_CELL_CYCLE_PHASE_TRANSITION	GO_NEGATIVE_REGULATION_OF_CELL_CYCLE_PHASE_TRANSITION	221	0.261752	1.36602	0.0184388	0.304302	0.283472	7972	tags=29%, list=23%, signal=23%	CDC6/PSMC2/CDC14B/SPDL1/PSMC5/PSMB1/CRADD/PIDD1/BABAM1/GJC2/PSME2/FHL1/ANAPC15/PSMA3/LCMT1/AURKA/CDC25C/RBX1/GPNMB/PSMB7/FBXO31/ATF5/CDKN2D/PLK1/PTEN/C10orf99/IK/WEE1/PSMD6/CDT1/BUB3/ZNF207/PSME3/GADD45A/MIIP/VPS4A/BUB1B/PSMA6/PSMC3/TRIAP1/PSMC6/SKP1/ARID3A/ORC1/BRSK1/PSMD10/PSMD14/PSMC4/CASP2/DUSP1/PSMD1/HUS1/GML/BCL2/PSMB9/CHMP4C/ZNF655/MAD1L1/RINT1/CDK1/XRCC3/RAD21/PCBP4/PSMA4/RPA2
GO_INTERMEDIATE_FILAMENT_ORGANIZATION	GO_INTERMEDIATE_FILAMENT_ORGANIZATION	GO_INTERMEDIATE_FILAMENT_ORGANIZATION	22	0.492303	1.63293	0.0184998	0.304302	0.283472	7523	tags=41%, list=22%, signal=32%	EPPK1/DNAJB6/NEFL/SHH/PKP2/NEFM/MTM1/VIM/DES
GO_POSITIVE_REGULATION_OF_WNT_SIGNALING_PATHWAY	GO_POSITIVE_REGULATION_OF_WNT_SIGNALING_PATHWAY	GO_POSITIVE_REGULATION_OF_WNT_SIGNALING_PATHWAY	167	0.276813	1.39334	0.0185081	0.304302	0.283472	7071	tags=26%, list=20%, signal=21%	PSMC2/UBE2B/TLR2/CTDNEP1/DIXDC1/PIN1/PSMC5/PSMB1/NKD1/SMAD3/FAM53B/JRK/PSME2/SFRP1/PSMA3/CCAR2/PSMB7/LGR5/SMURF2/PSMD6/PSME3/SULF1/SHH/CSNK1E/NFKB1/AXIN2/WNK1/PSMA6/PSMC3/ATP6AP2/PSMC6/PSMD10/PSMD14/PSMC4/PSMD1/EGFR/DAB2/PSMB9/BMP2/DKK2/TERT/FGF10/SEMA5A/SFRP4
GO_POSITIVE_REGULATION_OF_PROTEOLYSIS	GO_POSITIVE_REGULATION_OF_PROTEOLYSIS	GO_POSITIVE_REGULATION_OF_PROTEOLYSIS	323	0.245511	1.33888	0.018528	0.304302	0.283472	8074	tags=29%, list=23%, signal=23%	PSMC2/MEFV/ASTL/TBC1D10A/CYFIP2/PTK2B/RNF14/AIFM1/PSMC5/SMURF1/ANKIB1/SMAD3/CRADD/EFNA3/HSPA1B/DDRGK1/CCDC22/MAPK9/PIDD1/RHOA/CLPX/TRIB2/LYN/PSME2/HSPE1/NLRP2/GSN/HSF1/MBP/RAD23A/AURKA/GCLC/PSEN1/UBE2V2/RBX1/BCAP31/PLK1/PTEN/TNF/CASP1/ZFAND2A/ARRB1/BTRC/NLRP12/IFI16/PSME3/SGTA/DIABLO/TANK/CSNK1E/APOPT1/USP50/KCNE2/RGN/MUL1/KARS/BAG6/TIMM17A/PSMC3/SH3D19/PRICKLE1/FYN/PSMC6/BBS7/PDCD5/HSPA1A/PSMD10…
GO_CATALYTIC_ACTIVITY_ACTING_ON_DNA	GO_CATALYTIC_ACTIVITY_ACTING_ON_DNA	GO_CATALYTIC_ACTIVITY_ACTING_ON_DNA	174	0.275143	1.39133	0.0185988	0.304302	0.283472	5355	tags=24%, list=15%, signal=20%	NEIL2/METTL4/POLE/TOP3A/CHD1L/TEP1/EXO5/MUTYH/TREX2/POLQ/MCM9/EXD2/RAD1/POLG/DNASE1L3/POLD2/APTX/EME2/XRCC6/ALKBH2/RAD51C/HELB/NEIL3/NTHL1/APEX2/RAD54L/MCM7/DNASE1/POLG2/TATDN1/XRCC5/DCLRE1C/RECQL4/LIG1/POLL/DCLRE1B/EME1/POLA2/TOP3B/MGMT/VRTN
GO_CELLULAR_RESPONSE_TO_GONADOTROPIN_STIMULUS	GO_CELLULAR_RESPONSE_TO_GONADOTROPIN_STIMULUS	GO_CELLULAR_RESPONSE_TO_GONADOTROPIN_STIMULUS	18	0.533383	1.66949	0.018622	0.304302	0.283472	4678	tags=33%, list=13%, signal=29%	HMGCS1/GCLM/EFNA5/GCLC/WT1/STAR
GO_RESPONSE_TO_CARBOHYDRATE	GO_RESPONSE_TO_CARBOHYDRATE	GO_RESPONSE_TO_CARBOHYDRATE	207	0.265124	1.37073	0.0186471	0.304302	0.283472	6605	tags=25%, list=19%, signal=20%	GATA4/ADCY5/GCLM/RAB11FIP5/PRKCE/PLA2G6/DYNLL1/HMGCR/EFNA5/ATG7/TCF7L2/PTK2B/NDUFA9/RHOA/POLG/LYN/LRP1/SIDT2/GCKR/NOX4/GCLC/TIAM1/UCP2/NR1D1/PTEN/ZNF236/ARRB1/SARM1/PPP3CB/CDT1/PIH1D1/FKBP1B/LRP5/VSNL1/MLXIPL/MPC2/HMGN3/STAR/GCG/PTPRN2/GRIK5/GJB6/CPB2/EIF2B2/KHK/GOT1/XBP1/RAP1A/SMAD2/MAP2K4/GPR27
GO_TISSUE_REGENERATION	GO_TISSUE_REGENERATION	GO_TISSUE_REGENERATION	54	0.376557	1.55159	0.0186679	0.304302	0.283472	4581	tags=26%, list=13%, signal=23%	MYF6/EPPK1/ENO3/PTPN12/KLK6/PKM/PAX7/GSN/BCL9/IGFBP1/TM4SF4/EYS/IFRD1/DUSP10
GO_GLUTAMATE_RECEPTOR_ACTIVITY	GO_GLUTAMATE_RECEPTOR_ACTIVITY	GO_GLUTAMATE_RECEPTOR_ACTIVITY	27	0.456748	1.60395	0.0187864	0.304302	0.283472	4958	tags=41%, list=14%, signal=35%	GRIA2/GRIA3/GRID1/PTK2B/GRID2/GRIK4/GRIA4/GRIK1/GRIA1/GRM8/GRIK5
GO_TRANSMITTER_GATED_CHANNEL_ACTIVITY	GO_TRANSMITTER_GATED_CHANNEL_ACTIVITY	GO_TRANSMITTER_GATED_CHANNEL_ACTIVITY	58	0.370997	1.55404	0.0187964	0.304302	0.283472	6343	tags=29%, list=18%, signal=24%	GRIA2/GRIA3/CHRNA3/GRID1/PTK2B/CHRNB4/GRID2/CHRNA4/GRIK4/GRIA4/GABRB3/GRIK1/GRIA1/GRIK5/CHRND/GABRA6/GABRA3
GO_RNA_POLYADENYLATION	GO_RNA_POLYADENYLATION	GO_RNA_POLYADENYLATION	41	-0.372865	-1.5656	0.0188279	0.304302	0.283472	8040	tags=44%, list=23%, signal=34%	SYMPK/CPSF1/CPEB1/PCF11/APP/AHCYL1/CPSF7/ZC3H3/CLP1/WDR33/CPSF2/RNF20/CDK9/ZC3H14/SCAF8/CCNT1/CTR9
GO_POSITIVE_REGULATION_OF_TRANSCRIPTION_REGULATORY_REGION_DNA_BINDING	GO_POSITIVE_REGULATION_OF_TRANSCRIPTION_REGULATORY_REGION_DNA_BINDING	GO_POSITIVE_REGULATION_OF_TRANSCRIPTION_REGULATORY_REGION_DNA_BINDING	24	0.479027	1.6307	0.0188995	0.304302	0.283472	6041	tags=38%, list=17%, signal=31%	FOXC1/DDRGK1/POU4F1/PARK7/HAND2/ENHO/TWIST1/IGF1/TRAF6
GO_REGULATION_OF_OSSIFICATION	GO_REGULATION_OF_OSSIFICATION	GO_REGULATION_OF_OSSIFICATION	161	0.277791	1.38991	0.0189346	0.304302	0.283472	8346	tags=32%, list=24%, signal=24%	TAC1/CHSY1/PTK2B/JAG1/HEMGN/NELL1/SMURF1/SMAD3/TMEM119/ANKH/GNAS/SFRP1/SOX11/GPM6B/GDPD2/HAND2/TNF/UCMA/CEBPD/FGF23/TOB1/PTCH1/NOCT/SIX2/KREMEN1/TWIST1/AXIN2/LRP5/PTGER4/ZMPSTE24/ISG15/AREG/GLI1/CYP27B1/PHOSPHO1/IGF1/ID4/BCL2/ACVR1/BMP2/BMP2K/OSR2/GDF10/CTHRC1/MAPK14/NPNT/TMEM64/RORB/PBX1/SRGN/IFITM1
GO_PROTEIN_AUTOPROCESSING	GO_PROTEIN_AUTOPROCESSING	GO_PROTEIN_AUTOPROCESSING	14	0.57268	1.66509	0.0189606	0.304302	0.283472	3305	tags=36%, list=10%, signal=32%	PISD/PCSK2/PIDD1/KLK6/CASP1
GO_MICROTUBULE_ASSOCIATED_COMPLEX	GO_MICROTUBULE_ASSOCIATED_COMPLEX	GO_MICROTUBULE_ASSOCIATED_COMPLEX	147	0.283094	1.39606	0.0190272	0.304302	0.283472	5369	tags=22%, list=15%, signal=19%	KIF28P/MEFV/DYNLL1/LRP8/DYNLT1/DYNLRB1/DYNC2H1/WDR34/CCDC114/NUDCD3/DNAL1/KIF1A/BIRC5/DNAH17/AURKA/KIF15/CCDC65/HAUS8/NDEL1/KIFC2/RP1/DYNC2LI1/FNTB/DNAH12/ACTR1B/KIF4A/KIF5A/DCTN1/DRC1/DNAH8/MAP1B/KIF22/HAUS1
GO_CELL_DIVISION_SITE	GO_CELL_DIVISION_SITE	GO_CELL_DIVISION_SITE	63	0.361242	1.53637	0.0190731	0.304302	0.283472	7300	tags=32%, list=21%, signal=25%	TUBGCP6/TUBGCP2/RND2/RAB21/RHOA/PSD2/MASTL/HMCN2/PDXP/ARF6/RHOC/SPIRE2/KLHDC8B/PLCD3/RHOD/ANLN/RND3/DCTN3/HTR3A/PLEKHG6
GO_INTRACELLULAR_STEROL_TRANSPORT	GO_INTRACELLULAR_STEROL_TRANSPORT	GO_INTRACELLULAR_STEROL_TRANSPORT	21	0.499472	1.63836	0.0190987	0.304302	0.283472	4678	tags=38%, list=13%, signal=33%	CES1/ANXA2P2/SERAC1/OSBP/LDLRAP1/SCP2/VPS4A/STAR
GO_POSITIVE_REGULATION_OF_DEPHOSPHORYLATION	GO_POSITIVE_REGULATION_OF_DEPHOSPHORYLATION	GO_POSITIVE_REGULATION_OF_DEPHOSPHORYLATION	53	0.376483	1.54441	0.0191577	0.304302	0.283472	7586	tags=32%, list=22%, signal=25%	PRKCD/CALM3/PPP1R15A/PIN1/SMAD3/PPP2R5D/PPP1R14D/RGN/SMPD1/PTPRC/CALM2/BMP2/RIPK3/MTOR/CHP2/NPNT/PINK1
GO_MUSCLE_TISSUE_DEVELOPMENT	GO_MUSCLE_TISSUE_DEVELOPMENT	GO_MUSCLE_TISSUE_DEVELOPMENT	360	0.23884	1.31744	0.0191653	0.304302	0.283472	8368	tags=28%, list=24%, signal=22%	MYL6/DDX39B/GATA4/RXRA/CFL2/FLNB/FLOT1/MYF6/HMGCR/IGSF22/NPHS1/TBX1/AGT/CACYBP/PIN1/GPCPD1/G6PD/SMAD3/EGLN1/FOXC1/RHOA/SMYD1/SIX1/NPRL3/PAX7/DLL1/SOX11/POU4F1/SGCB/NOX4/BCL9/MYOM3/CDK5/PTEN/PDGFRA/ACTC1/KLHL41/ELN/COL3A1/ATF3/PAK1/POPDC3/SGCZ/SHH/TWIST1/ACTN2/PKP2/WT1/HDAC9/FGF20/IFRD1/ENG/SMO/ZMPSTE24/KLF5/UBE4B/FHL2/CDON/GLI1/COPS2/BVES/RARA/FLCN/CHRND/MTM1/NRAP/LRRC10/YY1/NDRG4/IGF1/MYLK2/BCL2…
GO_PROTEIN_POLYMERIZATION	GO_PROTEIN_POLYMERIZATION	GO_PROTEIN_POLYMERIZATION	254	0.254805	1.35526	0.0192358	0.304677	0.283821	5473	tags=20%, list=16%, signal=17%	PRKCD/AP1AR/DIAPH1/TUBGCP6/PRKCE/RAC3/PPP1R9A/NPHS1/TUBGCP2/CYFIP1/PTK2B/PLEKHG2/CCL24/HAX1/COBL/HSPA1B/ACTR3C/RHOA/CAPZA1/ABI2/DRG1/ARPC1A/GSN/SPTBN4/ACTR3/CDC42EP4/ACTR2/NDEL1/ARL2/NEFL/CLASP1/ARPC3/TTC17/ELN/PAK1/WIPF3/ZNF207/WASH3P/CENPJ/DNM1L/FGA/ARF6/TENM1/DCTN1/STMN1/SPIRE2/ARPC1B/BBS4/BRK1/HSPA1A/CHMP2A/ARPC5
GO_OSTEOBLAST_PROLIFERATION	GO_OSTEOBLAST_PROLIFERATION	GO_OSTEOBLAST_PROLIFERATION	23	0.484058	1.62756	0.0194077	0.305594	0.284675	7511	tags=52%, list=22%, signal=41%	NELL1/SMAD3/TMEM119/RHOA/SFRP1/FIGNL1/PLXNB1/BCL2/BMP2/OSR2/CTHRC1/HPSE
GO_REGULATION_OF_SUPRAMOLECULAR_FIBER_ORGANIZATION	GO_REGULATION_OF_SUPRAMOLECULAR_FIBER_ORGANIZATION	GO_REGULATION_OF_SUPRAMOLECULAR_FIBER_ORGANIZATION	317	0.244841	1.33232	0.0194572	0.305594	0.284675	5268	tags=19%, list=15%, signal=16%	PRKCD/AP1AR/ITGB1BP1/CDC42/CFL2/TAC1/PRKCE/RAC3/PPP1R9A/NPHS1/CYFIP1/PTK2B/PLEKHG2/S100A10/CCL24/FLNA/HAX1/SMAD3/HSPA1B/ACTR3C/RHOA/PHLDB2/CAPZA1/ABI2/ARHGEF15/SFRP1/DRG1/ARPC1A/GSN/SPTBN4/NOX4/PSEN1/ACTR3/PARK7/CDC42EP4/ACTR2/BRAF/ARL2/CLASP1/ARPC3/ELN/PAK1/WIPF3/WASH3P/PDXP/DSTN/ARF6/PTGER4/ACTN2/TENM1/DCTN1/ARHGEF10L/STMN1/RHOC/SPIRE2/ARHGEF5/ARPC1B/BBS4/BRK1/MAP1B/HSPA1A
GO_REGULATION_OF_PROTEIN_POLYMERIZATION	GO_REGULATION_OF_PROTEIN_POLYMERIZATION	GO_REGULATION_OF_PROTEIN_POLYMERIZATION	194	0.266432	1.36748	0.0195001	0.305594	0.284675	9581	tags=32%, list=28%, signal=23%	PRKCD/AP1AR/PRKCE/RAC3/PPP1R9A/NPHS1/CYFIP1/PTK2B/PLEKHG2/CCL24/HAX1/HSPA1B/ACTR3C/RHOA/CAPZA1/ABI2/DRG1/ARPC1A/GSN/SPTBN4/ACTR3/CDC42EP4/ACTR2/ARL2/CLASP1/ARPC3/ELN/PAK1/WIPF3/WASH3P/ARF6/TENM1/DCTN1/STMN1/SPIRE2/ARPC1B/BBS4/BRK1/HSPA1A/ARPC5/MTOR/WASH6P/PFN2/WHAMM/CAV3/PSRC1/PICK1/PINK1/MKKS/VASP/PREX1/CAPZA2/VILL/CSF3/TPPP/TIGD5/CDK5R1/TWF2/VIL1/DMTN/TMSB15B/DLG1
GO_VESICLE_TARGETING_TO_FROM_OR_WITHIN_GOLGI	GO_VESICLE_TARGETING_TO_FROM_OR_WITHIN_GOLGI	GO_VESICLE_TARGETING_TO_FROM_OR_WITHIN_GOLGI	73	0.342266	1.49917	0.0195077	0.305594	0.284675	6613	tags=36%, list=19%, signal=29%	AP1AR/RAB1B/CD59/RAB1A/SEC31A/ARFGAP2/GBF1/SAR1B/SCFD1/TRAPPC4/SEC24B/SEC24C/NAPA/ARFGAP3/GRIA1/TMED9/SEC23IP/SEC22B/AREG/STX5/TRAPPC1/ANKRD28/TMED10/GORASP1/TRAPPC10/TRAPPC6A
GO_REGULATION_OF_DENDRITE_DEVELOPMENT	GO_REGULATION_OF_DENDRITE_DEVELOPMENT	GO_REGULATION_OF_DENDRITE_DEVELOPMENT	141	0.28754	1.40965	0.019529	0.305594	0.284675	4513	tags=22%, list=13%, signal=19%	CHRNA3/LRP8/PPP1R9A/SIPA1L1/CYFIP1/NFATC4/COBL/RAB21/DBN1/DCC/RHOA/ABI2/CAMK1D/HECW1/RAB17/PSEN1/ACTR2/TIAM1/FBXO31/NGEF/CDK5/RAP2A/PTEN/SARM1/FOXO6/DNM1L/PARP6/ARF6/NEDD4L/ANKRD27/YWHAH
GO_ODORANT_BINDING	GO_ODORANT_BINDING	GO_ODORANT_BINDING	27	0.453823	1.59368	0.0196176	0.306242	0.28528	13429	tags=81%, list=39%, signal=50%	OR14C36/OR8G3P/OR8A1/OR8G2P/OBP2A/OR8D1/OBP2B/OR14J1/OR5AK2/OR5I1/OR5H14/OR8H3/OR5AP2/OR9Q1/OR13A1/OR5P2/OR8J3/OR5M10/OR8B12/OR8J1/OR5AK3P/OR5L2
GO_REGULATION_OF_PROTEASOMAL_PROTEIN_CATABOLIC_PROCESS	GO_REGULATION_OF_PROTEASOMAL_PROTEIN_CATABOLIC_PROCESS	GO_REGULATION_OF_PROTEASOMAL_PROTEIN_CATABOLIC_PROCESS	173	0.273984	1.38484	0.0199693	0.310984	0.289697	5561	tags=27%, list=16%, signal=22%	PSMC2/RNF14/PSMC5/ANKIB1/HSPA1B/DDRGK1/MAPK9/GIPC1/TRIB2/PSME2/RAD23B/CCAR2/RAD23A/AURKA/GCLC/PSEN1/PARK7/HSP90AB3P/UBE2V2/RBX1/SVIP/BCAP31/PRKCG/PLK1/UBQLN4/WAC/ZFAND2A/BTRC/PSME3/SGTA/SHH/CSNK1E/KCNE2/TAF9/BAG6/PSMC3/PRICKLE1/PSMC6/BBS7/HSPA1A/PSMD10/PSMD14/RHBDF1/PSMC4/FHIT/MTM1
GO_TRANSLATION_ELONGATION_FACTOR_ACTIVITY	GO_TRANSLATION_ELONGATION_FACTOR_ACTIVITY	GO_TRANSLATION_ELONGATION_FACTOR_ACTIVITY	19	-0.481695	-1.65046	0.0201474	0.313008	0.291582	6340	tags=53%, list=18%, signal=43%	EIF5A2/ABTB1/EEF2/EIF5A/EEF1G/EEF1A1/EIF5AL1/EEF1A1P5/EEF1D
GO_RESPONSE_TO_GONADOTROPIN	GO_RESPONSE_TO_GONADOTROPIN	GO_RESPONSE_TO_GONADOTROPIN	27	0.452661	1.5896	0.0202826	0.314357	0.292838	6841	tags=33%, list=20%, signal=27%	HMGCS1/GCLM/EFNA5/MAS1/GCLC/WT1/STAR/PAPPA/PAX8
GO_DETECTION_OF_STIMULUS_INVOLVED_IN_SENSORY_PERCEPTION	GO_DETECTION_OF_STIMULUS_INVOLVED_IN_SENSORY_PERCEPTION	GO_DETECTION_OF_STIMULUS_INVOLVED_IN_SENSORY_PERCEPTION	224	0.259773	1.35838	0.0203449	0.314571	0.293038	13429	tags=54%, list=39%, signal=33%	OR6M1/OR2D2/HTR2A/FFAR4/OR14C36/OR51E2/PRDM12/OR8G3P/PPEF1/TRPA1/LPO/OR52A1/BACE1/OR6T1/BEST1/OR8A1/OR4F4/OR1J1/OR4K15/CCDC66/OR5V1/CACNA1F/OR2W3/EYS/OR8G2P/PKD2L1/TAS2R14/OR2H1/OR56B4/TAS2R30/FYN/OR7E24/CNGB1/OR6C3/ASIC3/PHF24/OR4C3/OR2T2/CACNA2D4/OR4D5/GNAT1/OR1A2/OR2A12/MKKS/OR2T35/OR8D1/OR1L6/OR10H2/OR14J1/OR2B3/OR2F2/OR5AK2/OR5I1/OR5H14/NR2F6/TAS2R5/CA6/CHRNA9/OR13C8/OR4A16/OR8H3/OR10A2/CST4…
GO_NEGATIVE_REGULATION_OF_MORPHOGENESIS_OF_AN_EPITHELIUM	GO_NEGATIVE_REGULATION_OF_MORPHOGENESIS_OF_AN_EPITHELIUM	GO_NEGATIVE_REGULATION_OF_MORPHOGENESIS_OF_AN_EPITHELIUM	15	0.556247	1.65007	0.0204426	0.315331	0.293746	3762	tags=40%, list=11%, signal=36%	NKD1/PHLDB2/PTEN/CLASP1/TNF/SULF1
GO_GOLGI_CIS_CISTERNA	GO_GOLGI_CIS_CISTERNA	GO_GOLGI_CIS_CISTERNA	27	-0.421403	-1.59528	0.0205668	0.316495	0.294831	5574	tags=33%, list=16%, signal=28%	LLGL1/GOLGA8R/GOLGA6A/GOLGA8K/GOLGA8O/GOLGA8S/GOLGA8T/GOLGA8N
GO_POSITIVE_REGULATION_OF_HUMORAL_IMMUNE_RESPONSE	GO_POSITIVE_REGULATION_OF_HUMORAL_IMMUNE_RESPONSE	GO_POSITIVE_REGULATION_OF_HUMORAL_IMMUNE_RESPONSE	13	0.576112	1.63572	0.020636	0.316671	0.294994	6928	tags=54%, list=20%, signal=43%	PHB/ZP3/ZP4/TNF/PTPRC/C6/KLK5
GO_POSITIVE_REGULATION_OF_DEFENSE_RESPONSE	GO_POSITIVE_REGULATION_OF_DEFENSE_RESPONSE	GO_POSITIVE_REGULATION_OF_DEFENSE_RESPONSE	448	0.228133	1.28285	0.0206854	0.316671	0.294994	6393	tags=22%, list=18%, signal=18%	PSMC2/MUC20/PRKCD/DMBT1/C1QBP/TAC1/FLOT1/PRKCE/SH2D1B/MUC5AC/AP1G1/ITGAM/TLR2/ZP3/AGT/MUC13/ICAM3/CCL24/ARG1/PSMC5/DDT/PSMB1/TMEM173/HSPA1B/CNR1/PLCG2/POLR3C/LYN/IL15/PSME2/MALT1/RASGRP1/PSMA3/MFHAS1/PARK7/XRCC6/TNFSF11/NPLOC4/LRRC14/PSMB7/SFTPD/NR1D1/TNF/C2CD4B/IFIH1/IKBKE/CCR2/GBP5/MARCO/PAK1/DDX60/BTRC/PSMD6/SARM1/NLRP12/NCR3/IFI16/PSME3/CNPY3/TANK/LILRA2/MUC21/XRCC5/NFKB1/FGA/RTN4/PTGER4/MAVS…
GO_FILOPODIUM_TIP	GO_FILOPODIUM_TIP	GO_FILOPODIUM_TIP	17	0.537294	1.65933	0.0207245	0.316671	0.294994	3836	tags=35%, list=11%, signal=31%	CYFIP1/MYO5A/ABI2/AP2A1/ABI1/MORN4
GO_ACTIN_BASED_CELL_PROJECTION	GO_ACTIN_BASED_CELL_PROJECTION	GO_ACTIN_BASED_CELL_PROJECTION	193	0.266241	1.36561	0.0210251	0.319977	0.298074	8072	tags=28%, list=23%, signal=22%	MUC20/CDC42/TBC1D10A/PPP1R9A/CYFIP1/PDPN/CIB2/PODXL/MYO5A/HOMER2/CDHR5/MYO1G/ATP6V1B2/SLC10A2/CALB1/ABI2/CBX6/KPTN/AP2A1/CDK5/PDGFRA/ACTC1/MSN/ABI1/WASH3P/MORN4/ARL4C/SLC27A4/EZR/ARF6/ACTN2/RHOC/ADCY6/TIAM2/MYO1A/AKR1B1/VEZT/ACTG2/ATP6V1E1/MTM1/PROM2/GRXCR1/ESPNL/ANTXR1/MYO7B/ELMOD3/TEK/PLEKHG6/PDZK1/PVALB/UBE2K/VASP/LOXHD1/MPP1
GO_SYNAPSE_ORGANIZATION	GO_SYNAPSE_ORGANIZATION	GO_SYNAPSE_ORGANIZATION	374	0.236482	1.30848	0.0210394	0.319977	0.298074	7846	tags=26%, list=23%, signal=20%	CBLN1/CDH2/SYNDIG1/CDC42/LRP8/PPP1R9A/ITGAM/EFNA5/CRIPT/TLR2/LRRC24/SIPA1L1/IGSF21/CYFIP1/LRFN5/PIN1/NFATC4/MYO5A/CLSTN3/ETV5/DBN1/EGLN1/DLG3/UNC13C/ZC4H2/TPBG/YWHAZ/RHOA/SIX1/ABI2/GRID2/ARHGEF15/POU4F1/RAB17/ERBB2/PSEN1/GABRB3/UBE2V2/ACTR2/TIAM1/NGEF/CDK5/NEFL/PTEN/ELFN1/TNF/NTN1/ALS2/PLXNB1/MUSK/BSN/DBNL/SLITRK6/DRP2/LRRC4C/DNM1L/COLQ/ABHD17B/ARF6/CDH9/MTMR2/DCTN1/LHFPL4/IL1RAP/SEZ6L/TNR/LAMB2/…
GO_REGULATION_OF_PROTEIN_LOCALIZATION_TO_CENTROSOME	GO_REGULATION_OF_PROTEIN_LOCALIZATION_TO_CENTROSOME	GO_REGULATION_OF_PROTEIN_LOCALIZATION_TO_CENTROSOME	10	0.626632	1.63412	0.0212285	0.321583	0.29957	3160	tags=30%, list=9%, signal=27%	MARK4/CEP72/NUP62
GO_DYNEIN_COMPLEX	GO_DYNEIN_COMPLEX	GO_DYNEIN_COMPLEX	49	0.381252	1.54125	0.0212496	0.321583	0.29957	5200	tags=31%, list=15%, signal=26%	DYNLL1/DYNLT1/DYNLRB1/DYNC2H1/WDR34/CCDC114/NUDCD3/DNAL1/DNAH17/CCDC65/DYNC2LI1/DNAH12/DCTN1/DRC1/DNAH8
GO_G0_TO_G1_TRANSITION	GO_G0_TO_G1_TRANSITION	GO_G0_TO_G1_TRANSITION	43	-0.360787	-1.53547	0.0212936	0.321583	0.29957	7498	tags=37%, list=22%, signal=29%	BMI1/RRM2/FOXO4/SUZ12/MGA/EZH2/PCGF6/EPC1/PHC1/E2F1/MDM4/EHMT2/MED1/PHC3/TFDP2
GO_CALCINEURIN_MEDIATED_SIGNALING	GO_CALCINEURIN_MEDIATED_SIGNALING	GO_CALCINEURIN_MEDIATED_SIGNALING	44	0.395796	1.56456	0.021358	0.321654	0.299636	7195	tags=36%, list=21%, signal=29%	HOMER3/NFATC4/HOMER2/MAPK7/RCAN2/LMCD1/NFATC2/TNF/PPP3CB/NFAT5/FHL2/IGF1/MTOR/CHP2/NRG1/PPP3R1
GO_CYTOPLASMIC_TRANSLATION	GO_CYTOPLASMIC_TRANSLATION	GO_CYTOPLASMIC_TRANSLATION	90	-0.286142	-1.42249	0.0214076	0.321654	0.299636	8557	tags=48%, list=25%, signal=36%	JAKMIP1/ETF1/RBM4/DPH1/RPS23/RPL31/FMR1/RPL18/CPEB3/RPL15/CPEB2/RPL32/RPL35A/RPL11/RPL38/DHX36/RPS29/CPEB1/DPH6/DPH3P1/EEF2/RPL26/RPL29/RPL24/RPL13A/RPL18A/EIF3F/RPL36/EIF5/RPS21/RPL30/RPL26L1/RPLP1/RPLP0/YTHDF2/LIN28A/EIF3A/RPL39/NCK1/EIF2D/RPL36A/RPL8
GO_CARBON_OXYGEN_LYASE_ACTIVITY	GO_CARBON_OXYGEN_LYASE_ACTIVITY	GO_CARBON_OXYGEN_LYASE_ACTIVITY	68	0.347424	1.50232	0.0215389	0.321654	0.299636	4207	tags=28%, list=12%, signal=25%	NEIL2/ENOSF1/CA3/ENO4/ENO3/PTS/ECHS1/POLQ/ECHDC1/PARK7/XRCC6/FH/HADHB/NEIL3/NTHL1/CA8/APEX2/XRCC5/POLL
GO_REGULATION_OF_UBIQUITIN_DEPENDENT_PROTEIN_CATABOLIC_PROCESS	GO_REGULATION_OF_UBIQUITIN_DEPENDENT_PROTEIN_CATABOLIC_PROCESS	GO_REGULATION_OF_UBIQUITIN_DEPENDENT_PROTEIN_CATABOLIC_PROCESS	141	0.285644	1.40036	0.0215393	0.321654	0.299636	6376	tags=30%, list=18%, signal=24%	PTK2B/RNF14/SMURF1/ANKIB1/HSPA1B/DDRGK1/CCDC22/MAPK9/GIPC1/PDCL3/TRIB2/RAD23B/CCAR2/RAD23A/AURKA/GCLC/PSEN1/PARK7/UBE2V2/RBX1/SVIP/BCAP31/PLK1/PTEN/UBQLN4/WAC/ZFAND2A/SGTA/SHH/CSNK1E/TAF9/BAG6/PRICKLE1/BBS7/HSPA1A/PSMD10/CSNK2A2/FHIT/MTM1/SOCS5/DAB2/WNT1
GO_AEROBIC_RESPIRATION	GO_AEROBIC_RESPIRATION	GO_AEROBIC_RESPIRATION	84	0.330019	1.48577	0.0215805	0.321654	0.299636	4830	tags=23%, list=14%, signal=20%	SLC25A14/SDHAF2/COX7B/BNIP3/MDH1/OGDH/MDH1B/MTFR1L/IDH3B/FH/NDUFA4/MTFR1/SUCLA2/IDH3G/UQCRHL/IDE/COX15/COX10/UQCR10
GO_SUBSTRATE_ADHESION_DEPENDENT_CELL_SPREADING	GO_SUBSTRATE_ADHESION_DEPENDENT_CELL_SPREADING	GO_SUBSTRATE_ADHESION_DEPENDENT_CELL_SPREADING	82	0.331409	1.48659	0.0216002	0.321654	0.299636	1733	tags=16%, list=5%, signal=15%	AP1AR/ITGB1BP1/CDC42/C1QBP/RAC3/EFNA5/PDPN/MERTK/S100A10/FLNA/DOCK1/RAB1A/DNM2
GO_IRON_ION_TRANSPORT	GO_IRON_ION_TRANSPORT	GO_IRON_ION_TRANSPORT	71	0.34335	1.49939	0.021645	0.321654	0.299636	6481	tags=30%, list=19%, signal=24%	STEAP4/ATP6V0A2/ATP6V1C1/ATP6V1B2/CLTC/CUBN/DNM2/STEAP2/ATP6V1G1/ATP6V1D/ATP6V0E1/CP/SLC25A28/ABCB6/ATP6V1F/FLVCR2/ATP6V0D1/ATP6V1E1/ASIC3/TCIRG1/SLC22A17
GO_UNFOLDED_PROTEIN_BINDING	GO_UNFOLDED_PROTEIN_BINDING	GO_UNFOLDED_PROTEIN_BINDING	121	0.299539	1.43121	0.0217423	0.321661	0.299643	7861	tags=31%, list=23%, signal=24%	HSPA14/DNAJB5/PPIF/PPIAL4C/AIP/PPIAL4A/PPIA/HSPA1B/TCP1/DNAJB6/NUDCD3/TMEM67/CLPX/HSPE1/CDC37L1/CDC37/HSPA9/ST13/HSP90AB3P/NUDC/DNAJB1/PPIC/NDUFAF1/DNAJA1/CCT6B/PFDN1/HSPA1A/HSPA1L/DNAJB11/DNAJA4/PPIAL4D/CCT8/SERPINH1/PPIE/GRPEL2/DNAJB4/MKKS
GO_POST_EMBRYONIC_ANIMAL_ORGAN_DEVELOPMENT	GO_POST_EMBRYONIC_ANIMAL_ORGAN_DEVELOPMENT	GO_POST_EMBRYONIC_ANIMAL_ORGAN_DEVELOPMENT	15	-0.516032	-1.64277	0.0217977	0.321661	0.299643	8281	tags=53%, list=24%, signal=41%	MYO7A/KLF4/MYO1E/VEGFA/BAX/MFAP2/FZD5
GO_I_KAPPAB_KINASE_NF_KAPPAB_SIGNALING	GO_I_KAPPAB_KINASE_NF_KAPPAB_SIGNALING	GO_I_KAPPAB_KINASE_NF_KAPPAB_SIGNALING	245	-0.220044	-1.28471	0.021827	0.321661	0.299643	7507	tags=31%, list=22%, signal=24%	MYD88/TRIM62/IKBKG/WNT5A/CANT1/OTUD7B/MTDH/TNIP1/IKBKB/PDPK1/DHX36/TRAF3IP2/RPS27A/CARD8/TICAM2/TBK1/LURAP1L/UBA52/ALPK1/CAPN3/F2R/OPTN/SLC35B2/ERC1/CASP10/TRAF2/EDAR/NDFIP2/ROR1/CARD9/LURAP1/SHISA5/MIER1/HDAC1/TIAF1/ROCK1/EDA/TICAM1/WLS/CPNE1/TLR3/NFKBID/RELB/UBE2V1/TMEM9B/HACD3/CHUK/TAB1/RNF31/MAP3K3/LPAR1/SIRT1/PIM2/MID2/RIOK3/TIFAB/BIRC2/ZNF675/RHOH/CARD11/SLC44A2/PLK2/BIRC3/TERF2IP/ESR1/SLC2…
GO_COA_HYDROLASE_ACTIVITY	GO_COA_HYDROLASE_ACTIVITY	GO_COA_HYDROLASE_ACTIVITY	19	-0.47562	-1.62965	0.0218673	0.321661	0.299643	6610	tags=58%, list=19%, signal=47%	ACOT8/BAAT/ACOT1/THEM4/ACOT2/HIBCH/ACOT4/ACSBG2/PPT1/THEM5
GO_ATPASE_ACTIVATOR_ACTIVITY	GO_ATPASE_ACTIVATOR_ACTIVITY	GO_ATPASE_ACTIVATOR_ACTIVITY	24	0.4729	1.60984	0.02191	0.321661	0.299643	8170	tags=50%, list=24%, signal=38%	ATP1B3/NCAPH/DNAJB6/TOR1AIP2/HSCB/DNAJB1/ATP1B1/DNAJC10/DNAJA1/DNAJC1/DNAJB4/MYBPC3
GO_UBIQUITIN_SPECIFIC_PROTEASE_BINDING	GO_UBIQUITIN_SPECIFIC_PROTEASE_BINDING	GO_UBIQUITIN_SPECIFIC_PROTEASE_BINDING	11	0.605139	1.6287	0.021999	0.321661	0.299643	4429	tags=55%, list=13%, signal=48%	CLTC/RAD23A/PARK7/PTEN/DERL1/BAG6
GO_POSITIVE_REGULATION_OF_CELL_GROWTH	GO_POSITIVE_REGULATION_OF_CELL_GROWTH	GO_POSITIVE_REGULATION_OF_CELL_GROWTH	152	0.278279	1.38063	0.0220296	0.321661	0.299643	7971	tags=30%, list=23%, signal=23%	DDX39B/EXOSC2/CDC42/EFNA5/CYFIP1/RND2/PTK2B/RNF157/PIN1/SMURF1/BRAT1/CPNE9/RHOA/TAF9B/EXTL3/SFRP1/SYT4/LRP1/ERBB2/IGFBP1/ADNP2/NDEL1/NTN1/PAK1/ZFYVE27/CDH4/MEGF8/NEDD4L/MUL1/TAF9/GDI1/MAP1B/PSMD10/IGF1/LIMK1/BCL2/EGFR/AVP/MTOR/DNPH1/SEMA5A/PARP2/CXCL16/EIF4G1/LEF1/IST1
GO_MITOCHONDRIAL_TRANSPORT	GO_MITOCHONDRIAL_TRANSPORT	GO_MITOCHONDRIAL_TRANSPORT	218	-0.228993	-1.31747	0.0220418	0.321661	0.299643	7282	tags=31%, list=21%, signal=25%	DNAJC30/TST/SLC25A22/OPA1/HK2/ARIH2/HTRA2/STAT3/SLC25A6/TOMM20L/SLC25A5/SLC25A38/BID/SAE1/COX5B/PARL/PAM16/UBE2J2/MRS2/NDUFA13/TOMM5/SFXN3/CHCHD4/PPP1R13B/BAX/SLC25A29/TIMM50/THEM4/ALKBH7/UBL5/STOML2/TOMM20/E2F1/COX18/LMAN1/CPT1A/SPG7/TP53/SLC25A13/SLC25A24/RHOT1/PRKAA1/MGARP/SLC25A20/IMMP1L/TIMM23B/RNF31/MIPEP/PRKAB2/SLC9A1/TSPO/UCP3/SLC8B1/SLC25A16/SLC25A36/TP53BP2/MTX2/RAC2/SLC25A15/SLC25A33/S…
GO_RESPONSE_TO_HEPATOCYTE_GROWTH_FACTOR	GO_RESPONSE_TO_HEPATOCYTE_GROWTH_FACTOR	GO_RESPONSE_TO_HEPATOCYTE_GROWTH_FACTOR	19	-0.474006	-1.62412	0.0223587	0.325374	0.303102	2839	tags=37%, list=8%, signal=34%	ADAMTS12/HGF/LGMN/BCAR1/APPL2/SIRT2
GO_ADENYLATE_CYCLASE_ACTIVITY	GO_ADENYLATE_CYCLASE_ACTIVITY	GO_ADENYLATE_CYCLASE_ACTIVITY	10	0.622199	1.62256	0.0224465	0.325374	0.303102	4664	tags=30%, list=13%, signal=26%	ADCY5/ADCY4/ADCY6
GO_CAMP_BIOSYNTHETIC_PROCESS	GO_CAMP_BIOSYNTHETIC_PROCESS	GO_CAMP_BIOSYNTHETIC_PROCESS	10	0.622199	1.62256	0.0224465	0.325374	0.303102	4664	tags=30%, list=13%, signal=26%	ADCY5/ADCY4/ADCY6
GO_ENTRAINMENT_OF_CIRCADIAN_CLOCK_BY_PHOTOPERIOD	GO_ENTRAINMENT_OF_CIRCADIAN_CLOCK_BY_PHOTOPERIOD	GO_ENTRAINMENT_OF_CIRCADIAN_CLOCK_BY_PHOTOPERIOD	20	-0.470203	-1.63504	0.0225192	0.325701	0.303406	9372	tags=55%, list=27%, signal=40%	RBM4/PML/PPP1CC/CRTC1/USP2/TP53/FBXL3/PPP1CB/PER3/PPP1CA
GO_CELLULAR_RESPONSE_TO_ORGANIC_CYCLIC_COMPOUND	GO_CELLULAR_RESPONSE_TO_ORGANIC_CYCLIC_COMPOUND	GO_CELLULAR_RESPONSE_TO_ORGANIC_CYCLIC_COMPOUND	492	0.223002	1.26304	0.022636	0.326663	0.304302	6723	tags=22%, list=19%, signal=18%	HMGCS1/ADCY5/VDR/TRIM68/RXRA/GCLM/NR2F1/GRAMD1A/ABHD2/DIAPH1/FLOT1/NR1I2/LRP8/EFNA5/PHB/ATG7/NCOA4/RNF14/AIFM1/CIB2/NR2E3/WBP2/RAPGEF1/ARG1/APLP1/NFATC4/OR51E2/NR4A3/PHEX/TMEM173/GRAMD1C/DDRGK1/RALB/SCGB2A1/RHOA/SIX1/IL15/FOXF1/DNM2/PAQR7/SFRP1/RAE1/PAQR8/HSF1/POU4F1/NR3C2/NOX4/TRIP4/GCLC/GABRB3/PARK7/ACTR2/NR1D1/CYP1A1/TNF/RNF4/UGT1A1/ESR2/IFIH1/MSN/PAK1/BTRC/FGF23/PTCH1/DNM1L/PDXP/RORC/SOD1/NFK…
GO_REVERSE_CHOLESTEROL_TRANSPORT	GO_REVERSE_CHOLESTEROL_TRANSPORT	GO_REVERSE_CHOLESTEROL_TRANSPORT	14	-0.533699	-1.66019	0.0227106	0.327013	0.304628	5450	tags=43%, list=16%, signal=36%	ABCA1/CLU/SCARB1/APOE/APOA2
GO_CELLULAR_RESPONSE_TO_INSULIN_STIMULUS	GO_CELLULAR_RESPONSE_TO_INSULIN_STIMULUS	GO_CELLULAR_RESPONSE_TO_INSULIN_STIMULUS	196	0.263554	1.35569	0.0228298	0.328002	0.305549	6638	tags=26%, list=19%, signal=21%	ATP6V0A2/PRKCD/SOGA1/CYFIP1/AGT/RAB8A/MYO5A/ZBTB7B/GRB10/ATP6V1C1/ATP6V1B2/SLA2/ATP6V1G1/PKM/GCLC/IGFBP1/ATP6V1D/UCP2/SHC1/NDEL1/APRT/PTEN/ATP6V0E1/SLC2A4/MARS/INSRR/SLC2A8/PAK1/DENND4C/ENHO/FOXO6/PDE3B/ATP6V1F/HDAC9/IDE/STAR/FOXO1/SERPINA12/WDTC1/ATP6V0D1/ATP6V1E1/GOT1/XBP1/PRKCQ/TCIRG1/TRIM72/MZB1/INHBB/PDK2/IRS1
GO_POSITIVE_REGULATION_OF_PROTEIN_SUMOYLATION	GO_POSITIVE_REGULATION_OF_PROTEIN_SUMOYLATION	GO_POSITIVE_REGULATION_OF_PROTEIN_SUMOYLATION	11	-0.585995	-1.68693	0.0229369	0.328765	0.306261	4284	tags=45%, list=12%, signal=40%	GNL3/PIAS3/TOLLIP/HDAC4
GO_REGULATION_OF_INNATE_IMMUNE_RESPONSE	GO_REGULATION_OF_INNATE_IMMUNE_RESPONSE	GO_REGULATION_OF_INNATE_IMMUNE_RESPONSE	400	0.232096	1.29295	0.0229842	0.328765	0.306261	6393	tags=23%, list=18%, signal=19%	PSMC2/MUC20/PRKCD/DMBT1/C1QBP/FLOT1/PRKCE/SH2D1B/MUC5AC/AP1G1/LRP8/ITGAM/TLR2/MUC13/ICAM3/ARG1/PSMC5/PSMB1/TMEM173/HSPA1B/FGR/PLCG2/POLR3C/LYN/PSME2/NCR1/MALT1/RASGRP1/CDC37/PSMA3/MFHAS1/XRCC6/NPLOC4/LRRC14/PSMB7/SFTPD/NR1D1/NLRC3/IFIH1/IKBKE/GBP5/MARCO/PAK1/DDX60/BTRC/PSMD6/SARM1/NCR3/IFI16/PSME3/CNPY3/TANK/LILRA2/MUC21/XRCC5/NFKB1/FGA/RTN4/MAVS/MUL1/DHX58/ABCE1/DUSP10/PARP14/MUC19/PSMA6/PSMC3/T…
GO_THYROID_GLAND_DEVELOPMENT	GO_THYROID_GLAND_DEVELOPMENT	GO_THYROID_GLAND_DEVELOPMENT	23	0.474493	1.5954	0.0230885	0.329531	0.306974	6919	tags=39%, list=20%, signal=31%	TBX1/SMAD3/SIX1/BRAF/TG/SHH/THRB/PAX8/FGF10
GO_REGULATION_OF_PODOSOME_ASSEMBLY	GO_REGULATION_OF_PODOSOME_ASSEMBLY	GO_REGULATION_OF_PODOSOME_ASSEMBLY	14	0.562722	1.63613	0.0233621	0.330905	0.308254	4828	tags=43%, list=14%, signal=37%	MAPK9/RHOA/GSN/TNF/MSN/ARHGEF5
GO_POSITIVE_REGULATION_OF_LEUKOCYTE_DIFFERENTIATION	GO_POSITIVE_REGULATION_OF_LEUKOCYTE_DIFFERENTIATION	GO_POSITIVE_REGULATION_OF_LEUKOCYTE_DIFFERENTIATION	132	0.288749	1.39794	0.0233808	0.330905	0.308254	8326	tags=32%, list=24%, signal=24%	SART1/FLT3LG/ZBTB7B/HAX1/RHOA/GNAS/IL1RL2/IL15/MALT1/RASGRP1/POU4F1/VNN1/TNFSF11/IL7R/TNF/SHH/GLI2/CD46/TOX/DUSP10/PTPRC/AP3B1/RAG1/ADA/IL7/RARA/XBP1/TRAF6/SOCS5/LGALS9/CD74/CASP8/TESPA1/ANXA1/SYK/IL12RB1/TMEM64/LEF1/GPR68/IL34/CD86/EGR3
GO_HISTONE_H4_DEACETYLATION	GO_HISTONE_H4_DEACETYLATION	GO_HISTONE_H4_DEACETYLATION	11	-0.584162	-1.68166	0.0234098	0.330905	0.308254	4421	tags=55%, list=13%, signal=48%	HDAC1/REST/HDAC3/HDAC4/SIRT2
GO_U12_TYPE_SPLICEOSOMAL_COMPLEX	GO_U12_TYPE_SPLICEOSOMAL_COMPLEX	GO_U12_TYPE_SPLICEOSOMAL_COMPLEX	27	0.448219	1.574	0.0234414	0.330905	0.308254	5184	tags=30%, list=15%, signal=25%	SNRPD3/SF3B5/SF3B4/ZMAT5/SNRNP35/SF3B2/RNPC3/SNRNP25
GO_CELLULAR_KETONE_METABOLIC_PROCESS	GO_CELLULAR_KETONE_METABOLIC_PROCESS	GO_CELLULAR_KETONE_METABOLIC_PROCESS	178	0.268992	1.36481	0.0234473	0.330905	0.308254	9246	tags=35%, list=27%, signal=26%	PSMC2/PRKCE/HMGCR/PSMC5/NR4A3/PSMB1/NDUFA9/ACADL/AZIN1/UGT1A8/CNR1/PSME2/COQ3/PSMA3/COQ5/PARK7/AKR1A1/FGF19/PSMB7/NR1D1/ABCD1/PSMD6/GOT2/PSME3/TWIST1/SRD5A2/STAR/PSMA6/PSMC3/PSMC6/AKR1B1/PSMD10/PSMD14/PSMC4/PDP1/PSMD1/GPI/FABP1/SIRT5/CRYZL1/AKR1C2/TPI1/PSMB9/BMP2/PDK2/MTOR/IRS1/LHB/SLC7A11/DHRS9/SIRT4/PSMA4/TREX1/AKT2/DHRS4/KDSR/CYP46A1/AFP/PSMD7/SLC7A7/ATP2B4/PSMA8
GO_NEGATIVE_REGULATION_OF_INCLUSION_BODY_ASSEMBLY	GO_NEGATIVE_REGULATION_OF_INCLUSION_BODY_ASSEMBLY	GO_NEGATIVE_REGULATION_OF_INCLUSION_BODY_ASSEMBLY	10	0.618928	1.61403	0.0234905	0.330905	0.308254	6066	tags=60%, list=17%, signal=50%	HSPA1B/DNAJB6/HSF1/DNAJB1/HSPA1A/DNAJA4
GO_LARGE_RIBOSOMAL_SUBUNIT	GO_LARGE_RIBOSOMAL_SUBUNIT	GO_LARGE_RIBOSOMAL_SUBUNIT	116	-0.265419	-1.3836	0.0236172	0.331969	0.309245	8557	tags=46%, list=25%, signal=35%	MRPL23/RPL18/SURF6/MPV17L2/MRPL10/RPL7L1/RPL5/RPL15/MRPL53/RPL32/RPL35A/MRPL41/RPL11/RPL38/MRPL42/MRPL57/NSUN3/RPLP2/ZNF622/RPL27/RPL7A/RPL10/RPL26/RPL13/RPL29/RPL23A/RPL24/RPL13A/RPL18A/MALSU1/RPL28/MRPL1/RPL23/RPL36/MRPL2/RPL30/RPL27A/RPL26L1/RPLP1/MRPL44/RPL37/RPL21/RPL3/RPL37A/RPLP0/RPL35/RPL39/RPL3L/MRPL4/RPL22L1/RPL36A/RPL8
GO_PROTEASOME_REGULATORY_PARTICLE_BASE_SUBCOMPLEX	GO_PROTEASOME_REGULATORY_PARTICLE_BASE_SUBCOMPLEX	GO_PROTEASOME_REGULATORY_PARTICLE_BASE_SUBCOMPLEX	12	0.586386	1.62609	0.023704	0.33247	0.309712	5576	tags=58%, list=16%, signal=49%	PSMC2/PSMC5/PSMC3/PSMC6/PSMD10/PSMC4/PSMD1
GO_CARDIAC_MUSCLE_TISSUE_DEVELOPMENT	GO_CARDIAC_MUSCLE_TISSUE_DEVELOPMENT	GO_CARDIAC_MUSCLE_TISSUE_DEVELOPMENT	201	0.2624	1.35167	0.0238777	0.333395	0.310573	8280	tags=28%, list=24%, signal=21%	DDX39B/GATA4/RXRA/IGSF22/AGT/CACYBP/PIN1/G6PD/EGLN1/FOXC1/NPRL3/DLL1/POU4F1/SGCB/NOX4/MYOM3/PTEN/PDGFRA/ACTC1/PAK1/SGCZ/ACTN2/PKP2/WT1/FGF20/ENG/ZMPSTE24/UBE4B/FHL2/GLI1/BVES/RARA/NRAP/LRRC10/YY1/NDRG4/IGF1/MYLK2/JPH2/ACVR1/BMP2/MAP2K4/MTOR/CSRP3/MYH7/NRG1/CDK1/PARP2/ZFPM1/MAPK14/CAV3/TNNI3/WNT2/MYBPC3/SAV1/ADRA1A
GO_REGULATION_OF_EPITHELIAL_TO_MESENCHYMAL_TRANSITION	GO_REGULATION_OF_EPITHELIAL_TO_MESENCHYMAL_TRANSITION	GO_REGULATION_OF_EPITHELIAL_TO_MESENCHYMAL_TRANSITION	78	0.331624	1.47209	0.0239007	0.333395	0.310573	7954	tags=36%, list=23%, signal=28%	SDHAF2/PDPN/TCF7L2/JAG1/SMAD3/FOXC1/PHLDB2/SFRP1/LOXL2/TIAM1/PTEN/CLASP1/EPHA3/TWIST1/AXIN2/ENG/SERPINB3/SMAD2/ACVR1/DAB2/BMP2/MTOR/GLIPR2/ALX1/IL1B/EFNA1/LEF1/ADIPOR1
GO_IRES_DEPENDENT_VIRAL_TRANSLATIONAL_INITIATION	GO_IRES_DEPENDENT_VIRAL_TRANSLATIONAL_INITIATION	GO_IRES_DEPENDENT_VIRAL_TRANSLATIONAL_INITIATION	10	-0.608354	-1.70227	0.0239718	0.333395	0.310573	4091	tags=30%, list=12%, signal=26%	EIF3A/EIF2D
GO_LIPID_CATABOLIC_PROCESS	GO_LIPID_CATABOLIC_PROCESS	GO_LIPID_CATABOLIC_PROCESS	303	0.243321	1.31731	0.0239753	0.333395	0.310573	6676	tags=24%, list=19%, signal=20%	RAB7A/PRKCD/AOAH/ABHD2/PRKCE/ETFB/PLA2G6/PCCB/CES1/ACAA1/BDH2/ABHD1/ACER1/ACOX3/PLA2G3/PNPLA7/PCCA/GPCPD1/ACADL/ECHS1/CES3/CNR1/PLCG2/LRP1/ECHDC1/PLCXD2/ECI2/PLCB4/HADHB/TNF/ABHD5/SLC25A17/PNPLA6/ACAT1/ABCD1/PLA2G10/FGF23/GBA2/SMPD4/SCP2/TRERF1/PDE3B/SLC27A4/PLD3/PLIN1/TWIST1/LIPJ/HACL1/PLA1A/PLA2G4D/YWHAH/LIPG/SMPD1/ENPP2/CIDEA/ASAH2/ACAA2/PLCD3/FABP6/PLCB2/MGLL/PLBD2/DAGLB/GCDH/CYP27B1/FABP1/NE…
GO_AORTA_MORPHOGENESIS	GO_AORTA_MORPHOGENESIS	GO_AORTA_MORPHOGENESIS	30	0.437823	1.57618	0.0242334	0.335092	0.312154	4523	tags=30%, list=13%, signal=26%	TBX1/JAG1/SIX1/NPRL3/LRP1/SEC24B/COL3A1/HEY1/ENG
GO_REGULATION_OF_RESPONSE_TO_WOUNDING	GO_REGULATION_OF_RESPONSE_TO_WOUNDING	GO_REGULATION_OF_RESPONSE_TO_WOUNDING	151	0.277698	1.37659	0.0242898	0.335092	0.312154	8348	tags=29%, list=24%, signal=22%	PRKCD/PRKCE/HMGCR/EPPK1/TBXA2R/PDPN/F11/SMAD3/FAP/PHLDB2/LYN/ANXA2P2/F7/LRP1/PRDX2/CD9/BRAF/NDEL1/PTEN/CLASP1/PDGFRA/PLG/KREMEN1/FKBP1B/C1QTNF1/FGA/TSPAN8/SMOC2/TNR/DUSP10/LRIG2/CPB2/XBP1/PRKCQ/KLK8/MTOR/HPSE/ANXA1/PTPRF/SYK/FCER1G/KRT1/SERPINE1/F12
GO_VOLTAGE_GATED_CATION_CHANNEL_ACTIVITY	GO_VOLTAGE_GATED_CATION_CHANNEL_ACTIVITY	GO_VOLTAGE_GATED_CATION_CHANNEL_ACTIVITY	131	0.28934	1.39928	0.0243227	0.335092	0.312154	6303	tags=26%, list=18%, signal=21%	KCND3/KCNH5/NCS1/KCNS3/KCNH4/CACNA1I/CACNG6/PTK2B/CACNA1B/LRRC38/CACNA2D3/CNR1/ANXA2P2/KCNV1/CDK5/KCNJ2/KCNC1/KCNJ12/CACNA1F/HVCN1/CACNG3/KCNK1/KCNE2/KCNJ18/KCNC3/CACNG8/CACNB1/KCNC4/KCNJ4/KCNG4/TPCN1/KCNH1/CACNA2D4/LRRC55
GO_SENSORY_PERCEPTION_OF_CHEMICAL_STIMULUS	GO_SENSORY_PERCEPTION_OF_CHEMICAL_STIMULUS	GO_SENSORY_PERCEPTION_OF_CHEMICAL_STIMULUS	214	0.259966	1.35012	0.0243408	0.335092	0.312154	13429	tags=55%, list=39%, signal=34%	OR6M1/OR2D2/FFAR4/OR14C36/OR51E2/TRPM5/OR8G3P/TRPA1/LPO/OR52A1/OR6T1/SCNN1G/OR8A1/OR4F4/OR1J1/OR4K15/TAAR5/OR5V1/OR2W3/OR8G2P/PKD2L1/TAS2R14/OR2H1/OR56B4/TAS2R30/BBS4/PLCB2/OR7E24/CNGB1/OR6C3/ASIC3/OR4C3/DRD2/OR2T2/OR4D5/GNAT1/OR1A2/OR2A12/MKKS/OR2T35/LEF1/NCAM2/ITPR3/OBP2A/OR8D1/OBP2B/OR1L6/OR10H2/OR14J1/OR2B3/OR2F2/OR5AK2/OR5I1/OR5H14/TAS2R5/CA6/NAV2/OR13C8/OR4A16/OR8H3/OR10A2/CST4/OR10J6P/OR1G…
GO_CYTOKINESIS	GO_CYTOKINESIS	GO_CYTOKINESIS	146	0.279973	1.37878	0.0243553	0.335092	0.312154	8313	tags=32%, list=24%, signal=24%	CDC6/CDC42/CDC14B/PRKCE/CALM3/CETN2/PIN1/RHOA/GIPC1/AURKA/ACTR3/CHMP6/ACTR2/PLK1/NUP62/CDT1/PDXP/KIF4A/ZFYVE26/VPS4A/STMN1/RHOC/SPIRE2/KLHDC8B/BBS4/ANLN/FLCN/CHMP2A/CALM2/PLK5/DRD2/DCTN3/OR1A2/SETD2/CHMP4C/ANXA11/CFL1/BCL2L1/CXCR5/NUSAP1/SON/MITD1/IST1/RAB11FIP3/PKP4/CUL3
GO_PROTEIN_DEMANNOSYLATION	GO_PROTEIN_DEMANNOSYLATION	GO_PROTEIN_DEMANNOSYLATION	19	-0.469191	-1.60762	0.02457	0.337331	0.31424	5173	tags=42%, list=15%, signal=36%	DERL2/MAN1A1/RNF185/MAN1A2/EDEM2/RNF139/RNF103
GO_PIGMENT_GRANULE	GO_PIGMENT_GRANULE	GO_PIGMENT_GRANULE	105	0.304209	1.42108	0.024754	0.338688	0.315505	6277	tags=26%, list=18%, signal=21%	RAB7A/PRDX1/DNAJC5/FLOT1/ATP1B3/MYO5A/RAB5C/RAB1A/ATP6V1B2/YWHAZ/CLTC/ANXA2P2/RAB17/GPR143/GPNMB/GGH/MLANA/RAB38/BSG/ANKRD27/SEC22B/PDIA4/CTSD/TMED10/SLC1A4/RPN1/ERP29
GO_ACTIVATION_OF_INNATE_IMMUNE_RESPONSE	GO_ACTIVATION_OF_INNATE_IMMUNE_RESPONSE	GO_ACTIVATION_OF_INNATE_IMMUNE_RESPONSE	290	0.245415	1.32182	0.0247794	0.338688	0.315505	5656	tags=23%, list=16%, signal=19%	PSMC2/MUC20/PRKCD/DMBT1/C1QBP/FLOT1/PRKCE/MUC5AC/ITGAM/TLR2/MUC13/ICAM3/PSMC5/PSMB1/TMEM173/HSPA1B/PLCG2/LYN/PSME2/MALT1/PSMA3/MFHAS1/XRCC6/NPLOC4/LRRC14/PSMB7/SFTPD/NR1D1/IFIH1/IKBKE/MARCO/PAK1/DDX60/BTRC/PSMD6/SARM1/IFI16/PSME3/CNPY3/TANK/LILRA2/MUC21/XRCC5/NFKB1/FGA/RTN4/MAVS/DHX58/MUC19/PSMA6/PSMC3/TRIM5/CLEC10A/NR1H3/FYN/PSMC6/SKP1/HSPA1A/PSMD10/PIK3AP1/RSAD2/PSMD14/PSMC4/NOD1/TNIP3/PSMD1/PA…
GO_PRIMARY_ACTIVE_TRANSMEMBRANE_TRANSPORTER_ACTIVITY	GO_PRIMARY_ACTIVE_TRANSMEMBRANE_TRANSPORTER_ACTIVITY	GO_PRIMARY_ACTIVE_TRANSMEMBRANE_TRANSPORTER_ACTIVITY	110	0.300234	1.41279	0.0248253	0.338688	0.315505	6116	tags=25%, list=18%, signal=21%	ABCB8/ATP6V0A2/ATP1B3/ATP2A3/SEC61G/ATP6V1C1/ATP6V1B2/ATP2A1/ATP6V1G1/TIMM23/ATP6V1D/ATP6V0E1/ABCG2/ABCD1/ABCA9/CD320/ATP2B2/ATP1B1/ABCB6/ATP6V1F/TIMM17A/ABCG5/ABCB4/ATP6V0D1/ATP6V1E1/TAP2/TCIRG1/ABCB11
GO_NEGATIVE_REGULATION_OF_INTERLEUKIN_12_PRODUCTION	GO_NEGATIVE_REGULATION_OF_INTERLEUKIN_12_PRODUCTION	GO_NEGATIVE_REGULATION_OF_INTERLEUKIN_12_PRODUCTION	16	0.534965	1.61728	0.0251018	0.341667	0.31828	3978	tags=31%, list=11%, signal=28%	MEFV/C1QBP/TIGIT/PIBF1/NFKB1
GO_NEGATIVE_REGULATION_OF_CALCIUM_MEDIATED_SIGNALING	GO_NEGATIVE_REGULATION_OF_CALCIUM_MEDIATED_SIGNALING	GO_NEGATIVE_REGULATION_OF_CALCIUM_MEDIATED_SIGNALING	29	0.442051	1.57637	0.0251489	0.341667	0.31828	11367	tags=59%, list=33%, signal=39%	HOMER3/CALM3/HOMER2/SLA2/ITPR1/MAPK7/FKBP1B/FHL2/CALM2/CD22/MTOR/CLIC2/ATP2B4/CASQ2/ACTN3/PLEK/MYOZ2
GO_LYMPH_VESSEL_DEVELOPMENT	GO_LYMPH_VESSEL_DEVELOPMENT	GO_LYMPH_VESSEL_DEVELOPMENT	24	0.468827	1.59597	0.0252551	0.342393	0.318956	3921	tags=29%, list=11%, signal=26%	TBX1/PDPN/VEGFC/LGALS8/FOXC1/PPP3CB/TMEM204
GO_SOMITE_DEVELOPMENT	GO_SOMITE_DEVELOPMENT	GO_SOMITE_DEVELOPMENT	83	0.327709	1.47265	0.0253799	0.343039	0.319557	7423	tags=31%, list=21%, signal=25%	MYF6/FRZB/COBL/PPP2R3A/NKD1/SMAD3/FOXC1/SIX1/FOXF1/DLL1/SFRP1/SOX11/PSEN1/ABI1/PTCH1/MESP2/RIPPLY2/SHH/AXIN2/SMO/DMRT2/POFUT1/WNT1/WDR19/NKX3-1/PAX1
GO_REGULATION_OF_CELL_SIZE	GO_REGULATION_OF_CELL_SIZE	GO_REGULATION_OF_CELL_SIZE	172	0.270023	1.36459	0.0254083	0.343039	0.319557	6184	tags=26%, list=18%, signal=22%	EFNA5/CYFIP1/RND2/IQGAP3/GNB3/RAB21/LAMTOR5/DCC/RHOA/SEMA3B/DNM2/LRP1/LRRC8E/SEMA4F/KCNN4/CDK5/NDEL1/PTEN/IL7R/NTN1/SEMA3A/MSN/PAK1/ZFYVE27/LARS/CDH4/MEGF8/RTN4/PRR16/TNR/IFRD1/SLC12A9/SEMA6B/SEMA4C/SLC12A7/GDI1/MAP1B/WDTC1/RAP1GAP2/ANXA7/VAV3/LIMK1/RARG/EPHA7/SEMA4G
GO_MITOTIC_SISTER_CHROMATID_COHESION	GO_MITOTIC_SISTER_CHROMATID_COHESION	GO_MITOTIC_SISTER_CHROMATID_COHESION	20	-0.463365	-1.61126	0.0254887	0.343411	0.319903	11266	tags=80%, list=32%, signal=54%	PDS5A/SLF1/H2AFY/NAA10/MAU2/ATRX/TNKS/PDS5B/SMC1A/DSCC1/NIPBL/RB1/SMC5/CDC20/SLF2
GO_IRON_ION_HOMEOSTASIS	GO_IRON_ION_HOMEOSTASIS	GO_IRON_ION_HOMEOSTASIS	80	0.329502	1.46865	0.0256135	0.344377	0.320804	5352	tags=28%, list=15%, signal=23%	STEAP4/ATP6V0A2/RHAG/BDH2/NCOA4/EGLN1/CUBN/STEAP2/ATP6V1G1/TTC7A/ABCG2/HMOX2/CP/SLC25A28/GLRX3/SOD1/ABCB6/NEO1/TMEM199/SKP1/SFXN2/ATP6V0D1
GO_NEGATIVE_REGULATION_OF_WNT_SIGNALING_PATHWAY	GO_NEGATIVE_REGULATION_OF_WNT_SIGNALING_PATHWAY	GO_NEGATIVE_REGULATION_OF_WNT_SIGNALING_PATHWAY	188	0.264867	1.35366	0.0257439	0.345416	0.321771	6407	tags=26%, list=18%, signal=21%	PSMC2/SDHAF2/CDH2/TCF7L2/FRZB/RAPGEF1/NFATC4/PSMC5/GRB10/PSMB1/NKD1/TLE3/PSME2/HECW1/SFRP1/NLK/LRP1/PSMA3/RBX1/TRABD2A/PSMB7/IGFBP1/MDFI/WNT5B/PSMD6/TBX18/PSME3/RBMS3/SHH/KREMEN1/TRABD2B/AXIN2/TSKU/TLE1/FOXO1/PSMA6/PSMC3/PRICKLE1/PSMC6/GLI1/PSMD10/PSMD14/PSMC4/PSMD1/FZD6/DAB2/PSMB9/BMP2
GO_TIGHT_JUNCTION_ORGANIZATION	GO_TIGHT_JUNCTION_ORGANIZATION	GO_TIGHT_JUNCTION_ORGANIZATION	51	-0.333393	-1.47613	0.0259319	0.347221	0.323453	7146	tags=29%, list=21%, signal=23%	STRN/IKBKB/SNAI1/PARD6B/ROCK1/LSR/TGFBR1/TGFB3/RAB13/EPHA2/PRKCI/MICALL2/FZD5/NPHP4
GO_INTERLEUKIN_4_PRODUCTION	GO_INTERLEUKIN_4_PRODUCTION	GO_INTERLEUKIN_4_PRODUCTION	34	0.41795	1.55753	0.0261449	0.349351	0.325437	8282	tags=50%, list=24%, signal=38%	CLECL1/ZP3/ITK/CD40LG/IL1RAP/HLA-E/CD3E/RARA/PRKCQ/LGALS9/ZFPM1/SYK/NDFIP1/IRF4/LEF1/FCER1G/CD86
GO_POSTSYNAPTIC_NEUROTRANSMITTER_RECEPTOR_ACTIVITY	GO_POSTSYNAPTIC_NEUROTRANSMITTER_RECEPTOR_ACTIVITY	GO_POSTSYNAPTIC_NEUROTRANSMITTER_RECEPTOR_ACTIVITY	50	0.373149	1.51203	0.0262697	0.350108	0.326142	7780	tags=36%, list=22%, signal=28%	GRIA3/CHRNA3/GRID1/CHRNB4/GRID2/CHRNA4/GRIK4/GABRB3/GRIK1/GRIA1/GABBR1/GRIK5/CHRND/GABRA6/GABRA3/CHRM1/GRM5/GLRA1
GO_POSITIVE_REGULATION_OF_TRANSCRIPTION_ELONGATION_FROM_RNA_POLYMERASE_II_PROMOTER	GO_POSITIVE_REGULATION_OF_TRANSCRIPTION_ELONGATION_FROM_RNA_POLYMERASE_II_PROMOTER	GO_POSITIVE_REGULATION_OF_TRANSCRIPTION_ELONGATION_FROM_RNA_POLYMERASE_II_PROMOTER	17	-0.485935	-1.60235	0.0263093	0.350108	0.326142	934	tags=24%, list=3%, signal=23%	EAPP/CDK9/CTR9
GO_ACTIN_FILAMENT_POLYMERIZATION	GO_ACTIN_FILAMENT_POLYMERIZATION	GO_ACTIN_FILAMENT_POLYMERIZATION	162	0.271963	1.36231	0.026405	0.35034	0.326359	5080	tags=21%, list=15%, signal=18%	PRKCD/AP1AR/DIAPH1/PRKCE/RAC3/PPP1R9A/NPHS1/CYFIP1/PTK2B/PLEKHG2/CCL24/HAX1/COBL/ACTR3C/RHOA/CAPZA1/ABI2/ARPC1A/GSN/SPTBN4/ACTR3/CDC42EP4/ACTR2/ARPC3/TTC17/ELN/WIPF3/WASH3P/ARF6/TENM1/SPIRE2/ARPC1B/BBS4/BRK1
GO_ORGANIC_HYDROXY_COMPOUND_BIOSYNTHETIC_PROCESS	GO_ORGANIC_HYDROXY_COMPOUND_BIOSYNTHETIC_PROCESS	GO_ORGANIC_HYDROXY_COMPOUND_BIOSYNTHETIC_PROCESS	241	0.252484	1.33313	0.0264346	0.35034	0.326359	5684	tags=22%, list=16%, signal=19%	HMGCS1/IDI1/VDR/SQLE/DHCR24/ACLY/CES1/HMGCR/OSBPL2/ACER1/PTK2B/MYO5A/DBH/DDT/G6PD/ADCYAP1R1/PTS/GIPC1/PLCG2/FDPS/QDPR/MAS1/PARK7/FGF1/FGF19/TPH2/PPIP5K1/PLCB4/NR1D1/HAND2/TNF/OSBP/SCP2/SOD1/NFKB1/SRD5A2/HMGCS2/INSM1/SPR/CYB5R1/DAO/DHFR/STAR/ASAH2/ACAA2/DHCR7/PLCD3/PLCB2/AKR1B1/PAH/NR4A2/CYP27B1/GOT1
GO_ORGANELLE_ENVELOPE_LUMEN	GO_ORGANELLE_ENVELOPE_LUMEN	GO_ORGANELLE_ENVELOPE_LUMEN	81	0.328879	1.46913	0.0266096	0.35194	0.327849	5215	tags=27%, list=15%, signal=23%	COA6/AIFM1/CACYBP/HAX1/TIMM8A/FGR/LYN/TIMM23/PARK7/AK2/NDUFA8/ARL2/DIABLO/NME4/SOD1/CHCHD2/STAR/COX17/NDUFS1/CHCHD7/TRIAP1/MICU2
GO_PHENOL_CONTAINING_COMPOUND_BIOSYNTHETIC_PROCESS	GO_PHENOL_CONTAINING_COMPOUND_BIOSYNTHETIC_PROCESS	GO_PHENOL_CONTAINING_COMPOUND_BIOSYNTHETIC_PROCESS	41	0.394459	1.53512	0.026962	0.355786	0.331432	7125	tags=32%, list=21%, signal=25%	MYO5A/DBH/DDT/GIPC1/PARK7/TPH2/HAND2/INSM1/DAO/PAH/NR4A2/HDC/SLC7A11
GO_POSITIVE_REGULATION_OF_ACTIN_FILAMENT_BUNDLE_ASSEMBLY	GO_POSITIVE_REGULATION_OF_ACTIN_FILAMENT_BUNDLE_ASSEMBLY	GO_POSITIVE_REGULATION_OF_ACTIN_FILAMENT_BUNDLE_ASSEMBLY	58	0.358824	1.50305	0.02701	0.355786	0.331432	4828	tags=26%, list=14%, signal=22%	ITGB1BP1/CDC42/TAC1/S100A10/FLNA/SMAD3/RHOA/ARHGEF15/SFRP1/NOX4/BRAF/PAK1/ARHGEF10L/RHOC/ARHGEF5
GO_LAMELLIPODIUM	GO_LAMELLIPODIUM	GO_LAMELLIPODIUM	180	0.265931	1.35187	0.027226	0.357191	0.33274	3850	tags=19%, list=11%, signal=17%	CDH2/ITGB1BP1/MEFV/FLOT1/RAC3/PPP1R9A/CYFIP1/PDPN/PTK2B/PODXL/HAX1/PLEKHG5/FAP/MYO1G/DOCK8/RHOA/ABI2/DNM2/GSN/ACTR3/ACTR2/GDPD2/KPTN/CDK5/FLOT2/ACTC1/ARPC3/ALS2/DBNL/PAK1/ABI1/ARHGAP31/WASH3P/PDXP
GO_POSITIVE_REGULATION_OF_BINDING	GO_POSITIVE_REGULATION_OF_BINDING	GO_POSITIVE_REGULATION_OF_BINDING	174	0.26833	1.35688	0.0272689	0.357191	0.33274	8020	tags=29%, list=23%, signal=22%	FLOT1/CALM3/TCF7L2/S100A10/TRAF4/PIN1/TMEM173/FOXC1/DDRGK1/RALB/ANXA2P2/LRP1/CDCA5/HSF1/POU4F1/PSEN1/PARK7/MFNG/TIAM1/HAND2/CDK5/NMD3/ENHO/ARRB1/CDT1/TWIST1/DERL1/AKTIP/STMN1/MARK3/GCG/RARA/CALM2/PYGO2/EDF1/IGF1/SPON1/ARHGEF7/TRAF6/EIF3C/BMP2/TERT/ACD/STPG1/CTHRC1/CLIC2/EIF4G1/IRF4/TAF1/MMP9
GO_ARP2_3_COMPLEX_MEDIATED_ACTIN_NUCLEATION	GO_ARP2_3_COMPLEX_MEDIATED_ACTIN_NUCLEATION	GO_ARP2_3_COMPLEX_MEDIATED_ACTIN_NUCLEATION	34	0.415971	1.55015	0.0272816	0.357191	0.33274	7567	tags=44%, list=22%, signal=35%	AP1AR/CYFIP1/ACTR3C/ABI2/ARPC1A/ACTR3/ACTR2/ARPC3/WASH3P/ARPC1B/BRK1/ARPC5/WASH6P/WHAMM/PICK1
GO_TRANSCRIPTIONAL_REPRESSOR_COMPLEX	GO_TRANSCRIPTIONAL_REPRESSOR_COMPLEX	GO_TRANSCRIPTIONAL_REPRESSOR_COMPLEX	82	-0.289184	-1.40955	0.0274212	0.358297	0.333771	5922	tags=30%, list=17%, signal=25%	ELANE/DEPDC1/TBL1XR1/CSNK2A1/ZBTB7A/MIER1/CTBP1/HDAC2/HDAC1/LIN9/REST/RELB/N4BP2L2/SPEN/CORO2A/SIRT1/RBPJ/DDX20/MTA2/HDAC3/DR1/NCOR2/HDAC4/SIRT2
GO_ANTIGEN_RECEPTOR_MEDIATED_SIGNALING_PATHWAY	GO_ANTIGEN_RECEPTOR_MEDIATED_SIGNALING_PATHWAY	GO_ANTIGEN_RECEPTOR_MEDIATED_SIGNALING_PATHWAY	244	0.251737	1.33095	0.0274973	0.358396	0.333863	9488	tags=36%, list=27%, signal=27%	PSMC2/CSK/CD3G/PSMC5/BMX/PSMB1/ITK/PLCG2/SLA2/LYN/PSME2/MALT1/ERMAP/PSMA3/PSEN1/NFAM1/PRAM1/PSMB7/NFATC2/BRAF/KCNN4/PAK1/HLA-DQA1/BTRC/PSMD6/CACNA1F/GBP1/HLA-DRB1/PSME3/IGKC/NFKB1/IGHV3-49/EZR/PAG1/WNK1/PSMA6/PSMC3/IGHG1/PTPRC/FYN/PSMC6/SKP1/ADA/CD3E/PRKCH/ELF2/PSMD10/PSMD14/EIF2B2/PSMC4/PSMD1/HLA-DPB1/PAK2/CD22/VAV3/PRKCQ/TRAF6/BCL2/SKAP1/PSMB9/PRKD2/BTN2A3P/PVRIG/TRDC/HLA-DQB2/HLA-DPA1/PIK3CD/T…
GO_RESPONSE_TO_AMINO_ACID	GO_RESPONSE_TO_AMINO_ACID	GO_RESPONSE_TO_AMINO_ACID	102	0.304087	1.41508	0.0275503	0.358396	0.333863	7780	tags=32%, list=22%, signal=25%	GCLM/AIFM1/ARG1/TMBIM6/LAMTOR5/RHOA/SIX1/LYN/F7/HSF1/GCLC/PDGFRA/TNF/COL5A2/COL3A1/DHODH/LARS/COL1A2/PDGFC/FYN/NTRK2/CDO1/RRAGD/XBP1/LAMTOR1/DNMT3A/EGFR/SH3BP4/MTOR/CFL1/BCL2L1/COL16A1/GLRA1
GO_PODOSOME_ASSEMBLY	GO_PODOSOME_ASSEMBLY	GO_PODOSOME_ASSEMBLY	18	0.51367	1.60778	0.0275944	0.358396	0.333863	4828	tags=39%, list=14%, signal=33%	MAPK9/RHOA/GSN/TNF/DBNL/MSN/ARHGEF5
GO_SODIUM_CHANNEL_ACTIVITY	GO_SODIUM_CHANNEL_ACTIVITY	GO_SODIUM_CHANNEL_ACTIVITY	39	0.399708	1.53645	0.0277868	0.360174	0.335519	7321	tags=44%, list=21%, signal=34%	ASIC4/TRPM5/SLC4A11/GRIK4/SCNN1G/SCN8A/GRIK1/KCNK1/SHROOM2/SCN2B/PKD2L1/GRIK5/SCN4A/ASIC3/SCN5A/SCN7A/SCN3A
GO_NEGATIVE_REGULATION_OF_PROTEIN_CATABOLIC_PROCESS	GO_NEGATIVE_REGULATION_OF_PROTEIN_CATABOLIC_PROCESS	GO_NEGATIVE_REGULATION_OF_PROTEIN_CATABOLIC_PROCESS	120	0.293703	1.40228	0.0278797	0.360179	0.335524	7461	tags=32%, list=22%, signal=26%	NOS2/LAPTM4B/RIC1/HMGCR/PHB/PIN1/FLNA/NELL1/SMAD3/DDRGK1/AZIN1/GIPC1/PDCL3/ANXA2P2/CCAR2/PSEN1/F13B/PARK7/HSP90AB3P/SVIP/PRKCG/WAC/SGTA/SHH/TAF9/BAG6/FYN/CSNK2A2/LRIG2/FHIT/MTM1/EGFR/CST3/WNT1/TIMP2/NRG1/PTPN3/YOD1/EFNA1
GO_ANTIGEN_PROCESSING_AND_PRESENTATION_OF_PEPTIDE_OR_POLYSACCHARIDE_ANTIGEN_VIA_MHC_CLASS_II	GO_ANTIGEN_PROCESSING_AND_PRESENTATION_OF_PEPTIDE_OR_POLYSACCHARIDE_ANTIGEN_VIA_MHC_CLASS_II	GO_ANTIGEN_PROCESSING_AND_PRESENTATION_OF_PEPTIDE_OR_POLYSACCHARIDE_ANTIGEN_VIA_MHC_CLASS_II	96	0.311269	1.4336	0.0280247	0.360179	0.335524	11212	tags=47%, list=32%, signal=32%	RAB7A/AP1G1/DYNLL1/SEC31A/CAPZA1/CLTC/DNM2/SAR1B/KIF15/AP2A1/SEC24B/SEC24C/HLA-DQA1/HLA-DRB1/ACTR1B/KIF4A/KIF5A/DCTN1/AP1B1/CTSD/KIF22/HLA-DPB1/TRAF6/DCTN3/HLA-DOB/HLA-DQB2/HLA-DPA1/CD74/KIF11/AP2A2/DYNC1I2/CAPZA2/FCER1G/DYNC1I1/HLA-DRA/SH3GL2/KLC2/SEC24A/CTSS/HLA-DQA2/KIF3C/SPTBN2/KIFAP3/DCTN2/FCGR2B
GO_P53_BINDING	GO_P53_BINDING	GO_P53_BINDING	61	-0.315297	-1.45519	0.0280374	0.360179	0.335524	7278	tags=33%, list=21%, signal=26%	SMARCB1/PTTG1IP/TRIM29/CDKN2AIP/EEF2/RNF125/PPP1R13B/HDAC1/TP53/STK11/EHMT2/SIRT1/MAPKAPK5/TP53RK/TP53BP2/RFWD3/RCHY1/RNF20/NTRK3
GO_POSITIVE_REGULATION_OF_COLLAGEN_BIOSYNTHETIC_PROCESS	GO_POSITIVE_REGULATION_OF_COLLAGEN_BIOSYNTHETIC_PROCESS	GO_POSITIVE_REGULATION_OF_COLLAGEN_BIOSYNTHETIC_PROCESS	23	-0.43619	-1.57205	0.0280745	0.360179	0.335524	7484	tags=43%, list=22%, signal=34%	IHH/F2R/SERPINF2/HDAC2/TGFB3/MYB/LARP6/SCX/CREB3L1
GO_REGULATION_OF_ACUTE_INFLAMMATORY_RESPONSE_TO_ANTIGENIC_STIMULUS	GO_REGULATION_OF_ACUTE_INFLAMMATORY_RESPONSE_TO_ANTIGENIC_STIMULUS	GO_REGULATION_OF_ACUTE_INFLAMMATORY_RESPONSE_TO_ANTIGENIC_STIMULUS	12	0.579023	1.60567	0.0281378	0.360179	0.335524	12492	tags=75%, list=36%, signal=48%	ZP3/CNR1/PARK7/HLA-E/FCER1G/C3/FCGR2B/ADCYAP1/NPY5R
GO_POSITIVE_REGULATION_OF_LYMPHOCYTE_DIFFERENTIATION	GO_POSITIVE_REGULATION_OF_LYMPHOCYTE_DIFFERENTIATION	GO_POSITIVE_REGULATION_OF_LYMPHOCYTE_DIFFERENTIATION	87	0.321137	1.45419	0.0281497	0.360179	0.335524	8326	tags=36%, list=24%, signal=27%	SART1/FLT3LG/ZBTB7B/RHOA/IL1RL2/IL15/MALT1/RASGRP1/VNN1/IL7R/SHH/GLI2/CD46/TOX/DUSP10/PTPRC/AP3B1/RAG1/ADA/IL7/RARA/XBP1/SOCS5/LGALS9/CD74/TESPA1/ANXA1/SYK/IL12RB1/CD86/EGR3
GO_REGULATION_OF_SYNAPSE_ASSEMBLY	GO_REGULATION_OF_SYNAPSE_ASSEMBLY	GO_REGULATION_OF_SYNAPSE_ASSEMBLY	96	0.310958	1.43216	0.0281754	0.360179	0.335524	6431	tags=26%, list=19%, signal=21%	CBLN1/SYNDIG1/PPP1R9A/EFNA5/TLR2/LRRC24/LRFN5/CLSTN3/TPBG/SIX1/GRID2/RAB17/UBE2V2/NTN1/MUSK/SLITRK6/COLQ/ARF6/LHFPL4/IL1RAP/NTRK2/FLRT2/LRRTM3/EPHA7/SLITRK2
GO_NCRNA_METABOLIC_PROCESS	GO_NCRNA_METABOLIC_PROCESS	GO_NCRNA_METABOLIC_PROCESS	428	-0.194089	-1.20985	0.0282365	0.360183	0.335528	7773	tags=31%, list=22%, signal=24%	KIAA0391/RPL7L1/RSL1D1/RPL5/IARS/METTL1/INTS2/NIFK/DUS3L/RPL35A/METTL16/DDX47/TRMT13/CPSF1/RPL11/RPS17/BTBD18/TRMT10A/NOL10/TRMT6/METTL2B/HEATR1/RPP38/SEPHS1/EXOSC7/PRORSD1P/TRMT2B/DARS2/DUS2/NSUN3/ISG20/ERI3/DTD1/PUS7/NVL/DGCR8/EBNA1BP2/ELP5/DDX52/RPL27/TRDMT1/AIMP1/PELP1/ANKRD16/DPH3P1/RPL7A/RPL26/WDR3/ALKBH1/HRAS/RPS16/FDXACB1/RPS14/DUS4L/MTFMT/TRMT5/PIWIL4/AIMP2/USB1/RRS1/INTS1/TDRKH/MARS2/NO…
GO_RESPONSE_TO_ZINC_ION	GO_RESPONSE_TO_ZINC_ION	GO_RESPONSE_TO_ZINC_ION	48	-0.338794	-1.48012	0.0282866	0.360183	0.335528	8105	tags=40%, list=23%, signal=30%	MT1E/MT1M/P2RX7/MT2A/TH/MT1H/SLC30A5/HAAO/IREB2/MT1A/CPS1/P2RX4/MT1G/TSPO/HAMP/ATP13A2/ALAD/SLC30A2
GO_ACTIN_POLYMERIZATION_OR_DEPOLYMERIZATION	GO_ACTIN_POLYMERIZATION_OR_DEPOLYMERIZATION	GO_ACTIN_POLYMERIZATION_OR_DEPOLYMERIZATION	188	0.263544	1.3469	0.0283737	0.360313	0.335649	5080	tags=21%, list=15%, signal=18%	PRKCD/AP1AR/CFL2/DIAPH1/PRKCE/RAC3/PPP1R9A/NPHS1/CYFIP1/PTK2B/PLEKHG2/CCL24/HAX1/COBL/ACTR3C/RHOA/CAPZA1/ABI2/ARPC1A/GSN/SPTBN4/ACTR3/CDC42EP4/ACTR2/ARPC3/TTC17/ELN/ABI1/WIPF3/WASH3P/PDXP/DSTN/ARF6/ACTN2/TENM1/SPIRE2/ARPC1B/BBS4/BRK1
GO_RESPONSE_TO_UV_B	GO_RESPONSE_TO_UV_B	GO_RESPONSE_TO_UV_B	15	-0.505842	-1.61033	0.0284105	0.360313	0.335649	7473	tags=53%, list=22%, signal=42%	HYAL1/ERCC6/IL12B/XPC/STK11/MFAP4/DDB2
GO_GOLGI_ASSOCIATED_VESICLE_MEMBRANE	GO_GOLGI_ASSOCIATED_VESICLE_MEMBRANE	GO_GOLGI_ASSOCIATED_VESICLE_MEMBRANE	101	0.304734	1.41583	0.0286225	0.360313	0.335649	7865	tags=36%, list=23%, signal=28%	PI4KA/AP1G1/COPG2/CD59/SPPL2B/SEC31A/STX17/ARFGAP2/CLTC/RASSF9/SAR1B/AP2A1/SEC24B/SEC24C/HLA-DQA1/ARFGAP3/HLA-DRB1/GRIA1/SEC23IP/SEC22B/TMEM199/AREG/STX5/HLA-E/CNGB1/TMED3/HLA-DPB1/TMED10/HLA-DQB2/HLA-DPA1/CD74/COPA/CLTB/ZDHHC17/ZDHHC13/VTI1A
GO_RESPONSE_TO_NITROSATIVE_STRESS	GO_RESPONSE_TO_NITROSATIVE_STRESS	GO_RESPONSE_TO_NITROSATIVE_STRESS	10	0.6103	1.59153	0.0287106	0.360313	0.335649	4575	tags=50%, list=13%, signal=43%	GCLM/STOX1/GCLC/PARK7/DNAJA1
GO_ESTABLISHMENT_OR_MAINTENANCE_OF_ACTIN_CYTOSKELETON_POLARITY	GO_ESTABLISHMENT_OR_MAINTENANCE_OF_ACTIN_CYTOSKELETON_POLARITY	GO_ESTABLISHMENT_OR_MAINTENANCE_OF_ACTIN_CYTOSKELETON_POLARITY	11	0.591204	1.59119	0.0287545	0.360313	0.335649	5651	tags=45%, list=16%, signal=38%	RND2/RHOA/RHOC/RHOD/RND3
GO_REGULATION_OF_LIPID_BIOSYNTHETIC_PROCESS	GO_REGULATION_OF_LIPID_BIOSYNTHETIC_PROCESS	GO_REGULATION_OF_LIPID_BIOSYNTHETIC_PROCESS	170	0.267862	1.35177	0.028779	0.360313	0.335649	7989	tags=29%, list=23%, signal=23%	HMGCS1/ORMDL2/IDI1/VDR/PRKCD/SQLE/HTR2A/PLA2G6/HMGCR/ZP3/CTDNEP1/ACADL/FDPS/FGF1/FGF19/NR1D1/TNF/ABCD1/ENHO/RAB38/PIBF1/SOD1/NFKB1/LPGAT1/RGN/MLXIPL/STAR/NR1H3/DHCR7/SERPINA12/WDTC1/SLC27A1/CYP27B1/ORMDL1/BMP2/AVP/MTOR/HTR2C/KPNB1/CCDC3/PTGS2/ADGRF5/ADIPOR2/ERLIN2/IL1B/ANXA1/SIRT4/ADIPOR1/CREBL2/TREX1
GO_HORMONE_BINDING	GO_HORMONE_BINDING	GO_HORMONE_BINDING	93	0.312933	1.43388	0.0287954	0.360313	0.335649	8286	tags=33%, list=24%, signal=25%	VDR/ABHD2/CHRNA3/HCRTR1/RAMP1/ADCYAP1R1/CHRNB4/CDH13/PKM/CHRNA4/CHRFAM7A/SHC1/RAMP2/MC3R/GLP2R/IDE/CHRND/GHR/EGFR/ACVR1/THRB/ADIPOR2/CRHR2/AR/PTH2R/GIPR/GLP1R/CCKBR/ADIPOR1/ALDH1A3/NQO2
GO_CATECHOLAMINE_BIOSYNTHETIC_PROCESS	GO_CATECHOLAMINE_BIOSYNTHETIC_PROCESS	GO_CATECHOLAMINE_BIOSYNTHETIC_PROCESS	20	0.489589	1.58363	0.0288542	0.360313	0.335649	9332	tags=50%, list=27%, signal=37%	DBH/PARK7/HAND2/INSM1/DAO/PAH/NR4A2/HDC/PNMT/MOXD1
GO_REGULATION_OF_ACTOMYOSIN_STRUCTURE_ORGANIZATION	GO_REGULATION_OF_ACTOMYOSIN_STRUCTURE_ORGANIZATION	GO_REGULATION_OF_ACTOMYOSIN_STRUCTURE_ORGANIZATION	84	0.322248	1.45078	0.0288754	0.360313	0.335649	4977	tags=24%, list=14%, signal=20%	ITGB1BP1/CDC42/TAC1/PPP1R9A/S100A10/SMAD3/RHOA/PHLDB2/ARHGEF15/SFRP1/NOX4/BRAF/CLASP1/PAK1/PTGER4/ARHGEF10L/STMN1/RHOC/ARHGEF5/BBS4
GO_UNCONVENTIONAL_MYOSIN_COMPLEX	GO_UNCONVENTIONAL_MYOSIN_COMPLEX	GO_UNCONVENTIONAL_MYOSIN_COMPLEX	10	0.60989	1.59046	0.0288846	0.360313	0.335649	1018	tags=20%, list=3%, signal=19%	MYL6/MYO5A
GO_GMP_METABOLIC_PROCESS	GO_GMP_METABOLIC_PROCESS	GO_GMP_METABOLIC_PROCESS	10	-0.596562	-1.66927	0.0289072	0.360313	0.335649	6143	tags=60%, list=18%, signal=49%	GMPR2/MAGI3/LRGUK/CARD11/TJP2
GO_NON_MEMBRANE_SPANNING_PROTEIN_TYROSINE_KINASE_ACTIVITY	GO_NON_MEMBRANE_SPANNING_PROTEIN_TYROSINE_KINASE_ACTIVITY	GO_NON_MEMBRANE_SPANNING_PROTEIN_TYROSINE_KINASE_ACTIVITY	45	0.380646	1.50818	0.0289693	0.360395	0.335726	5499	tags=24%, list=16%, signal=21%	PRKCD/CSK/PTK2B/BMX/ITK/FGR/LYN/WEE1/FRK/FYN/STYK1
GO_POSITIVE_REGULATION_OF_VASCULAR_ENDOTHELIAL_CELL_PROLIFERATION	GO_POSITIVE_REGULATION_OF_VASCULAR_ENDOTHELIAL_CELL_PROLIFERATION	GO_POSITIVE_REGULATION_OF_VASCULAR_ENDOTHELIAL_CELL_PROLIFERATION	12	-0.551778	-1.62883	0.0292412	0.360737	0.336044	8897	tags=58%, list=26%, signal=43%	HMGB1/APLN/PDPK1/STAT3/FGFR1/ADAM17
GO_CONDENSED_CHROMOSOME_OUTER_KINETOCHORE	GO_CONDENSED_CHROMOSOME_OUTER_KINETOCHORE	GO_CONDENSED_CHROMOSOME_OUTER_KINETOCHORE	12	0.577168	1.60053	0.0293315	0.360737	0.336044	8310	tags=50%, list=24%, signal=38%	SKA2/SPDL1/PLK1/BUB1B/SKA1/BUB1
GO_MEMBRANE_DOCKING	GO_MEMBRANE_DOCKING	GO_MEMBRANE_DOCKING	174	0.267352	1.35193	0.0293665	0.360737	0.336044	5539	tags=22%, list=16%, signal=18%	RAB7A/PSEN2/VPS18/VPS45/NEDD1/DYNLL1/MARK4/CETN2/RAB8A/CEP76/STX11/UNC13C/TMEM67/RALB/STX1B/STX17/CEP72/TCTN3/EXOC6/SCFD1/HAUS8/PLK1/CLASP1/TUBA4A/MSN/CC2D2A/CENPJ/CSNK1E/EZR/ESYT2/DCTN1/TSNARE1/STX5/STXBP3/BVES/HAUS1/B9D2/CPLX2
GO_RIBOSOMAL_SMALL_SUBUNIT_BIOGENESIS	GO_RIBOSOMAL_SMALL_SUBUNIT_BIOGENESIS	GO_RIBOSOMAL_SMALL_SUBUNIT_BIOGENESIS	61	-0.314092	-1.44963	0.0294118	0.360737	0.336044	6968	tags=39%, list=20%, signal=31%	RPS17/NOL10/HEATR1/RPS16/RPS14/RRS1/NOP14/NOM1/NOL11/RPS8/RPS21/BMS1/RPS27/RRP7A/NGDN/RRP36/RPS19/RIOK3/RPS24/RPS15/TSR1/RPS6/RPS10
GO_DENDRITIC_SPINE_MORPHOGENESIS	GO_DENDRITIC_SPINE_MORPHOGENESIS	GO_DENDRITIC_SPINE_MORPHOGENESIS	53	0.365824	1.50068	0.029449	0.360737	0.336044	2747	tags=21%, list=8%, signal=19%	CDC42/LRP8/PPP1R9A/SIPA1L1/DBN1/ABI2/ACTR2/TIAM1/NGEF/CDK5/PTEN
GO_REGULATION_OF_LAMELLIPODIUM_ASSEMBLY	GO_REGULATION_OF_LAMELLIPODIUM_ASSEMBLY	GO_REGULATION_OF_LAMELLIPODIUM_ASSEMBLY	30	-0.391883	-1.52862	0.0294715	0.360737	0.336044	4257	tags=33%, list=12%, signal=29%	SSH1/FSCN1/BIN3/RAC2/WAS/HRG/EPHA2/TWF1/HDAC4
GO_REGULATION_OF_ACTIN_FILAMENT_BUNDLE_ASSEMBLY	GO_REGULATION_OF_ACTIN_FILAMENT_BUNDLE_ASSEMBLY	GO_REGULATION_OF_ACTIN_FILAMENT_BUNDLE_ASSEMBLY	87	0.319868	1.44844	0.0296713	0.360737	0.336044	4977	tags=24%, list=14%, signal=21%	ITGB1BP1/CDC42/TAC1/PPP1R9A/S100A10/FLNA/SMAD3/RHOA/PHLDB2/ARHGEF15/SFRP1/NOX4/BRAF/CLASP1/PAK1/PTGER4/ARHGEF10L/STMN1/RHOC/ARHGEF5/BBS4
GO_HEMATOPOIETIC_PROGENITOR_CELL_DIFFERENTIATION	GO_HEMATOPOIETIC_PROGENITOR_CELL_DIFFERENTIATION	GO_HEMATOPOIETIC_PROGENITOR_CELL_DIFFERENTIATION	157	0.271598	1.35363	0.029724	0.360737	0.336044	6329	tags=24%, list=18%, signal=20%	AGPAT5/PSMC2/PSMC5/PSMB1/C12orf29/FOXC1/PSME2/SFRP1/PSMA3/PSEN1/PSMB7/BRAF/PDGFRA/CEBPD/SPI1/PSMD6/TMEM190/PSME3/XRCC5/SHH/ZNF784/ACP6/PSMA6/PSMC3/PTPRC/PSMC6/BVES/PSMD10/ANLN/PSMD14/PSMC4/FLCN/PSMD1/ARHGEF7/KMT2A/BCL2/SIPA1L3/PSMB9
GO_FEMALE_GAMETE_GENERATION	GO_FEMALE_GAMETE_GENERATION	GO_FEMALE_GAMETE_GENERATION	122	0.291574	1.39573	0.0297392	0.360737	0.336044	9596	tags=39%, list=28%, signal=28%	GDF9/ETV6/NANOS3/ZP3/MMP19/PTK2B/REC8/SOHLH1/NCAPH/MEIKIN/AMH/MCM9/FOSL1/PAQR7/PAQR8/HSF1/AURKA/LGR5/MEI4/RAD51C/PLK1/NPM2/MASTL/YBX2/USP9X/M1AP/SPIRE2/MCM8/STRA8/HPGD/IGF1/BCL2/INHBB/ZFX/PTGS2/CCDC155/PGR/PAQR5/KMT2B/PABPC1L/HORMAD1/IMMP2L/ZGLP1/AFP/BMPR1B/WNT4/NRIP1
GO_REGULATION_OF_AXONOGENESIS	GO_REGULATION_OF_AXONOGENESIS	GO_REGULATION_OF_AXONOGENESIS	178	0.264885	1.34397	0.0298674	0.360737	0.336044	5274	tags=22%, list=15%, signal=19%	CDH2/ZSWIM8/ZSWIM5/EFNA5/SIPA1L1/CYFIP1/RND2/RAB21/DCC/RHOA/SEMA3B/DNM2/LRP1/PSEN1/TIAM1/BRAF/SEMA4F/CDK5/NDEL1/NEFL/PTEN/NTN1/SEMA3A/PLXNB1/PAK1/ZFYVE27/FEZF2/LRRC4C/CDH4/MEGF8/RTN4/TNR/IFRD1/TBR1/SEMA6B/SEMA4C/NTRK2/GDI1/MAP1B/BRSK1
GO_REGULATION_OF_T_CELL_DIFFERENTIATION_IN_THYMUS	GO_REGULATION_OF_T_CELL_DIFFERENTIATION_IN_THYMUS	GO_REGULATION_OF_T_CELL_DIFFERENTIATION_IN_THYMUS	22	0.472463	1.56712	0.0299361	0.360737	0.336044	5096	tags=41%, list=15%, signal=35%	CLPTM1/RASGRP1/ERBB2/VNN1/IL7R/SHH/SOD1/GLI2/ADA
GO_INORGANIC_ANION_EXCHANGER_ACTIVITY	GO_INORGANIC_ANION_EXCHANGER_ACTIVITY	GO_INORGANIC_ANION_EXCHANGER_ACTIVITY	13	0.559481	1.5885	0.0299391	0.360737	0.336044	12067	tags=54%, list=35%, signal=35%	SLC22A8/SLC4A11/SLC22A6/SLC4A5/SLC4A10/SLC4A4/SLC22A11
GO_POSITIVE_REGULATION_OF_EXECUTION_PHASE_OF_APOPTOSIS	GO_POSITIVE_REGULATION_OF_EXECUTION_PHASE_OF_APOPTOSIS	GO_POSITIVE_REGULATION_OF_EXECUTION_PHASE_OF_APOPTOSIS	14	-0.518897	-1.61415	0.0300366	0.360737	0.336044	5153	tags=50%, list=15%, signal=43%	RPS3/TP53/TP53BP2/PTGIS/ZC3H12A/SIRT2
GO_POSITIVE_REGULATION_OF_RESPONSE_TO_TUMOR_CELL	GO_POSITIVE_REGULATION_OF_RESPONSE_TO_TUMOR_CELL	GO_POSITIVE_REGULATION_OF_RESPONSE_TO_TUMOR_CELL	10	-0.593198	-1.65986	0.0300823	0.360737	0.336044	5569	tags=70%, list=16%, signal=59%	HSPD1/KLRC4-KLRK1/CD274/CD160/IL12B/HRG
GO_NUCLEAR_RECEPTOR_ACTIVITY	GO_NUCLEAR_RECEPTOR_ACTIVITY	GO_NUCLEAR_RECEPTOR_ACTIVITY	47	0.375608	1.50237	0.0301195	0.360737	0.336044	7992	tags=43%, list=23%, signal=33%	VDR/RXRA/NR2F1/NR1I2/NR2E3/NR4A3/NR1D1/ESR2/RORC/NR1H3/RARA/NR4A2/RARG/NR0B1/THRB/NKX3-1/AR/PGR/NR6A1/RORB
GO_POSITIVE_REGULATION_OF_MUSCLE_CELL_DIFFERENTIATION	GO_POSITIVE_REGULATION_OF_MUSCLE_CELL_DIFFERENTIATION	GO_POSITIVE_REGULATION_OF_MUSCLE_CELL_DIFFERENTIATION	81	0.324859	1.45117	0.0301269	0.360737	0.336044	7767	tags=30%, list=22%, signal=23%	DDX39B/CDH2/CDC42/FLOT1/MYF6/FLT3LG/TBX1/PIN1/SMYD1/GDF15/NFATC2/CD53/CTH/SHH/ENG/CDON/IGF1/BCL2/MTOR/NRG1/PARP2/MAPK14/CAV3/RBM24
GO_SNRNA_BINDING	GO_SNRNA_BINDING	GO_SNRNA_BINDING	40	0.391979	1.51576	0.030137	0.360737	0.336044	5855	tags=30%, list=17%, signal=25%	SNRPA1/DDX39B/RBPMS2/SNRPD3/SNU13/RBPMS/SNRPA/RNPC3/PRPF31/PRPF8/MEPCE/RNU4-1
GO_OXIDOREDUCTASE_ACTIVITY_ACTING_ON_THE_CH_CH_GROUP_OF_DONORS_NAD_OR_NADP_AS_ACCEPTOR	GO_OXIDOREDUCTASE_ACTIVITY_ACTING_ON_THE_CH_CH_GROUP_OF_DONORS_NAD_OR_NADP_AS_ACCEPTOR	GO_OXIDOREDUCTASE_ACTIVITY_ACTING_ON_THE_CH_CH_GROUP_OF_DONORS_NAD_OR_NADP_AS_ACCEPTOR	26	0.446444	1.55291	0.0301566	0.360737	0.336044	7782	tags=38%, list=22%, signal=30%	DHCR24/BDH2/PTGR1/TECR/ZADH2/SRD5A2/DHCR7/AKR1C2/PECR/DECR1
GO_RIBOSOME_BIOGENESIS	GO_RIBOSOME_BIOGENESIS	GO_RIBOSOME_BIOGENESIS	268	-0.21145	-1.24732	0.0301742	0.360737	0.336044	8277	tags=34%, list=24%, signal=26%	MPV17L2/MRPL10/RPS27L/EIF6/URB1/MTERF3/UTP23/RPL7L1/RSL1D1/RPL5/MRPS2/RPL35A/METTL16/DDX47/RPL11/RPL38/RPS17/NOL10/HEATR1/HEATR3/EXOSC7/NSUN3/ISG20/AAMP/ERI3/NVL/EBNA1BP2/DDX52/ZNF622/RPL27/NLE1/PELP1/RPL7A/RPL10/RPL26/WDR3/RPS16/FDXACB1/MTG2/RPS14/NOP16/RPL23A/RPL24/RRS1/NOP14/ERI1/SBDS/NOM1/MALSU1/RPS2/NOL11/NOLC1/NOC4L/MRPL1/RPS8/METTL15/REXO4/THUMPD1/RPS21/GTPBP4/BMS1/RPL26L1/RPS27/RRP7A/XPO1…
GO_POSITIVE_REGULATION_OF_LYMPHOCYTE_ACTIVATION	GO_POSITIVE_REGULATION_OF_LYMPHOCYTE_ACTIVATION	GO_POSITIVE_REGULATION_OF_LYMPHOCYTE_ACTIVATION	258	0.247329	1.31751	0.0301956	0.360737	0.336044	8437	tags=29%, list=24%, signal=22%	CDC42/SART1/CLECL1/TAC1/CSK/FLT3LG/AP1G1/ZP3/ZP4/ZBTB7B/DOCK8/RHOA/IL1RL2/LYN/IL15/MALT1/RASGRP1/VNN1/TNFSF11/NFATC2/FLOT2/TNFSF13/IL7R/TNFRSF13C/CCR2/PAK1/CD320/IGKC/SHH/CD40LG/GLI2/CD46/IGHV3-49/TOX/DUSP10/IGHG1/PTPRC/AP3B1/HLA-E/FYN/RAG1/ADA/CD3E/IL7/RARA/HLA-DPB1/PAK2/CCDC88B/VAV3/XBP1/PRKCQ/IGF1/TRAF6/SOCS5/BCL2/SIRPB1/TRDC/LGALS9/ICOS/HLA-DPA1/FGF10/DPP4/CD74/TESPA1/IL1B/ANXA1/SYK/IL12RB1/L…
GO_ACTOMYOSIN_STRUCTURE_ORGANIZATION	GO_ACTOMYOSIN_STRUCTURE_ORGANIZATION	GO_ACTOMYOSIN_STRUCTURE_ORGANIZATION	179	0.265004	1.34585	0.0302228	0.360737	0.336044	6621	tags=23%, list=19%, signal=19%	ITGB1BP1/CDC42/CFL2/TAC1/PPP1R9A/IGSF22/PTK2B/S100A10/SMAD3/RHOA/PHLDB2/ARHGEF15/SFRP1/FHDC1/NOX4/MYOM3/BRAF/CLASP1/PDGFRA/ACTC1/KLHL41/ELN/PAK1/ARRB1/CNN1/MYPN/PTGER4/ACTN2/KRT19/ARHGEF10L/VPS4A/STMN1/RHOC/ARHGEF5/BBS4/ANLN/NRAP/TNFAIP1/LIMK1/ZYX/MTOR/CSRP3
GO_JUXTAPARANODE_REGION_OF_AXON	GO_JUXTAPARANODE_REGION_OF_AXON	GO_JUXTAPARANODE_REGION_OF_AXON	10	-0.592295	-1.65733	0.0303173	0.360737	0.336044	6143	tags=50%, list=18%, signal=41%	KCNAB2/DLG4/KCNA2/SIRT2
GO_REGULATION_OF_VACUOLE_ORGANIZATION	GO_REGULATION_OF_VACUOLE_ORGANIZATION	GO_REGULATION_OF_VACUOLE_ORGANIZATION	41	0.389823	1.51707	0.0303322	0.360737	0.336044	5561	tags=29%, list=16%, signal=25%	LAPTM4B/RAB1B/RALB/NPRL3/ANXA2P2/SCFD1/MTMR3/SMCR8/RAB3GAP2/SEC22B/LRSAM1/MTM1
GO_ACTIN_FILAMENT_BUNDLE_ORGANIZATION	GO_ACTIN_FILAMENT_BUNDLE_ORGANIZATION	GO_ACTIN_FILAMENT_BUNDLE_ORGANIZATION	142	0.27734	1.36046	0.0304073	0.360737	0.336044	6573	tags=26%, list=19%, signal=21%	ITGB1BP1/CDC42/TAC1/PPP1R9A/RND2/PTK2B/S100A10/FLNA/SMAD3/RHOA/PHLDB2/AIF1L/ARHGEF15/SFRP1/FHDC1/NOX4/BRAF/CLASP1/ELN/PAK1/ARRB1/PDXP/EZR/PTGER4/ARHGEF10L/STMN1/RHOC/SPIRE2/ARHGEF5/BBS4/RHOD/RND3/TNFAIP1/LIMK1/ESPNL/ZYX/MTOR
GO_NEGATIVE_REGULATION_OF_OXIDOREDUCTASE_ACTIVITY	GO_NEGATIVE_REGULATION_OF_OXIDOREDUCTASE_ACTIVITY	GO_NEGATIVE_REGULATION_OF_OXIDOREDUCTASE_ACTIVITY	19	0.501385	1.59542	0.0305125	0.360737	0.336044	14080	tags=74%, list=41%, signal=44%	CNR1/NFKB1/NOSIP/CYP27B1/GZMA/CAV3/CNR2/ATP2B4/GLA/SNCA/HP/AOC3/DAOA/HDAC6
GO_HISTONE_DEACETYLASE_ACTIVITY_H3_K14_SPECIFIC_	GO_HISTONE_DEACETYLASE_ACTIVITY_H3_K14_SPECIFIC_	GO_HISTONE_DEACETYLASE_ACTIVITY_H3_K14_SPECIFIC_	10	-0.591543	-1.65523	0.0305523	0.360737	0.336044	4421	tags=50%, list=13%, signal=44%	HDAC1/HDAC3/HDAC7/HDAC4
GO_FATTY_ACID_BETA_OXIDATION_USING_ACYL_COA_OXIDASE	GO_FATTY_ACID_BETA_OXIDATION_USING_ACYL_COA_OXIDASE	GO_FATTY_ACID_BETA_OXIDATION_USING_ACYL_COA_OXIDASE	15	0.53624	1.59072	0.0305795	0.360737	0.336044	7348	tags=47%, list=21%, signal=37%	ACAA1/ACOX3/ECI2/ABCD1/SCP2/CRAT/ACOXL
GO_REGULATION_OF_ION_TRANSMEMBRANE_TRANSPORT	GO_REGULATION_OF_ION_TRANSMEMBRANE_TRANSPORT	GO_REGULATION_OF_ION_TRANSMEMBRANE_TRANSPORT	427	0.225091	1.26161	0.0306198	0.360737	0.336044	7487	tags=25%, list=22%, signal=20%	PSEN2/KCND3/KCNH5/MAPK8IP2/WWP2/DIAPH1/GRIA2/PRKCE/KCNS3/PLA2G6/GRIA3/KCNH4/CALM3/ATP1B3/CACNA1I/PPIF/CACNG6/PTK2B/DPP10/AGT/CACNA1B/FLNA/LRRC38/MYO5A/RASGRF1/G6PD/TRPM5/DLG3/CACNA2D3/GLRX/HRC/PLCG2/GJC2/LYN/DNM2/FHL1/HECW1/GRIA4/PSEN1/PARK7/CLCNKA/KCNV1/SCN8A/KCNJ2/NEFL/PTEN/CLIC3/KCNC1/SLC30A1/KCNJ12/CACNA1F/ATP1B1/HVCN1/GRIA1/CACNG3/TWIST1/FKBP1B/KCNE2/ACTN2/KCNJ18/NEDD4L/RGN/SCN2B/YWHAH/ZMPST…
GO_NEGATIVE_REGULATION_OF_MONOOXYGENASE_ACTIVITY	GO_NEGATIVE_REGULATION_OF_MONOOXYGENASE_ACTIVITY	GO_NEGATIVE_REGULATION_OF_MONOOXYGENASE_ACTIVITY	11	0.589443	1.58645	0.03066	0.360737	0.336044	11884	tags=82%, list=34%, signal=54%	CNR1/NFKB1/NOSIP/CYP27B1/CAV3/CNR2/ATP2B4/GLA/SNCA
GO_NADP_BINDING	GO_NADP_BINDING	GO_NADP_BINDING	48	0.372722	1.49825	0.0306836	0.360737	0.336044	9227	tags=35%, list=27%, signal=26%	NOS2/HMGCR/GRHPR/G6PD/MTRR/QDPR/FMO1/SPR/DHFR/DHCR7/FMO4/CRYZL1/H6PD/DECR1/GLYR1/GMDS/DPYD
GO_METENCEPHALON_DEVELOPMENT	GO_METENCEPHALON_DEVELOPMENT	GO_METENCEPHALON_DEVELOPMENT	105	0.300531	1.4039	0.0307188	0.360737	0.336044	8328	tags=34%, list=24%, signal=26%	CBLN1/B4GALT2/OGDH/NANOS1/UQCRQ/FOXC1/PHOX2A/GRID2/DLL1/PSEN1/PTBP2/SEC24B/CDK5/KCNC1/PAK1/AARS/SDF4/ASCL1/GLI2/SEZ6L/SMO/SEMA4C/GLI1/CD3E/GBX1/ATIC/RERE/BCL2/SCN5A/WNT1/OTX1/DAB1/KLHL1/EN1/CRKL/NAGLU
GO_CD40_RECEPTOR_COMPLEX	GO_CD40_RECEPTOR_COMPLEX	GO_CD40_RECEPTOR_COMPLEX	11	-0.567715	-1.63431	0.0309766	0.363108	0.338253	7085	tags=73%, list=20%, signal=58%	IKBKB/TRAF2/TRAF3/CHUK/RNF31/BIRC2/TRAF5
GO_REGULATION_OF_T_CELL_DIFFERENTIATION	GO_REGULATION_OF_T_CELL_DIFFERENTIATION	GO_REGULATION_OF_T_CELL_DIFFERENTIATION	126	0.28822	1.38507	0.0311222	0.363512	0.338629	7771	tags=32%, list=22%, signal=25%	CLPTM1/SART1/SPINK5/ZBTB7B/DTX1/RHOA/IL1RL2/IL15/MALT1/RASGRP1/SOX13/ERBB2/PRDX2/VNN1/NFATC2/BRAF/IL7R/CCR2/SHH/SOD1/GLI2/CD46/PRDM1/FANCD2/DUSP10/PTPRC/AP3B1/RAG1/ADA/IL7/RARA/XBP1/SOCS5/LGALS9/CD74/TESPA1/ANXA1/SYK/IL12RB1/IRF4
GO_PROTEIN_HEXAMERIZATION	GO_PROTEIN_HEXAMERIZATION	GO_PROTEIN_HEXAMERIZATION	12	-0.54875	-1.61989	0.0311745	0.363512	0.338629	5118	tags=33%, list=15%, signal=28%	VCP/LRRC8C/PANX3
GO_POSITIVE_REGULATION_OF_CYTOKINESIS	GO_POSITIVE_REGULATION_OF_CYTOKINESIS	GO_POSITIVE_REGULATION_OF_CYTOKINESIS	34	0.410747	1.53068	0.031179	0.363512	0.338629	8313	tags=35%, list=24%, signal=27%	CDC6/CDC42/CDC14B/PRKCE/RHOA/GIPC1/NUP62/DRD2/OR1A2/CXCR5/PKP4/CUL3
GO_AMIDE_BINDING	GO_AMIDE_BINDING	GO_AMIDE_BINDING	316	0.238578	1.29744	0.0312821	0.363695	0.338799	8286	tags=26%, list=24%, signal=20%	LAPTM4B/SRP14/RXRA/MAPK8IP2/DHCR24/GRIA2/GRIA3/HCRTR1/GLTP/ITGAM/RAMP1/TLR2/PPIF/PPIAL4C/CACNA1B/FOLH1/PPIAL4A/PCCA/GSTM3/APBB3/MCCC1/PPIA/ADCYAP1R1/ACADL/SEC61A2/PGGT1B/SLC19A1/LRP1/MAS1/BACE1/GRIA4/ECI2/PEX19/TNPO2/RAMP2/MC3R/POM121/LRPAP1/MARCO/NPAP1/GLP2R/HLA-DQA1/LDLRAP1/HLA-DRB1/SCP2/GRIA1/PPIC/TRHDE/IDE/KPNA2/DHFR/HLA-E/GCDH/HLA-DPB1/GHR/PLEKHA8P1/CST3/TLR6/ACVR1/PPIAL4D/KPNB1/HLA-DPA1/CD7…
GO_PROTEIN_LOCALIZATION_TO_MICROTUBULE_ORGANIZING_CENTER	GO_PROTEIN_LOCALIZATION_TO_MICROTUBULE_ORGANIZING_CENTER	GO_PROTEIN_LOCALIZATION_TO_MICROTUBULE_ORGANIZING_CENTER	31	0.425482	1.54395	0.0313066	0.363695	0.338799	4977	tags=29%, list=14%, signal=25%	NEDD1/MARK4/NUDCD3/CEP72/SNX10/AURKA/NUP62/PIBF1/BBS4
GO_SECONDARY_METABOLIC_PROCESS	GO_SECONDARY_METABOLIC_PROCESS	GO_SECONDARY_METABOLIC_PROCESS	56	0.357703	1.48706	0.0316306	0.366619	0.341524	7125	tags=32%, list=21%, signal=26%	BDH2/MYO5A/DDT/UGT1A8/GIPC1/AKR1A1/FMO1/ARL1/CYP1A1/CTH/PAM/STAR/AKR7A3/AKR1B1/AKR1C2/BCL2/CYP1A2/SLC7A11
GO_PEROXISOME_PROLIFERATOR_ACTIVATED_RECEPTOR_SIGNALING_PATHWAY	GO_PEROXISOME_PROLIFERATOR_ACTIVATED_RECEPTOR_SIGNALING_PATHWAY	GO_PEROXISOME_PROLIFERATOR_ACTIVATED_RECEPTOR_SIGNALING_PATHWAY	21	-0.443106	-1.55808	0.0317382	0.366619	0.341524	3542	tags=43%, list=10%, signal=39%	PLIN5/FABP5/SIRT1/MED1/LEP/ALOX15B/PTGIS/PDK3
GO_HEAT_GENERATION	GO_HEAT_GENERATION	GO_HEAT_GENERATION	15	0.533658	1.58306	0.0317621	0.366619	0.341524	8935	tags=60%, list=26%, signal=45%	CNR1/IL1A/TNFSF11/TNF/PTGER3/SLC27A1/PTGS2/IL1B/TNFRSF11A
GO_IN_UTERO_EMBRYONIC_DEVELOPMENT	GO_IN_UTERO_EMBRYONIC_DEVELOPMENT	GO_IN_UTERO_EMBRYONIC_DEVELOPMENT	326	0.237294	1.29599	0.0318309	0.366619	0.341524	8313	tags=29%, list=24%, signal=22%	EIF2S2/RXRA/TET1/TMEM231/MBD3/UBE2B/ZP3/ELF3/NDUFA2/SMAD3/EGLN1/FOXC1/SLC34A2/DAD1/DNAJB6/TAF8/RRN3/CUBN/FOSL1/HS3ST6/FOXF1/HSF1/CCDC24/MFNG/CCNB2/UBE2A/MDFI/HAND2/NDEL1/SEC24C/NPM2/RTCB/PDGFRA/INPP5B/ALS2/COPS3/EMG1/KIDINS220/SLC30A1/MED21/POLG2/PTCH1/TWIST1/GLI2/PRDM1/ZNF568/RTN4/CCDC62/KRT19/CCM2/CCNB1IP1/PRDM14/HEY1/SMO/PSMC3/RNASEH2B/BRK1/COPS2/ADA/PLCD3/TIE1/WDTC1/PSMC4/FLCN/PRPF19/PYGO2/C6…
GO_NEURON_TO_NEURON_SYNAPSE	GO_NEURON_TO_NEURON_SYNAPSE	GO_NEURON_TO_NEURON_SYNAPSE	332	0.235933	1.29067	0.0318407	0.366619	0.341524	5076	tags=20%, list=15%, signal=17%	MAPK8IP2/CDH2/HOMER3/SYNDIG1/NCS1/GRIA2/BNIP3/CHRNA3/LRP8/PPP1R9A/CRIPT/SIPA1L1/GRID1/PTK2B/BAALC/CAMK2N1/LRFN5/RAB8A/HOMER2/CLSTN3/DBN1/EGLN1/DLG3/DCC/CALB1/LYN/GRID2/DNM2/ITPR1/GRIK4/BACE1/SH3GL1/ACTR2/TIAM1/PLCB4/PRKCG/CDK5/ADAM22/BCR/ALS2/BSN/SLC30A1/DBNL/ABI1/ARRB1/DNAJB1/ATP2B2/DRP2/PTCH1/LRRC4C/GRIA1/CACNG3/ABHD17B/USP50/RTN4/ACTN2/MTMR2/ADGRA1/LIN7B/CACNG8/GRIK5/SEMA4C/SYN2/FYN/NTRK2
GO_GOLGI_VESICLE_BUDDING	GO_GOLGI_VESICLE_BUDDING	GO_GOLGI_VESICLE_BUDDING	79	0.325044	1.4477	0.0319279	0.366658	0.34156	6613	tags=33%, list=19%, signal=27%	RAB1B/CD59/VAPB/RAB1A/SEC31A/ARFGAP2/GBF1/SAR1B/SCFD1/TRAPPC4/SEC24B/SEC24C/NAPA/ARFGAP3/GRIA1/TMED9/SEC23IP/SEC22B/AREG/STX5/TRAPPC1/ANKRD28/TMED10/GORASP1/TRAPPC10/TRAPPC6A
GO_AXONEME_ASSEMBLY	GO_AXONEME_ASSEMBLY	GO_AXONEME_ASSEMBLY	54	0.360524	1.48552	0.031957	0.366658	0.34156	7725	tags=35%, list=22%, signal=27%	HYDIN/UBE2B/PLA2G3/DNAAF5/CCDC114/DNAL1/CCDC65/CFAP46/RP1/GAS8/CC2D2A/RSPH9/TTC26/DRC1/DNAH8/RP1L1/RSPH1/DNAI2/CCDC103
GO_PROTON_TRANSPORTING_TWO_SECTOR_ATPASE_COMPLEX_CATALYTIC_DOMAIN	GO_PROTON_TRANSPORTING_TWO_SECTOR_ATPASE_COMPLEX_CATALYTIC_DOMAIN	GO_PROTON_TRANSPORTING_TWO_SECTOR_ATPASE_COMPLEX_CATALYTIC_DOMAIN	11	0.58805	1.5827	0.0320457	0.367028	0.341904	10361	tags=55%, list=30%, signal=38%	ATP6V1C1/ATP6V1B2/ATP6V1F/ATP6V1E1/ATP6V1H/ATP6V1A
GO_EXCITATORY_SYNAPSE	GO_EXCITATORY_SYNAPSE	GO_EXCITATORY_SYNAPSE	47	0.372748	1.49094	0.0321912	0.367523	0.342365	3900	tags=26%, list=11%, signal=23%	CBLN1/SYNDIG1/GRIA2/GRIA3/CYFIP1/UNC13C/GRID2/SYP/PLCB4/ELFN1/BSN/CACNG3
GO_SECRETORY_GRANULE_MEMBRANE	GO_SECRETORY_GRANULE_MEMBRANE	GO_SECRETORY_GRANULE_MEMBRANE	280	0.243472	1.30718	0.0322875	0.367523	0.342365	6274	tags=22%, list=18%, signal=19%	RAB7A/DNAJC5/DMBT1/DIAPH1/CD33/SLC15A4/FPR1/DYNLL1/ITGAM/TLR2/CD59/NDUFC2/RND2/CYSTM1/RAB18/DBH/MLEC/TMEM173/RAB5C/CHRNB4/RHOA/TMEM225/CLEC12A/SYT4/ITPR1/LAIR1/CPNE3/PSEN1/NFAM1/VNN1/CD9/SVIP/ATP6V1D/CD53/FLOT2/VAMP1/CEACAM3/FCAR/HMOX2/CXCR1/TMEM190/MANBA/HVCN1/CD46/PLA1A/BSG/CYB5R1/CD177/PAM/PTPRN2/PTPRC/ATP6AP2/SERPINB6/ANXA7/SCG3/LAMP2/TMED10/PECAM1/TCIRG1/LAMTOR1/RAP1A/TARM1/SIRPB1
GO_NEGATIVE_REGULATION_OF_SECRETION	GO_NEGATIVE_REGULATION_OF_SECRETION	GO_NEGATIVE_REGULATION_OF_SECRETION	199	0.257825	1.32653	0.0323066	0.367523	0.342365	8246	tags=33%, list=24%, signal=25%	RAB7A/RAB11FIP5/BMP8A/HMGCR/PPP1R9A/FFAR4/TMBIM6/RHBDF2/CNR1/FOXF1/SFRP1/SYT4/CD200/UCP2/BRAF/BCR/TNF/SLC30A1/CCR2/NLRP12/GBP1/FGF23/FKBP1B/EZR/C5AR2/PTGER4/MIDN/HDAC9/VSNL1/NMB/WNK1/CIDEA/PTGER3/PPP1R11/STXBP3/SSC5D/NR1H3/ADA/DRD4/RSAD2/RHBDF1/CD22/RAP1A/DRD2/TLR6/CD84/ERP29/INHBB/IRS1/STK39/LGALS9/CD74/TFF2/TACR2/NRG1/SERGEF/IL1B/ARG2/ANXA1/HRH3/SIRT4/NEUROG1/RAB11FIP3/SRGN/PPP3CA/LRRC32
GO_RENAL_TUBULE_DEVELOPMENT	GO_RENAL_TUBULE_DEVELOPMENT	GO_RENAL_TUBULE_DEVELOPMENT	86	0.316715	1.43255	0.0323512	0.367523	0.342365	12009	tags=49%, list=35%, signal=32%	AGT/JAG1/CALB1/SIX1/DLL1/FGF1/LGR5/ACAT1/PTCH1/GREB1L/SHH/SIX2/PGF/WT1/SMO/BCL2/WNT1/BMP2/PAX8/HEYL/NPNT/FAT4/PBX1/HOXD11/UMOD/FGF2/SIX4/DCHS1/EYA1/MTSS1/TFAP2B/WNT4/DLG1/WNT9B/PROM1/GREM1/TACSTD2/MEF2C/FOXD1/COL4A1/MYC/LIF
GO_REGULATION_OF_STRIATED_MUSCLE_CELL_DIFFERENTIATION	GO_REGULATION_OF_STRIATED_MUSCLE_CELL_DIFFERENTIATION	GO_REGULATION_OF_STRIATED_MUSCLE_CELL_DIFFERENTIATION	87	0.317835	1.43924	0.0324102	0.367523	0.342365	7767	tags=31%, list=22%, signal=24%	DDX39B/FLOT1/MYF6/FLT3LG/TBX1/PIN1/G6PD/SMYD1/DLL1/GDF15/NFATC2/CD53/PAK1/SHH/HDAC9/YY1/XBP1/IGF1/TRIM72/BCL2/BMP2/MTOR/NRG1/PARP2/MAPK14/CAV3/RBM24
GO_NEGATIVE_REGULATION_OF_PEPTIDE_SECRETION	GO_NEGATIVE_REGULATION_OF_PEPTIDE_SECRETION	GO_NEGATIVE_REGULATION_OF_PEPTIDE_SECRETION	120	0.290256	1.38583	0.0324285	0.367523	0.342365	8246	tags=36%, list=24%, signal=27%	RAB11FIP5/BMP8A/HMGCR/FFAR4/TMBIM6/RHBDF2/SFRP1/SYT4/CD200/UCP2/TNF/NLRP12/GBP1/FKBP1B/EZR/C5AR2/PTGER4/MIDN/HDAC9/VSNL1/CIDEA/PPP1R11/SSC5D/NR1H3/DRD4/RSAD2/RHBDF1/CD22/DRD2/TLR6/ERP29/INHBB/IRS1/CD74/SERGEF/IL1B/ARG2/ANXA1/SIRT4/RAB11FIP3/SRGN/PPP3CA/LRRC32
GO_ICOSANOID_RECEPTOR_ACTIVITY	GO_ICOSANOID_RECEPTOR_ACTIVITY	GO_ICOSANOID_RECEPTOR_ACTIVITY	14	0.545135	1.585	0.0325038	0.367735	0.342563	5533	tags=50%, list=16%, signal=42%	TBXA2R/PTGER4/PTGER2/LTB4R/PTGER3/HPGD/PTGFR
GO_INOSITOL_PHOSPHATE_MEDIATED_SIGNALING	GO_INOSITOL_PHOSPHATE_MEDIATED_SIGNALING	GO_INOSITOL_PHOSPHATE_MEDIATED_SIGNALING	53	0.361383	1.48247	0.0327739	0.369679	0.344374	8297	tags=40%, list=24%, signal=30%	HOMER3/NFATC4/HOMER2/ITPR1/MAPK7/RCAN2/LMCD1/NFATC2/TNF/PPP3CB/NFAT5/FHL2/IGF1/ITPR2/MTOR/PLCE1/CHP2/NRG1/PPP3R1/PPP3CA/ITPR3
GO_NEGATIVE_REGULATION_OF_MITOCHONDRION_ORGANIZATION	GO_NEGATIVE_REGULATION_OF_MITOCHONDRION_ORGANIZATION	GO_NEGATIVE_REGULATION_OF_MITOCHONDRION_ORGANIZATION	46	0.374085	1.48951	0.0327895	0.369679	0.344374	7795	tags=39%, list=22%, signal=30%	BNIP3/PPIF/SIAH3/SLC35F6/DNM1L/MUL1/OMA1/TRIAP1/ACAA2/HSPA1A/PSMD10/FLCN/IGF1/AVP/BCL2L1/PINK1/USP30/SIRT4
GO_RESPONSE_TO_REACTIVE_OXYGEN_SPECIES	GO_RESPONSE_TO_REACTIVE_OXYGEN_SPECIES	GO_RESPONSE_TO_REACTIVE_OXYGEN_SPECIES	211	0.255644	1.32457	0.0330803	0.371006	0.34561	8063	tags=27%, list=23%, signal=21%	PRDX1/PRKCD/ZNF277/BNIP3/MPV17/PTPRK/PPIF/PTK2B/IL18BP/SZT2/AIFM1/ARG1/NR4A3/EGLN1/TRPA1/MAPK9/FOSL1/DNM2/MAPK7/HSF1/APTX/PRDX2/PARK7/UCP2/PDGFRA/TNF/NET1/SOD1/FKBP1B/CAMKK2/RGN/DHFR/STAR/FOXO1/AREG/PDE8A/FYN/ADA/DUSP1/FABP1/BCL2/EGFR/RIPK3/PDK2/CBX8/UCP1/HBB/CDK1/PYCR1/NCF1/ANXA1/PINK1/PTPRN/TRPC6/TREX1/MMP9/MTR
GO_CYTOSOLIC_TRANSPORT	GO_CYTOSOLIC_TRANSPORT	GO_CYTOSOLIC_TRANSPORT	141	0.276799	1.357	0.0331706	0.371006	0.34561	4788	tags=23%, list=14%, signal=20%	RAB7A/ARFRP1/AP1AR/RIC1/TBC1D10A/CES1/AP1G1/MYO1D/RAB21/EPS15/SNF8/CLTC/KIF1A/GBF1/ACTR2/TBC1D10B/AP2A1/ARL1/GGA1/MSN/VPS29/WASH3P/EZR/VPS54/AKTIP/MTMR2/KIF5A/DCTN1/HEATR5A/ANKRD27/SNX2/PQLC1/STX5
GO_ANTIGEN_PROCESSING_AND_PRESENTATION_OF_PEPTIDE_ANTIGEN_VIA_MHC_CLASS_I	GO_ANTIGEN_PROCESSING_AND_PRESENTATION_OF_PEPTIDE_ANTIGEN_VIA_MHC_CLASS_I	GO_ANTIGEN_PROCESSING_AND_PRESENTATION_OF_PEPTIDE_ANTIGEN_VIA_MHC_CLASS_I	89	0.314014	1.42856	0.0331768	0.371006	0.34561	6404	tags=30%, list=18%, signal=25%	PSMC2/PSMC5/PSMB1/SEC31A/PSME2/TAPBPL/PSMA3/SAR1B/PSMB7/BCAP31/SEC24B/SEC24C/PSMD6/PSME3/SEC22B/PSMA6/PSMC3/HLA-E/PSMC6/PSMD10/PSMD14/PSMC4/PSMD1/NCF4/TAP2/PSMB9/CD207
GO_SPERM_PART	GO_SPERM_PART	GO_SPERM_PART	167	0.26555	1.33665	0.0332305	0.371006	0.34561	10586	tags=36%, list=31%, signal=25%	ATP6V0A2/ABHD2/ACRV1/TBXA2R/RND2/SLC9B1/GSTM3/LY6K/TCP1/TMEM225/MORN2/GOLGA1/AK2/RPGR/FLOT2/SQSTM1/GAS8/ALDOA/GLIPR1L1/SLIRP/TEKT1/RCBTB2/TEKT5/DNAJB1/TMEM190/CD46/PLA1A/BSG/ZPBP2/TCTEX1D4/CAPN11/POMT1/CSNK2A2/VEZT/PACRG/DRD2/SPESP1/IQUB/LOXL1/CRCP/TACR2/RSPH1/DNAI2/PRSS37/PMFBP1/CUL3/IQCF1/ATP2B4/PRKACA/SPA17/LYZL4/STK31/ARC/EPPIN/CCR6/TSSK4/ATP8B3/ICA1L/CATSPERG/TACR1
GO_STEROID_HORMONE_MEDIATED_SIGNALING_PATHWAY	GO_STEROID_HORMONE_MEDIATED_SIGNALING_PATHWAY	GO_STEROID_HORMONE_MEDIATED_SIGNALING_PATHWAY	170	0.264482	1.33472	0.0332495	0.371006	0.34561	8199	tags=29%, list=24%, signal=22%	VDR/TRIM68/RXRA/NR2F1/ABHD2/NR1I2/PHB/NCOA4/RNF14/NR2E3/WBP2/OR51E2/NR4A3/DDRGK1/SCGB2A1/RHOA/PAQR7/SFRP1/PAQR8/NR3C2/TRIP4/PARK7/NR1D1/RNF4/ESR2/PAK1/RORC/LBH/YWHAH/DNAJA1/FHL2/NR1H3/UFM1/KCTD6/RARA/NR4A2/RARG/DAB2/NR0B1/CDK7/THRB/NKX3-1/HEYL/AR/PGR/LEF1/NR6A1/RORB/ZNF366
GO_BHLH_TRANSCRIPTION_FACTOR_BINDING	GO_BHLH_TRANSCRIPTION_FACTOR_BINDING	GO_BHLH_TRANSCRIPTION_FACTOR_BINDING	26	-0.409794	-1.53457	0.03325	0.371006	0.34561	7865	tags=42%, list=23%, signal=33%	PSMD9/IKZF4/MAP3K10/LMO2/SIRT1/BHLHE41/TCF4/SCX/USF2/NCAPG2
GO_REGULATION_OF_HEAT_GENERATION	GO_REGULATION_OF_HEAT_GENERATION	GO_REGULATION_OF_HEAT_GENERATION	13	0.554896	1.57549	0.0334912	0.373056	0.34752	8935	tags=62%, list=26%, signal=46%	CNR1/TNFSF11/TNF/PTGER3/SLC27A1/PTGS2/IL1B/TNFRSF11A
GO_PROTEIN_LOCALIZATION_TO_CYTOSKELETON	GO_PROTEIN_LOCALIZATION_TO_CYTOSKELETON	GO_PROTEIN_LOCALIZATION_TO_CYTOSKELETON	54	0.358766	1.47828	0.0336972	0.374708	0.349059	5349	tags=26%, list=15%, signal=22%	DIAPH1/HTR2A/NEDD1/CRIPT/MARK4/NUDCD3/CEP72/SNX10/AURKA/NUP62/PIBF1/ABHD17B/BBS4/ANLN
GO_REGULATION_OF_HISTONE_UBIQUITINATION	GO_REGULATION_OF_HISTONE_UBIQUITINATION	GO_REGULATION_OF_HISTONE_UBIQUITINATION	10	-0.583403	-1.63245	0.0338425	0.375681	0.349965	1007	tags=30%, list=3%, signal=29%	CDK9/CTR9
GO_CYTOPLASMIC_REGION	GO_CYTOPLASMIC_REGION	GO_CYTOPLASMIC_REGION	460	0.221501	1.24846	0.0339521	0.376254	0.350499	5242	tags=19%, list=15%, signal=17%	PSEN2/NOS2/CDH2/CDC42/FLNB/HYDIN/STOX1/FLOT1/DYNLL1/PPP1R9A/ATG7/RND2/PTK2B/CIB2/DYNLRB1/SPINK5/FLNA/HAX1/AMBRA1/COBL/RAB21/DBN1/DYNC2H1/WDR34/CCDC114/UNC13C/DNAL1/RHOA/PHLDB2/GIPC1/CAPZA1/CALB1/KIF1A/EXOC6/INSC/GSN/AKAP14/SPTBN4/DNAH17/PSEN1/CCDC65/FGF1/ACTR2/NDEL1/FLOT2/CFAP46/NEFL/CLASP1/RP1/GAS8/BSN/DBNL/RIMS4/DYNC2LI1/HMCN2/WIPF3/EXOC3L1/GLRX3/FRYL/SOD1/GLI2/FGA/EZR/DSTN/ARF6/SHROOM2/KIF4A/A…
GO_NEGATIVE_REGULATION_OF_ENDOTHELIAL_CELL_APOPTOTIC_PROCESS	GO_NEGATIVE_REGULATION_OF_ENDOTHELIAL_CELL_APOPTOTIC_PROCESS	GO_NEGATIVE_REGULATION_OF_ENDOTHELIAL_CELL_APOPTOTIC_PROCESS	26	0.44086	1.53349	0.0341553	0.377861	0.351996	10044	tags=50%, list=29%, signal=36%	KRIT1/MAPK7/BRAF/RAMP2/FGA/TERT/SEMA5A/TEK/SERPINE1/TNIP2/NDNF/FGB/FGG
GO_MITOTIC_METAPHASE_PLATE_CONGRESSION	GO_MITOTIC_METAPHASE_PLATE_CONGRESSION	GO_MITOTIC_METAPHASE_PLATE_CONGRESSION	44	0.377336	1.49159	0.0342684	0.378468	0.352561	8313	tags=34%, list=24%, signal=26%	SPDL1/CDCA5/CHMP6/CDC23/NUP62/CDT1/PIBF1/VPS4A/KIF22/CHMP2A/KPNB1/CHMP4C/MAD1L1/PSRC1/CUL3
GO_POSITIVE_REGULATION_OF_DENDRITIC_SPINE_MORPHOGENESIS	GO_POSITIVE_REGULATION_OF_DENDRITIC_SPINE_MORPHOGENESIS	GO_POSITIVE_REGULATION_OF_DENDRITIC_SPINE_MORPHOGENESIS	18	0.501633	1.57011	0.0348739	0.383953	0.357671	3849	tags=28%, list=11%, signal=25%	LRP8/DBN1/ACTR2/TIAM1/DNM1L
GO_TRANSFORMING_GROWTH_FACTOR_BETA_BINDING	GO_TRANSFORMING_GROWTH_FACTOR_BETA_BINDING	GO_TRANSFORMING_GROWTH_FACTOR_BETA_BINDING	21	-0.44016	-1.54772	0.0349616	0.383953	0.357671	8422	tags=57%, list=24%, signal=43%	CD109/HYAL2/THBS1/ACVRL1/LTBP3/TGFBR1/TGFBR3/TGFB3/WFIKKN1/LTBP4/ITGAV
GO_COFACTOR_METABOLIC_PROCESS	GO_COFACTOR_METABOLIC_PROCESS	GO_COFACTOR_METABOLIC_PROCESS	419	0.224513	1.25617	0.0350899	0.383953	0.357671	7022	tags=25%, list=20%, signal=20%	HMGCS1/PRDX1/GCLM/MOCS1/MOCS3/ACLY/TMEM14C/MDH1/PCCB/HMGCR/OGDH/MBIP/MOCS2/ACSL1/BDH2/NADSYN1/GGT5/FOLH1/PCCA/GSTM3/GGT2/MDH1B/HAGH/G6PD/MCCC1/NDUFA9/PTS/SLC5A6/PXDN/LPO/MTRR/MRPS36/MTHFD2/ACSM4/CUBN/UROD/COQ3/SLC19A1/QDPR/COQ5/PRDX2/GCLC/DUOXA1/PARK7/VNN1/AKR1A1/PDZD11/ACOT13/FMO1/GGH/HBG1/CYP1A1/ACAT1/UGT1A1/AHCYL2/ABCD1/MPC1/QPRT/HMOX2/TECR/GOT2/SUCLA2/CD320/HBD/RSAD1/PDXP/SOD1/GSTM5/ABCB6/HMG…
GO_FOREBRAIN_NEURON_DIFFERENTIATION	GO_FOREBRAIN_NEURON_DIFFERENTIATION	GO_FOREBRAIN_NEURON_DIFFERENTIATION	50	0.365743	1.48202	0.0351855	0.383953	0.357671	7087	tags=30%, list=20%, signal=24%	RAC3/OGDH/UQCRQ/AUTS2/ATF5/OTP/SEMA3A/FEZF2/ARX/ASCL1/LHX8/TBR1/DRD2/DLX1/DLX2
GO_NEUROEPITHELIAL_CELL_DIFFERENTIATION	GO_NEUROEPITHELIAL_CELL_DIFFERENTIATION	GO_NEUROEPITHELIAL_CELL_DIFFERENTIATION	46	0.371637	1.47977	0.0351887	0.383953	0.357671	4136	tags=24%, list=12%, signal=21%	CDH2/TMEM231/JAG1/MYCL/DLL1/SOX11/SEC24B/SLITRK6/ASCL1/SOD1/INSM1
GO_CONDENSED_CHROMOSOME_CENTROMERIC_REGION	GO_CONDENSED_CHROMOSOME_CENTROMERIC_REGION	GO_CONDENSED_CHROMOSOME_CENTROMERIC_REGION	106	0.29699	1.38979	0.035205	0.383953	0.357671	3805	tags=19%, list=11%, signal=17%	ZWILCH/CENPW/SKA2/SPDL1/REC8/NCAPD3/ORC2/MEIKIN/BIRC5/DSN1/HSF1/AURKA/NDEL1/PLK1/CLASP1/HJURP/CDT1/BUB3/ZNF207/CENPO
GO_ATPASE_ACTIVITY_COUPLED_TO_TRANSMEMBRANE_MOVEMENT_OF_IONS_PHOSPHORYLATIVE_MECHANISM	GO_ATPASE_ACTIVITY_COUPLED_TO_TRANSMEMBRANE_MOVEMENT_OF_IONS_PHOSPHORYLATIVE_MECHANISM	GO_ATPASE_ACTIVITY_COUPLED_TO_TRANSMEMBRANE_MOVEMENT_OF_IONS_PHOSPHORYLATIVE_MECHANISM	33	0.409164	1.51051	0.0352136	0.383953	0.357671	9182	tags=39%, list=26%, signal=29%	ATP1B3/ATP2A3/ATP6V1C1/ATP2A1/ATP6V1G1/ATP2B2/ATP1B1/ATP6V0D1/ATP6V1E1/ABCB11/ATP1A4/ATP2C2/ATP2B4
GO_REGULATION_OF_MYELOID_LEUKOCYTE_MEDIATED_IMMUNITY	GO_REGULATION_OF_MYELOID_LEUKOCYTE_MEDIATED_IMMUNITY	GO_REGULATION_OF_MYELOID_LEUKOCYTE_MEDIATED_IMMUNITY	52	0.361976	1.47798	0.0352381	0.383953	0.357671	9553	tags=46%, list=28%, signal=33%	ITGAM/ARG1/FGR/LYN/FOXF1/DNASE1L3/PRAM1/BCR/CCR2/DNASE1/GAB2/MAVS/CD177/HLA-E/CD84/LGALS9/CXCL6/C12orf4/SYK/FCER1G/DDX1/DDX58/STX4/ABR
GO_REGULATION_OF_BODY_FLUID_LEVELS	GO_REGULATION_OF_BODY_FLUID_LEVELS	GO_REGULATION_OF_BODY_FLUID_LEVELS	459	0.221011	1.24549	0.0353128	0.384123	0.357829	8415	tags=28%, list=24%, signal=21%	GATA4/ADCY5/VDR/PRKCD/CDC42/C1QBP/TAC1/STAT5A/VPS45/PRKCE/SLC22A4/TBXA2R/CD59/PDPN/MERTK/ACER1/F11/FLNA/ZBTB7B/FAP/DOCK1/DOCK8/YWHAZ/NPPB/CAPZA1/PLCG2/GNAS/LYN/DGKH/ANXA2P2/F7/ITPR1/TSPAN32/PRDX2/ADCY4/F13B/CD9/SCNN1G/MMRN1/RAD51C/MYL12A/PRKCG/HBG1/KCNN4/APRT/PDGFRA/TFPI2/CAD/COL3A1/PEAR1/ARRB1/GOT2/DHODH/UMPS/HBD/PLG/SHH/CD40LG/C1QTNF1/FGA/METAP1/TSPAN8/F10/CD177/PAM/COL1A2/STMN1/JMJD1C/WNK1/ADC…
GO_REGULATION_OF_PROTEIN_POLYUBIQUITINATION	GO_REGULATION_OF_PROTEIN_POLYUBIQUITINATION	GO_REGULATION_OF_PROTEIN_POLYUBIQUITINATION	19	-0.450286	-1.54284	0.0353808	0.384219	0.357919	6151	tags=37%, list=18%, signal=30%	PLAA/UBE2D1/BIRC2/TRIM44/SASH1/SPSB4
GO_SMOOTHENED_SIGNALING_PATHWAY	GO_SMOOTHENED_SIGNALING_PATHWAY	GO_SMOOTHENED_SIGNALING_PATHWAY	125	0.285541	1.37079	0.0355835	0.385775	0.359368	7941	tags=30%, list=23%, signal=24%	TMEM17/TMEM231/CHSY1/TCTN3/FOXF1/SFRP1/PDCL/IFT46/GAS8/BTRC/CC2D2A/PTCHD1/PTCH1/CENPJ/SHH/GLI2/MEGF8/PKD2L1/SMO/TTC26/PRRX1/SCUBE1/CDON/GLI1/CD3E/BBS7/KCTD6/PTCH2/HHAT/HIPK1/IQUB/GPC2/FGF10/WDR19/GORAB/ZIC1/DCDC2/TCTN1
GO_ISWI_TYPE_COMPLEX	GO_ISWI_TYPE_COMPLEX	GO_ISWI_TYPE_COMPLEX	11	-0.557535	-1.605	0.0357058	0.385899	0.359483	10010	tags=73%, list=29%, signal=52%	BPTF/HMGXB4/SMARCA5/CHRAC1/CECR2/SMARCA1/C17orf49
GO_CELL_CORTEX	GO_CELL_CORTEX	GO_CELL_CORTEX	279	0.240759	1.29202	0.0357562	0.385899	0.359483	8187	tags=27%, list=24%, signal=21%	PSEN2/NOS2/CDH2/CDC42/FLNB/STOX1/FLOT1/PPP1R9A/RND2/PTK2B/CIB2/SPINK5/FLNA/HAX1/COBL/DBN1/UNC13C/RHOA/PHLDB2/GIPC1/CAPZA1/CALB1/EXOC6/INSC/GSN/SPTBN4/PSEN1/FGF1/ACTR2/FLOT2/CLASP1/BSN/DBNL/RIMS4/HMCN2/WIPF3/EXOC3L1/GLRX3/FRYL/FGA/EZR/DSTN/ARF6/SHROOM2/ACTN2/KRT19/DCTN1/RHOC/PDZD4/SAPCD2/SPIRE2/KCNC3/MYO1A/KDF1/RHOD/ANLN/RND3/FABP1/ARHGEF7/TRAF6/TNFAIP2/ITPR2/CFL1/CLTB/NRBP1/RIMS3/PVALB/NDFIP1/CDH…
GO_GPI_ANCHOR_BIOSYNTHETIC_PROCESS	GO_GPI_ANCHOR_BIOSYNTHETIC_PROCESS	GO_GPI_ANCHOR_BIOSYNTHETIC_PROCESS	30	0.422136	1.51971	0.0357732	0.385899	0.359483	3428	tags=30%, list=10%, signal=27%	DPM2/PIGP/PIGM/PIGH/PGAP3/PIGT/PIGU/CWH43/PIGK
GO_COLUMNAR_CUBOIDAL_EPITHELIAL_CELL_DIFFERENTIATION	GO_COLUMNAR_CUBOIDAL_EPITHELIAL_CELL_DIFFERENTIATION	GO_COLUMNAR_CUBOIDAL_EPITHELIAL_CELL_DIFFERENTIATION	97	0.303315	1.39945	0.0359723	0.386571	0.360109	9697	tags=31%, list=28%, signal=22%	GATA4/RXRA/CDH2/TMEM231/JAG1/RFX3/MYCL/DLL1/SIDT2/SOX11/SEC24B/SLITRK6/ASCL1/SOD1/PRDM1/INSM1/SMO/KLF5/RARA/RARG/BMP2/NKX3-2/IL31RA/LEF1/SAV1/SERPINE1/ENAM/GSK3A/WNT4/DLX3
GO_NEGATIVE_REGULATION_OF_SUBSTRATE_ADHESION_DEPENDENT_CELL_SPREADING	GO_NEGATIVE_REGULATION_OF_SUBSTRATE_ADHESION_DEPENDENT_CELL_SPREADING	GO_NEGATIVE_REGULATION_OF_SUBSTRATE_ADHESION_DEPENDENT_CELL_SPREADING	12	0.567265	1.57307	0.0359823	0.386571	0.360109	3595	tags=33%, list=10%, signal=30%	AP1AR/ITGB1BP1/EFNA5/GBP1
GO_CELL_TRAILING_EDGE	GO_CELL_TRAILING_EDGE	GO_CELL_TRAILING_EDGE	13	0.550417	1.56277	0.0360284	0.386571	0.360109	4074	tags=38%, list=12%, signal=34%	FLOT1/PIP5K1C/FLOT2/MSN/EZR
GO_CEREBRAL_CORTEX_NEURON_DIFFERENTIATION	GO_CEREBRAL_CORTEX_NEURON_DIFFERENTIATION	GO_CEREBRAL_CORTEX_NEURON_DIFFERENTIATION	23	0.45703	1.53669	0.0361385	0.386571	0.360109	7087	tags=39%, list=20%, signal=31%	RAC3/PSEN1/FEZF2/ARX/ASCL1/ID4/DRD2/DLX1/DLX2
GO_ATP_HYDROLYSIS_COUPLED_CATION_TRANSMEMBRANE_TRANSPORT	GO_ATP_HYDROLYSIS_COUPLED_CATION_TRANSMEMBRANE_TRANSPORT	GO_ATP_HYDROLYSIS_COUPLED_CATION_TRANSMEMBRANE_TRANSPORT	45	0.372627	1.47641	0.0361716	0.386571	0.360109	9189	tags=36%, list=27%, signal=26%	ATP6V0A2/ATP2A3/ATP6V1C1/ATP6V1B2/ATP2A1/ATP6V0E1/ATP2B2/ATP6V1F/ATP6V0D1/ATP6V1E1/TCIRG1/ABCB11/ATP1A4/ATP2C2/ATP2B4/ATP6V1H
GO_ENDOPEPTIDASE_ACTIVITY	GO_ENDOPEPTIDASE_ACTIVITY	GO_ENDOPEPTIDASE_ACTIVITY	371	0.22864	1.26451	0.036211	0.386571	0.360109	8097	tags=29%, list=23%, signal=23%	PSEN2/ADAMTS5/PCSK2/OSGEPL1/CAPN13/ADAM18/TPSG1/ASTL/PRSS54/TINAG/MMP19/ADAMTS15/ATG4A/F11/SPPL2B/ADAM19/ADAM32/YBEY/PHEX/PSMB1/FAP/PIDD1/RHBDL3/CAPN12/KLK6/MALT1/SFRP1/F7/PSMA3/BACE1/KLK13/PSEN1/ADAM2/TRABD2A/PSMB7/ATG4B/PRSS55/ADAM22/JMJD7/ADAMDEC1/MMEL1/MASP2/CASP1/CELA2B/TMPRSS9/KDM8/ATG4C/PLG/USP42/USP9X/TRABD2B/F10/MASP1/IDE/MST1/PRSS57/TRAPPC12/SENP6/ZMPSTE24/TMPRSS7/CAPN11/TLL1/OMA1/ECE2/…
GO_RESPONSE_TO_INSULIN	GO_RESPONSE_TO_INSULIN	GO_RESPONSE_TO_INSULIN	248	0.246272	1.30589	0.036342	0.386571	0.360109	6638	tags=24%, list=19%, signal=20%	ATP6V0A2/PRKCD/SOGA1/TLR2/CYFIP1/AGT/RAB8A/MYO5A/ZBTB7B/GRB10/ATP6V1C1/ATP6V1B2/PFKFB1/SLA2/LYN/ATP6V1G1/PKM/GCLC/IGFBP1/ATP6V1D/UCP2/SHC1/GGH/NDEL1/APRT/PTEN/ATP6V0E1/SLC2A4/MARS/INSRR/CAD/SLC2A8/PAK1/DENND4C/ENHO/FOXO6/GOT2/PDE3B/ATP6V1F/HDAC9/IDE/STAR/FOXO1/STXBP3/SERPINA12/WDTC1/SLC27A1/ATP6V0D1/KHK/ATP6V1E1/GOT1/XBP1/PRKCQ/TCIRG1/TRIM72/MZB1/INHBB/PDK2/MTOR/IRS1
GO_CO_SMAD_BINDING	GO_CO_SMAD_BINDING	GO_CO_SMAD_BINDING	11	0.582273	1.56715	0.0363762	0.386571	0.360109	7834	tags=45%, list=23%, signal=35%	GATA4/SMAD3/USP9X/SMAD2/TGIF1
GO_CEREBRAL_CORTEX_DEVELOPMENT	GO_CEREBRAL_CORTEX_DEVELOPMENT	GO_CEREBRAL_CORTEX_DEVELOPMENT	110	0.292911	1.37833	0.0364204	0.386571	0.360109	5301	tags=23%, list=15%, signal=19%	CDH2/BNIP3/LRP8/DIXDC1/FLNA/RHOA/LRP1/PSEN1/CDK5/NDEL1/NEFL/SEMA3A/COL3A1/CEP120/ARX/ASCL1/RTN4/BTBD3/SMO/TBR1/CDON/BBS4/NTRK2/CSNK2A2/ATIC
GO_NEGATIVE_REGULATION_OF_TRANSPORT	GO_NEGATIVE_REGULATION_OF_TRANSPORT	GO_NEGATIVE_REGULATION_OF_TRANSPORT	428	0.222814	1.24872	0.0364308	0.386571	0.360109	8246	tags=28%, list=24%, signal=22%	RAB7A/ITGB1BP1/WWP2/RAB11FIP5/PRKCE/CSK/HTR2A/BMP8A/CALM3/HMGCR/PPP1R9A/FFAR4/TLR2/PPIF/CYFIP1/ANKRD13D/PTK2B/SIAH3/GRB10/TMBIM6/RHBDF2/STX1B/CNR1/SLC35F6/FOXF1/HECW1/SFRP1/SYT4/CD200/PARK7/GPM6B/SVIP/UCP2/BRAF/CDK5/BCR/PTEN/EPHA3/TNF/LRPAP1/SLC30A1/CCR2/NLRP12/PLA2G10/GBP1/FGF23/SHH/NFKB1/TWIST1/FKBP1B/EZR/ARF6/KCNE2/C5AR2/PTGER4/ACTN2/MTMR2/MIDN/NEDD4L/HDAC9/VSNL1/NMB/ANKRD27/LRSAM1/WNK1/CIDEA/…
GO_DENDRITE_MORPHOGENESIS	GO_DENDRITE_MORPHOGENESIS	GO_DENDRITE_MORPHOGENESIS	136	0.27756	1.35268	0.0367276	0.389085	0.362452	4513	tags=21%, list=13%, signal=19%	MAPK8IP2/CDC42/CHRNA3/LRP8/PPP1R9A/SIPA1L1/NFATC4/CELSR2/RAB21/DBN1/ABI2/HECW1/ACTR2/TIAM1/FBXO31/NGEF/CDK5/RAP2A/PTEN/SEMA3A/KIDINS220/ABI1/SARM1/DNM1L/PARP6/NEDD4L/ANKRD27/BTBD3/YWHAH
GO_REGULATION_OF_CYTOKINESIS	GO_REGULATION_OF_CYTOKINESIS	GO_REGULATION_OF_CYTOKINESIS	82	0.317528	1.42432	0.0368117	0.38934	0.362689	8313	tags=34%, list=24%, signal=26%	CDC6/CDC42/CDC14B/PRKCE/CALM3/CETN2/PIN1/RHOA/GIPC1/AURKA/PLK1/NUP62/PDXP/ZFYVE26/VPS4A/BBS4/FLCN/CALM2/PLK5/DRD2/OR1A2/SETD2/CHMP4C/BCL2L1/CXCR5/RAB11FIP3/PKP4/CUL3
GO_NAD_BIOSYNTHESIS_VIA_NICOTINAMIDE_RIBOSIDE_SALVAGE_PATHWAY	GO_NAD_BIOSYNTHESIS_VIA_NICOTINAMIDE_RIBOSIDE_SALVAGE_PATHWAY	GO_NAD_BIOSYNTHESIS_VIA_NICOTINAMIDE_RIBOSIDE_SALVAGE_PATHWAY	13	-0.522855	-1.58743	0.0369193	0.389515	0.362852	4076	tags=46%, list=12%, signal=41%	SLC5A8/PNP/NAMPT/NUDT12/PTGIS
GO_POTASSIUM_CHANNEL_REGULATOR_ACTIVITY	GO_POTASSIUM_CHANNEL_REGULATOR_ACTIVITY	GO_POTASSIUM_CHANNEL_REGULATOR_ACTIVITY	46	0.370084	1.47358	0.0369482	0.389515	0.362852	9581	tags=39%, list=28%, signal=28%	KCNS3/DPP10/KCNMB3/FLNA/LRRC38/KCNV1/KCNE2/NEDD4L/WNK1/ARPP19/DRD4/ENSA/LRRC55/AMIGO1/CAV3/PRKCZ/KCNIP1/DLG1
GO_DETECTION_OF_OTHER_ORGANISM	GO_DETECTION_OF_OTHER_ORGANISM	GO_DETECTION_OF_OTHER_ORGANISM	12	0.56495	1.56665	0.037176	0.390984	0.36422	6372	tags=42%, list=18%, signal=34%	TLR2/SSC5D/NOD1/TLR6/PGLYRP3
GO_ARF_GUANYL_NUCLEOTIDE_EXCHANGE_FACTOR_ACTIVITY	GO_ARF_GUANYL_NUCLEOTIDE_EXCHANGE_FACTOR_ACTIVITY	GO_ARF_GUANYL_NUCLEOTIDE_EXCHANGE_FACTOR_ACTIVITY	19	0.48721	1.55031	0.0372556	0.390984	0.36422	3352	tags=26%, list=10%, signal=24%	IQSEC1/PSD2/CYTH4/GBF1/CYTH1
GO_REGULATION_OF_MYOTUBE_DIFFERENTIATION	GO_REGULATION_OF_MYOTUBE_DIFFERENTIATION	GO_REGULATION_OF_MYOTUBE_DIFFERENTIATION	46	0.369823	1.47254	0.0372681	0.390984	0.36422	7767	tags=35%, list=22%, signal=27%	FLOT1/MYF6/FLT3LG/TBX1/SMYD1/GDF15/NFATC2/CD53/HDAC9/XBP1/TRIM72/BCL2/MTOR/MAPK14/CAV3/RBM24
GO_POSITIVE_REGULATION_OF_GROWTH	GO_POSITIVE_REGULATION_OF_GROWTH	GO_POSITIVE_REGULATION_OF_GROWTH	244	0.246583	1.3037	0.0374601	0.392194	0.365347	8083	tags=28%, list=23%, signal=22%	DDX39B/EXOSC2/CDC42/DIO3/EFNA5/ZP3/CYFIP1/RND2/PTK2B/RNF157/PIN1/SMURF1/BRAT1/CPNE9/RHOA/TAF9B/EXTL3/DLL1/SFRP1/SYT4/LRP1/SPTBN4/HSF1/ERBB2/IGFBP1/ADNP2/CSHL1/NDEL1/NTN1/OSBP/PAK1/ZFYVE27/ARX/EZR/CDH4/MEGF8/GH1/WT1/NEDD4L/MUL1/TAF9/SMO/BBS4/GLI1/GDI1/MAP1B/PSMD10/IL7/MTM1/GHR/IGF1/LIMK1/DRD2/BCL2/EGFR/AVP/MTOR/DNPH1/SEMA5A/CDK1/PARP2/MAPK14/RFTN1/CXCL16/EIF4G1/MKKS/LEF1/IST1/WNT2
GO_REGULATION_OF_ESTABLISHMENT_OR_MAINTENANCE_OF_CELL_POLARITY	GO_REGULATION_OF_ESTABLISHMENT_OR_MAINTENANCE_OF_CELL_POLARITY	GO_REGULATION_OF_ESTABLISHMENT_OR_MAINTENANCE_OF_CELL_POLARITY	22	0.463024	1.53581	0.0375042	0.392194	0.365347	2655	tags=23%, list=8%, signal=21%	PTK2B/KRIT1/DOCK8/GSN/FLOT2
GO_POSITIVE_REGULATION_OF_SKELETAL_MUSCLE_TISSUE_DEVELOPMENT	GO_POSITIVE_REGULATION_OF_SKELETAL_MUSCLE_TISSUE_DEVELOPMENT	GO_POSITIVE_REGULATION_OF_SKELETAL_MUSCLE_TISSUE_DEVELOPMENT	23	0.455762	1.53242	0.0378116	0.394035	0.367062	6101	tags=39%, list=18%, signal=32%	FLOT1/MYF6/HMGCR/TBX1/DLL1/SHH/CDON/MTM1/BCL2
GO_MANNOSYLATION	GO_MANNOSYLATION	GO_MANNOSYLATION	33	0.405993	1.4988	0.037822	0.394035	0.367062	5387	tags=36%, list=16%, signal=31%	DPM2/SDF2/DPY19L2P1/DPY19L4/POMT2/TMTC2/DPY19L2P2/FKRP/TMTC1/DPY19L2/POMT1/ALG1
GO_CALCIUM_MEDIATED_SIGNALING_USING_INTRACELLULAR_CALCIUM_SOURCE	GO_CALCIUM_MEDIATED_SIGNALING_USING_INTRACELLULAR_CALCIUM_SOURCE	GO_CALCIUM_MEDIATED_SIGNALING_USING_INTRACELLULAR_CALCIUM_SOURCE	21	0.469708	1.54073	0.0378623	0.394035	0.367062	9456	tags=52%, list=27%, signal=38%	CCL20/HOMER2/GPR143/BCAP31/FKBP1B/PTPRC/PTGFR/GRM5/PRKACA/PTPRJ/DMTN
GO_NEURON_SPINE	GO_NEURON_SPINE	GO_NEURON_SPINE	154	0.268351	1.33345	0.0380952	0.395329	0.368268	5227	tags=21%, list=15%, signal=18%	PSMC2/SYNDIG1/CDC42/GRIA2/PPP1R9A/CRIPT/SIPA1L1/CYFIP1/PTK2B/RAB8A/RHOA/GIPC1/CALB1/ABI2/GRID2/DNM2/GRIA4/TIAM1/NR1D1/KCNJ2/PTEN/ALS2/ARRB1/DNAJB1/GRIA1/ABHD17B/USP50/ACTN2/MTMR2/STRN4/NTRK2/CD3E/MAP1B
GO_REGULATION_OF_NON_MOTILE_CILIUM_ASSEMBLY	GO_REGULATION_OF_NON_MOTILE_CILIUM_ASSEMBLY	GO_REGULATION_OF_NON_MOTILE_CILIUM_ASSEMBLY	11	0.578757	1.55769	0.0381084	0.395329	0.368268	5685	tags=55%, list=16%, signal=46%	DYNLL1/DNM2/RP1/CENPJ/BBS4/ATMIN
GO_HIGH_DENSITY_LIPOPROTEIN_PARTICLE_CLEARANCE	GO_HIGH_DENSITY_LIPOPROTEIN_PARTICLE_CLEARANCE	GO_HIGH_DENSITY_LIPOPROTEIN_PARTICLE_CLEARANCE	12	-0.537512	-1.58672	0.0381827	0.395468	0.368397	5450	tags=50%, list=16%, signal=42%	HDLBP/SCARB1/AMN/APOE/APOA2
GO_CONDENSED_NUCLEAR_CHROMOSOME_CENTROMERIC_REGION	GO_CONDENSED_NUCLEAR_CHROMOSOME_CENTROMERIC_REGION	GO_CONDENSED_NUCLEAR_CHROMOSOME_CENTROMERIC_REGION	22	0.4612	1.52976	0.0383451	0.396299	0.369172	4450	tags=32%, list=13%, signal=28%	REC8/MEIKIN/DSN1/AURKA/PLK1/CENPO/BUB1B
GO_PROTEIN_LOCALIZATION_TO_MITOCHONDRION	GO_PROTEIN_LOCALIZATION_TO_MITOCHONDRION	GO_PROTEIN_LOCALIZATION_TO_MITOCHONDRION	132	-0.247268	-1.31728	0.0385109	0.396299	0.369172	7282	tags=30%, list=21%, signal=24%	HK2/ARIH2/HTRA2/SLC25A6/TOMM20L/BID/SAE1/PARL/PAM16/UBE2J2/NDUFA13/TOMM5/CHCHD4/PPP1R13B/BAX/TIMM50/CALM1/UBL5/TOMM20/E2F1/COX18/LMAN1/TP53/PRKAA1/MGARP/IMMP1L/TIMM23B/RNF31/MIPEP/TSPO/TP53BP2/RAC2/SREBF1/MOAP1/BBC3/TFDP2/UBL4B/MICALL2/FZD5
GO_GABAERGIC_NEURON_DIFFERENTIATION	GO_GABAERGIC_NEURON_DIFFERENTIATION	GO_GABAERGIC_NEURON_DIFFERENTIATION	13	0.547141	1.55347	0.0385656	0.396299	0.369172	7087	tags=54%, list=20%, signal=43%	RAC3/FEZF2/ARX/ASCL1/DRD2/DLX1/DLX2
GO_GLOMERULAR_EPITHELIUM_DEVELOPMENT	GO_GLOMERULAR_EPITHELIUM_DEVELOPMENT	GO_GLOMERULAR_EPITHELIUM_DEVELOPMENT	19	0.486274	1.54733	0.0386042	0.396299	0.369172	5899	tags=42%, list=17%, signal=35%	NPHS1/JAG1/PODXL/FOXC1/NPHS2/WT1/LAMB2/PECAM1
GO_OSSIFICATION	GO_OSSIFICATION	GO_OSSIFICATION	340	0.231934	1.27162	0.0386859	0.396299	0.369172	8158	tags=27%, list=24%, signal=21%	PSMC2/TAC1/BMP8A/PHB/CHSY1/PTK2B/JAG1/HEMGN/NELL1/BCAP29/PHEX/SMURF1/SMAD3/FOXC1/FGR/TMEM119/RHOA/ASGR2/ANKH/CLTC/GNAS/HSPE1/SNX10/SFRP1/SOX11/TNFSF11/GPM6B/FIGNL1/GDPD2/GPNMB/HAND2/TNF/PLXNB1/UCMA/COL5A2/CEBPD/FGF23/TOB1/PTCH1/RIPPLY2/NOCT/SHH/SIX2/KREMEN1/TWIST1/GLI2/AXIN2/LRP5/PTGER4/ASF1A/MN1/CLEC3A/COL1A2/SMO/ZMPSTE24/ISG15/AREG/FHL2/TMEM38B/GLI1/FBL/CDH11/PTHLH/CYP27B1/PHOSPHO1/IGF1/ID4/TRA…
GO_MESONEPHROS_DEVELOPMENT	GO_MESONEPHROS_DEVELOPMENT	GO_MESONEPHROS_DEVELOPMENT	98	0.300342	1.38821	0.0387562	0.396299	0.369172	9686	tags=36%, list=28%, signal=26%	AGT/SMAD3/FOXC1/CALB1/SIX1/SFRP1/FGF1/PTCH1/GREB1L/SHH/SIX2/PGF/WT1/SMO/RARA/BMPER/BCL2/SMAD2/WNT1/BMP2/PAX8/FGF10/OSR2/NPNT/ARG2/FAT4/PBX1/HOXD11/FGF2/SIX4/DCHS1/EYA1/WNT4/DLG1/CER1
GO_RESPONSE_TO_OXIDATIVE_STRESS	GO_RESPONSE_TO_OXIDATIVE_STRESS	GO_RESPONSE_TO_OXIDATIVE_STRESS	410	0.224152	1.25191	0.038847	0.396299	0.369172	8173	tags=26%, list=24%, signal=20%	PRDX1/PRKCD/ZNF277/GCLM/DHCR24/STOX1/CYGB/BNIP3/NUDT2/MPV17/PTPRK/ATG7/PPIF/CA3/PTK2B/IL18BP/SZT2/AIFM1/ARG1/MSRB3/NR4A3/G6PD/ETV5/EGLN1/HSPA1B/PXDN/TRPA1/MAPK9/LPO/FOSL1/NDUFA12/DNM2/CHRNA4/MAPK7/HSF1/APTX/NOX4/PRDX2/GCLC/PSEN1/PARK7/VNN1/UCP2/ADNP2/RBPMS/PDGFRA/TNF/ALS2/ABCD1/NET1/HMOX2/DIABLO/SOD1/FKBP1B/CAMKK2/RGN/FANCD2/DHFR/STAR/FOXO1/AREG/SLC23A2/DHRS2/PDE8A/FYN/NDUFB4/ADA/TXNRD1/MGMT/HSPA…
GO_VASCULAR_ENDOTHELIAL_GROWTH_FACTOR_RECEPTOR_SIGNALING_PATHWAY	GO_VASCULAR_ENDOTHELIAL_GROWTH_FACTOR_RECEPTOR_SIGNALING_PATHWAY	GO_VASCULAR_ENDOTHELIAL_GROWTH_FACTOR_RECEPTOR_SIGNALING_PATHWAY	88	0.310075	1.40748	0.0389235	0.396299	0.369172	7578	tags=32%, list=22%, signal=25%	CDC42/CYFIP2/CYFIP1/SHB/PTK2B/VEGFC/GRB10/DOCK1/FOXC1/RHOA/ABI1/SH2D2A/SULF1/TMEM204/PGF/ELMO2/FYN/BRK1/PAK2/VAV3/NCF4/PRKD2/FGF10/SHC2/IL1B/MAPK14/PRKCB/NCF1
GO_INTRINSIC_COMPONENT_OF_POSTSYNAPTIC_SPECIALIZATION_MEMBRANE	GO_INTRINSIC_COMPONENT_OF_POSTSYNAPTIC_SPECIALIZATION_MEMBRANE	GO_INTRINSIC_COMPONENT_OF_POSTSYNAPTIC_SPECIALIZATION_MEMBRANE	70	0.329561	1.43532	0.0389328	0.396299	0.369172	6343	tags=27%, list=18%, signal=22%	KCND3/CDH2/GRID1/LRFN5/CLSTN3/DCC/GRID2/ADAM22/SLC30A1/LRRC4C/GRIA1/CACNG3/ABHD17B/GRIK5/CHRND/LRRTM3/EPHA7/LRRC4/GABRA3
GO_INTRAMOLECULAR_OXIDOREDUCTASE_ACTIVITY_TRANSPOSING_C_C_BONDS	GO_INTRAMOLECULAR_OXIDOREDUCTASE_ACTIVITY_TRANSPOSING_C_C_BONDS	GO_INTRAMOLECULAR_OXIDOREDUCTASE_ACTIVITY_TRANSPOSING_C_C_BONDS	12	0.561474	1.55701	0.0390518	0.396299	0.369172	2068	tags=25%, list=6%, signal=24%	IDI1/DDT/ECI2
GO_FUCOSYLATION	GO_FUCOSYLATION	GO_FUCOSYLATION	20	0.473156	1.53047	0.0390874	0.396299	0.369172	10967	tags=45%, list=32%, signal=31%	SLC35C1/SLC35C2/MFNG/B3GLCT/POFUT1/FUT8/FUT6/FUT11/FUT5
GO_RAS_GUANYL_NUCLEOTIDE_EXCHANGE_FACTOR_ACTIVITY	GO_RAS_GUANYL_NUCLEOTIDE_EXCHANGE_FACTOR_ACTIVITY	GO_RAS_GUANYL_NUCLEOTIDE_EXCHANGE_FACTOR_ACTIVITY	134	0.277669	1.34924	0.0391449	0.396299	0.369172	8054	tags=33%, list=23%, signal=25%	WDR41/RIC1/RASGRP4/PLEKHG2/RAPGEF1/RASGRF1/PLEKHG5/PLEKHG3/DOCK1/ARHGEF15/RABGEF1/RASGRP1/TIAM1/TRAPPC4/NGEF/SMCR8/BCR/ALS2/SBF1/ST5/NET1/DENND4C/RCBTB2/RAB3GAP2/RAB3IL1/ARHGEF10L/ARHGEF5/TIAM2/PLEKHG4/TRAPPC1/VAV3/ARHGEF3/DOCK3/ARHGEF7/RAP1A/ARHGEF38/ARHGEF17/SERGEF/PLEKHG6/ARHGEF18/RGL1/RIN2/ARHGEF19/PREX1
GO_REGULATION_OF_SYNAPTIC_VESICLE_TRANSPORT	GO_REGULATION_OF_SYNAPTIC_VESICLE_TRANSPORT	GO_REGULATION_OF_SYNAPTIC_VESICLE_TRANSPORT	81	0.31709	1.41647	0.0391497	0.396299	0.369172	7715	tags=35%, list=22%, signal=27%	NCS1/VPS18/HTR2A/CALM3/STX1B/GIPC1/CNR1/SYT4/CHRNA4/BACE1/SYP/BRAF/PRKCG/CDK5/VAMP1/SLC2A4/NAPA/RIMS4/DNM1L/GRIK5/CPLX2/RAP1A/DRD2/PFN2/RIMS3/PRKCB/PINK1/PREPL
GO_RESPONSE_TO_HYDROGEN_PEROXIDE	GO_RESPONSE_TO_HYDROGEN_PEROXIDE	GO_RESPONSE_TO_HYDROGEN_PEROXIDE	128	0.281695	1.3569	0.0392956	0.396299	0.369172	7586	tags=27%, list=22%, signal=21%	PRKCD/ZNF277/BNIP3/PPIF/PTK2B/IL18BP/AIFM1/ARG1/NR4A3/TRPA1/FOSL1/MAPK7/HSF1/APTX/PARK7/NET1/SOD1/FKBP1B/STAR/FOXO1/AREG/PDE8A/FYN/ADA/DUSP1/FABP1/BCL2/RIPK3/CBX8/HBB/CDK1/PYCR1/ANXA1/PINK1
GO_MATURE_B_CELL_DIFFERENTIATION	GO_MATURE_B_CELL_DIFFERENTIATION	GO_MATURE_B_CELL_DIFFERENTIATION	23	0.453933	1.52627	0.0394847	0.396299	0.369172	2223	tags=30%, list=6%, signal=29%	ITFG2/CDH17/PTK2B/PLCG2/DLL1/MALT1/MFNG
GO_VOLTAGE_GATED_CALCIUM_CHANNEL_ACTIVITY	GO_VOLTAGE_GATED_CALCIUM_CHANNEL_ACTIVITY	GO_VOLTAGE_GATED_CALCIUM_CHANNEL_ACTIVITY	46	0.367409	1.46293	0.0395074	0.396299	0.369172	6239	tags=30%, list=18%, signal=25%	NCS1/CACNA1I/CACNG6/CACNA1B/CACNA2D3/CNR1/ANXA2P2/CDK5/CACNA1F/CACNG3/CACNG8/CACNB1/TPCN1/CACNA2D4
GO_U4_SNRNP	GO_U4_SNRNP	GO_U4_SNRNP	13	0.54542	1.54858	0.0395805	0.396299	0.369172	5855	tags=38%, list=17%, signal=32%	DDX39B/SNRPD3/SNRPN/PRPF31/RNU4-1
GO_REGULATION_OF_VITAMIN_METABOLIC_PROCESS	GO_REGULATION_OF_VITAMIN_METABOLIC_PROCESS	GO_REGULATION_OF_VITAMIN_METABOLIC_PROCESS	11	0.576334	1.55117	0.0396674	0.396299	0.369172	7387	tags=55%, list=21%, signal=43%	VDR/TNF/CD320/NFKB1/CYP27B1/IL1B
GO_POSITIVE_REGULATION_OF_BLOOD_VESSEL_ENDOTHELIAL_CELL_MIGRATION	GO_POSITIVE_REGULATION_OF_BLOOD_VESSEL_ENDOTHELIAL_CELL_MIGRATION	GO_POSITIVE_REGULATION_OF_BLOOD_VESSEL_ENDOTHELIAL_CELL_MIGRATION	50	-0.322931	-1.42629	0.0397743	0.396299	0.369172	3228	tags=32%, list=9%, signal=29%	RHOJ/PDPK1/THBS1/VEGFA/CIB1/MAP3K3/P2RX4/SIRT1/GATA2/FGFR1/PDGFB/PLK2/NOS3/HDAC7/ADAM17
GO_RNA_PHOSPHODIESTER_BOND_HYDROLYSIS_ENDONUCLEOLYTIC	GO_RNA_PHOSPHODIESTER_BOND_HYDROLYSIS_ENDONUCLEOLYTIC	GO_RNA_PHOSPHODIESTER_BOND_HYDROLYSIS_ENDONUCLEOLYTIC	68	-0.293772	-1.39019	0.0397775	0.396299	0.369172	7850	tags=40%, list=23%, signal=31%	UTP23/KIAA0391/TSNAX/EXOG/ENDOV/RNASE4/RPP38/SLFN14/DGCR8/RNASET2/LACTB2/PIWIL4/RRS1/NOP14/AGO3/POP1/RPS21/SMG6/MRPL44/RNASEH1/DICER1/RPP21/TSEN54/NUDT16/ZC3H12A/DBR1
GO_RETINOIC_ACID_BINDING	GO_RETINOIC_ACID_BINDING	GO_RETINOIC_ACID_BINDING	18	0.494554	1.54795	0.0397833	0.396299	0.369172	9643	tags=61%, list=28%, signal=44%	RXRA/UGT1A8/UGT1A3/UGT1A1/UGT1A9/CYP27C1/RARA/CRABP1/LRAT/UGT1A7/CRABP2
GO_NEGATIVE_REGULATION_OF_PROTEIN_DEPHOSPHORYLATION	GO_NEGATIVE_REGULATION_OF_PROTEIN_DEPHOSPHORYLATION	GO_NEGATIVE_REGULATION_OF_PROTEIN_DEPHOSPHORYLATION	58	0.346967	1.45338	0.0398041	0.396299	0.369172	6072	tags=28%, list=18%, signal=23%	PPP1R15A/MFHAS1/STYXL1/PPP1R14D/ELFN1/TNF/MASTL/MGAT5/FKBP1B/RGN/PPP1R27/ARPP19/PPP1R11/PPP1R17/PPME1/ENSA
GO_POSITIVE_REGULATION_OF_ESTABLISHMENT_OF_PROTEIN_LOCALIZATION_TO_MITOCHONDRION	GO_POSITIVE_REGULATION_OF_ESTABLISHMENT_OF_PROTEIN_LOCALIZATION_TO_MITOCHONDRION	GO_POSITIVE_REGULATION_OF_ESTABLISHMENT_OF_PROTEIN_LOCALIZATION_TO_MITOCHONDRION	55	-0.314877	-1.41544	0.0398472	0.396299	0.369172	7282	tags=55%, list=21%, signal=43%	YWHAB/RHOU/NPEPPS/LEPROT/VPS11/PMAIP1/HPS4/TP73/FBXW7/YWHAE/MAPK8/ARIH2/HTRA2/BID/SAE1/UBE2J2/PPP1R13B/UBL5/E2F1/TP53/PRKAA1/RNF31/TP53BP2/RAC2/BBC3/TFDP2/UBL4B/MICALL2/FZD5
GO_CELLULAR_RESPONSE_TO_PURINE_CONTAINING_COMPOUND	GO_CELLULAR_RESPONSE_TO_PURINE_CONTAINING_COMPOUND	GO_CELLULAR_RESPONSE_TO_PURINE_CONTAINING_COMPOUND	13	-0.519055	-1.57589	0.0398533	0.396299	0.369172	3439	tags=38%, list=10%, signal=35%	RYR2/TMEM38A/P2RY1/RYR3
GO_INTERLEUKIN_7_MEDIATED_SIGNALING_PATHWAY	GO_INTERLEUKIN_7_MEDIATED_SIGNALING_PATHWAY	GO_INTERLEUKIN_7_MEDIATED_SIGNALING_PATHWAY	27	-0.395697	-1.49796	0.0398796	0.396299	0.369172	4124	tags=30%, list=12%, signal=26%	HIST1H3D/HIST1H3F/HIST1H3I/IL2RG/CRLF2/HIST1H3J/HIST1H3B
GO_POSITIVE_REGULATION_OF_VASOCONSTRICTION	GO_POSITIVE_REGULATION_OF_VASOCONSTRICTION	GO_POSITIVE_REGULATION_OF_VASOCONSTRICTION	27	0.430545	1.51193	0.0399002	0.396299	0.369172	10044	tags=52%, list=29%, signal=37%	HTR2A/TBXA2R/SMTNL1/DBH/RHOA/FGA/ADRA1B/EGFR/AVPR1B/AVP/PTGS2/ADRA1A/FGB/FGG
GO_EAR_MORPHOGENESIS	GO_EAR_MORPHOGENESIS	GO_EAR_MORPHOGENESIS	104	0.294772	1.37581	0.0399106	0.396299	0.369172	9553	tags=37%, list=28%, signal=27%	STOX1/TBX1/FRZB/HMX2/NR4A3/SIX1/SEC24B/BCR/NTN1/SLITRK6/SOD1/SIX2/TWIST1/USH1G/GLI2/PRRX1/GJB6/FZD6/WNT1/NKX3-2/PAX8/FGF10/WDR19/OSR2/CTHRC1/OTX1/ZIC1/CEP290/NEUROG1/ALDH1A3/SOBP/NAGLU/LRIG3/SIX4/SLC44A4/EYA1/CHRNA9/ABR
GO_GLYCOPROTEIN_BIOSYNTHETIC_PROCESS	GO_GLYCOPROTEIN_BIOSYNTHETIC_PROCESS	GO_GLYCOPROTEIN_BIOSYNTHETIC_PROCESS	324	0.23334	1.27303	0.0402196	0.398661	0.371372	7989	tags=27%, list=23%, signal=21%	B4GALT2/SLC35C1/MUC20/ST6GAL2/TET1/GGTA1P/DPM2/MUC5AC/B4GALT5/SDF2/RAMP1/CHSY1/HS6ST3/TCF7L2/MUC13/DPY19L2P1/SLC35C2/ALG13/ST6GALNAC5/ST8SIA3/GCNT3/NCAN/ST6GALNAC1/DAD1/DPY19L4/ASGR2/HS3ST6/POMT2/IL15/B3GAT1/EXTL3/GCNT7/TMTC2/GFPT2/PSEN1/DPY19L2P2/DOLK/MFNG/GALNT18/COG7/PHLDA1/GALNT6/FKRP/ACAN/MGAT5/TMTC1/DPY19L2/ALG14/MUC21/POMGNT1/GALNT7/MUC19/POMT1/DSEL/MGAT4D/B4GALT4/GXYLT1/ST3GAL3/ALG1/HS3ST…
GO_SITE_OF_POLARIZED_GROWTH	GO_SITE_OF_POLARIZED_GROWTH	GO_SITE_OF_POLARIZED_GROWTH	161	0.264414	1.32298	0.0402713	0.398661	0.371372	3858	tags=18%, list=11%, signal=16%	RAC3/CALM3/PPP1R9A/CYFIP1/PTK2B/MYO5A/RASGRF1/COBL/DBN1/DLG3/CNR1/EXOC6/DNM2/LRP1/PI4K2A/PSEN1/TIAM1/CBX6/PTBP2/AUTS2/NGEF/CDK5/NDEL1/NEFL/ALS2/ABI1/ZFYVE27/PTCH1/USP9X
GO_PHOSPHATASE_BINDING	GO_PHOSPHATASE_BINDING	GO_PHOSPHATASE_BINDING	179	0.259587	1.31834	0.04039	0.399228	0.3719	7972	tags=30%, list=23%, signal=23%	CDH2/CSK/CD33/HMGCR/PPP1R9A/SMTNL1/PPP1R15A/SMAD3/DLG3/SMG5/STX17/MAP2K7/SPTBN4/ERBB2/MFHAS1/SH3GL1/STYXL1/SIGLEC11/NFATC2/CSRNP2/MTMR3/KCNN4/IKBKE/MASTL/PPP3CB/PTPRT/SOD1/PPP1R27/TCTEX1D4/WNK1/FOXO1/STRN4/ARPP19/AP3B1/PPP1R11/CD22/PPME1/ENSA/BCL2/EGFR/SKAP1/SMAD2/PPP1R3G/SHOC2/PVRIG/MVP/PPP3R1/MAPK14/SYK/LCK/CEP192/PPP2R2A/RPA2
GO_REGULATION_OF_ADHERENS_JUNCTION_ORGANIZATION	GO_REGULATION_OF_ADHERENS_JUNCTION_ORGANIZATION	GO_REGULATION_OF_ADHERENS_JUNCTION_ORGANIZATION	66	0.33386	1.43572	0.0404896	0.399604	0.372251	2826	tags=20%, list=8%, signal=18%	ITGB1BP1/EFNA5/S100A10/SMAD3/IQSEC1/RHOA/PHLDB2/SFRP1/LRP1/GPM6B/PTEN/CLASP1/EPHA3
GO_POSITIVE_REGULATION_OF_EXOCYTOSIS	GO_POSITIVE_REGULATION_OF_EXOCYTOSIS	GO_POSITIVE_REGULATION_OF_EXOCYTOSIS	83	0.314741	1.41438	0.0405775	0.399864	0.372493	4444	tags=23%, list=13%, signal=20%	RAB7A/NCS1/PLA2G6/AP1G1/ITGAM/ZP3/CACNA1I/FGR/SNF8/CNR1/SYT4/CDK5/CLASP1/GAB2/DNM1L/FGA/VSNL1/CD177/VPS4A
GO_TIGHT_JUNCTION	GO_TIGHT_JUNCTION	GO_TIGHT_JUNCTION	116	-0.254694	-1.32769	0.0407085	0.400547	0.373129	8285	tags=34%, list=24%, signal=26%	CCND1/PARD6G/SYMPK/FRMD4B/EPB41L4B/CLDN11/MTDH/STRN/MXRA8/TJP3/CLDN7/ILDR1/MAGI3/PARD6B/CLDN15/PARD3B/ANK3/RAPGEF2/WNK4/LSR/FRMD4A/CLDN6/TGFBR1/SYNPO/CGN/C1QTNF5/CLDN4/AMOT/CDH5/CLDN22/CXADR/TJP2/RAB13/EPHA2/PRKCI/IGSF5/MICALL2/FZD5/NPHP4
GO_PEPTIDE_ANTIGEN_BINDING	GO_PEPTIDE_ANTIGEN_BINDING	GO_PEPTIDE_ANTIGEN_BINDING	22	0.457648	1.51798	0.0408678	0.401506	0.374022	12014	tags=64%, list=35%, signal=42%	DHCR24/HLA-DQA1/HLA-DRB1/HLA-E/HLA-DPB1/HLA-DPA1/TRBV12-3/SLC7A8/HLA-DRA/TRBV7-9/SLC7A9/TAP1/HLA-C/HLA-A
GO_WNT_ACTIVATED_RECEPTOR_ACTIVITY	GO_WNT_ACTIVATED_RECEPTOR_ACTIVITY	GO_WNT_ACTIVATED_RECEPTOR_ACTIVITY	15	-0.491833	-1.56574	0.0411462	0.403631	0.376001	7089	tags=53%, list=20%, signal=42%	LRP6/ROR1/FZD1/RYK/FZD10/EGF/FZD5
GO_POSITIVE_REGULATION_OF_PODOSOME_ASSEMBLY	GO_POSITIVE_REGULATION_OF_PODOSOME_ASSEMBLY	GO_POSITIVE_REGULATION_OF_PODOSOME_ASSEMBLY	10	0.592673	1.54556	0.0414129	0.405634	0.377868	4828	tags=50%, list=14%, signal=43%	MAPK9/RHOA/TNF/MSN/ARHGEF5
GO_U2_SNRNP	GO_U2_SNRNP	GO_U2_SNRNP	23	0.451663	1.51864	0.0414924	0.405801	0.378023	4336	tags=26%, list=13%, signal=23%	SNRPA1/SNRPD3/SF3B5/RBMY1E/SF3B2/SNRPN
GO_RESPONSE_TO_HYDROPEROXIDE	GO_RESPONSE_TO_HYDROPEROXIDE	GO_RESPONSE_TO_HYDROPEROXIDE	18	-0.455172	-1.53364	0.0417582	0.406158	0.378356	3517	tags=28%, list=10%, signal=25%	OXR1/TP53INP1/DAPK1/GPX3
GO_NEGATIVE_REGULATION_OF_CELL_ACTIVATION	GO_NEGATIVE_REGULATION_OF_CELL_ACTIVATION	GO_NEGATIVE_REGULATION_OF_CELL_ACTIVATION	170	0.260148	1.31284	0.0417714	0.406158	0.378356	8282	tags=30%, list=24%, signal=23%	PRKCD/CYGB/MERTK/CLEC4G/LRFN5/TIGIT/ARG1/ZBTB7B/DTX1/CNR1/SLA2/LYN/FOXF1/SFRP1/TSPAN32/SOX11/ERBB2/PRDX2/GCLC/CD200/CD9/GPNMB/SFTPD/BCR/PDGFRA/CCR2/PIBF1/SHH/C1QTNF1/PAG1/PTPRC/NR1H3/SOCS5/TARM1/CD84/PGLYRP3/LGALS9/BPI/CD74/VSIG4/MAD1L1/ADGRF5/IL31RA/GLMN/ARG2/ANXA1/NDFIP1/CNR2/PDCD1LG2/LRRC32/CD86
GO_RNA_PHOSPHODIESTER_BOND_HYDROLYSIS	GO_RNA_PHOSPHODIESTER_BOND_HYDROLYSIS	GO_RNA_PHOSPHODIESTER_BOND_HYDROLYSIS	131	-0.245409	-1.30593	0.041773	0.406158	0.378356	7850	tags=34%, list=23%, signal=27%	UTP23/KIAA0391/TSNAX/XRN1/NCBP2/EXOG/ENDOV/CPSF1/RNASE4/RPP38/EXOSC7/PCF11/ISG20/SLFN14/ERI3/DGCR8/RNASET2/LACTB2/PAN2/CPSF7/PIWIL4/USB1/RRS1/CNOT8/NOP14/ERI1/AGO3/REXO2/POP1/RPS21/SMG6/RRP36/MRPL44/RNASEH1/CPSF4/DICER1/RPP21/EXOSC3/CPSF2/TSEN54/NUDT16/ZC3H12A/ISG20L2/DBR1
GO_MATURE_B_CELL_DIFFERENTIATION_INVOLVED_IN_IMMUNE_RESPONSE	GO_MATURE_B_CELL_DIFFERENTIATION_INVOLVED_IN_IMMUNE_RESPONSE	GO_MATURE_B_CELL_DIFFERENTIATION_INVOLVED_IN_IMMUNE_RESPONSE	18	0.490967	1.53672	0.0418148	0.406158	0.378356	5822	tags=44%, list=17%, signal=37%	ITFG2/CDH17/PTK2B/PLCG2/DLL1/MFNG/ADA/XBP1
GO_CIS_TRANS_ISOMERASE_ACTIVITY	GO_CIS_TRANS_ISOMERASE_ACTIVITY	GO_CIS_TRANS_ISOMERASE_ACTIVITY	39	0.383532	1.47427	0.0418417	0.406158	0.378356	4015	tags=28%, list=12%, signal=25%	PIN4/PPIF/PPIAL4C/PPIAL4A/PIN1/PPIA/FKBP10/CWC27/FKBP3/PPIC/FKBP1B
GO_PROTON_TRANSPORTING_TWO_SECTOR_ATPASE_COMPLEX_PROTON_TRANSPORTING_DOMAIN	GO_PROTON_TRANSPORTING_TWO_SECTOR_ATPASE_COMPLEX_PROTON_TRANSPORTING_DOMAIN	GO_PROTON_TRANSPORTING_TWO_SECTOR_ATPASE_COMPLEX_PROTON_TRANSPORTING_DOMAIN	12	0.558424	1.54855	0.0419509	0.406611	0.378777	5913	tags=33%, list=17%, signal=28%	ATP6V0A2/ATP6V0E1/ATP6V0D1/TCIRG1
GO_PHOSPHATIDIC_ACID_BINDING	GO_PHOSPHATIDIC_ACID_BINDING	GO_PHOSPHATIDIC_ACID_BINDING	19	-0.442228	-1.51523	0.0422604	0.409	0.381004	7299	tags=47%, list=21%, signal=37%	OPA1/GSDMD/UQCC3/MARK1/RAPGEF2/MAPKAP1/RAPGEF6/ATP13A2
GO_RESPONSE_TO_STEROL	GO_RESPONSE_TO_STEROL	GO_RESPONSE_TO_STEROL	27	0.426914	1.49918	0.042394	0.409011	0.381014	4526	tags=30%, list=13%, signal=26%	HMGCS1/GRAMD1A/LRP8/GRAMD1C/F7/PTCH1/RORC/SMO
GO_PH_REDUCTION	GO_PH_REDUCTION	GO_PH_REDUCTION	50	0.358347	1.45205	0.0425092	0.409011	0.381014	6486	tags=30%, list=19%, signal=24%	RAB7A/ATP6V0A2/ATP6V1C1/ATP6V1B2/ATP6V1G1/ATP6V1D/ATP6V0E1/RAB38/ATP6V1F/TMEM199/ATP6V0D1/ATP6V1E1/TCIRG1/BCL2/AVP
GO_PROTEIN_O_LINKED_GLYCOSYLATION	GO_PROTEIN_O_LINKED_GLYCOSYLATION	GO_PROTEIN_O_LINKED_GLYCOSYLATION	97	0.29816	1.37567	0.0425948	0.409011	0.381014	6371	tags=29%, list=18%, signal=24%	SLC35C1/MUC20/TET1/DPM2/MUC5AC/B4GALT5/SDF2/MUC13/SLC35C2/GCNT3/POMT2/IL15/TMTC2/MFNG/GALNT18/GALNT6/FKRP/TMTC1/MUC21/POMGNT1/GALNT7/MUC19/POMT1/GXYLT1/ST3GAL3/B3GLCT/POFUT1/A4GNT
GO_CENTRAL_NERVOUS_SYSTEM_PROJECTION_NEURON_AXONOGENESIS	GO_CENTRAL_NERVOUS_SYSTEM_PROJECTION_NEURON_AXONOGENESIS	GO_CENTRAL_NERVOUS_SYSTEM_PROJECTION_NEURON_AXONOGENESIS	24	0.445795	1.51757	0.0426493	0.409011	0.381014	5514	tags=33%, list=16%, signal=28%	SZT2/DCC/SPTBN4/GLI2/TSKU/CDH11/NR4A2/C12orf57
GO_RETROMER_COMPLEX	GO_RETROMER_COMPLEX	GO_RETROMER_COMPLEX	19	0.481152	1.53104	0.04265	0.409011	0.381014	4686	tags=32%, list=14%, signal=27%	RAB7A/M6PR/DENND4C/VPS29/DCTN1/SNX2
GO_REGULATION_OF_EXTRACELLULAR_MATRIX_ORGANIZATION	GO_REGULATION_OF_EXTRACELLULAR_MATRIX_ORGANIZATION	GO_REGULATION_OF_EXTRACELLULAR_MATRIX_ORGANIZATION	34	0.397305	1.48059	0.0427087	0.409011	0.381014	7341	tags=35%, list=21%, signal=28%	PDPN/AGT/SMAD3/FAP/PHLDB2/LRP1/CLASP1/CPB2/CST3/ANTXR1/DPP4/COLGALT1
GO_POSITIVE_REGULATION_OF_PROTEIN_BINDING	GO_POSITIVE_REGULATION_OF_PROTEIN_BINDING	GO_POSITIVE_REGULATION_OF_PROTEIN_BINDING	91	0.305103	1.39122	0.0427921	0.409011	0.381014	8020	tags=31%, list=23%, signal=24%	FLOT1/TCF7L2/TRAF4/PIN1/TMEM173/RALB/ANXA2P2/LRP1/HSF1/PSEN1/PARK7/MFNG/TIAM1/CDK5/NMD3/ARRB1/DERL1/AKTIP/MARK3/GCG/SPON1/ARHGEF7/BMP2/TERT/STPG1/CTHRC1/TAF1/MMP9
GO_RAC_PROTEIN_SIGNAL_TRANSDUCTION	GO_RAC_PROTEIN_SIGNAL_TRANSDUCTION	GO_RAC_PROTEIN_SIGNAL_TRANSDUCTION	32	0.405962	1.48677	0.0428175	0.409011	0.381014	5080	tags=34%, list=15%, signal=29%	CYFIP1/RASGRF1/ABI2/DNM2/CDH13/TIAM1/AUTS2/ALS2/DBNL/ARF6/BRK1
GO_LIGAND_GATED_CATION_CHANNEL_ACTIVITY	GO_LIGAND_GATED_CATION_CHANNEL_ACTIVITY	GO_LIGAND_GATED_CATION_CHANNEL_ACTIVITY	96	0.298873	1.37651	0.0429411	0.409011	0.381014	6567	tags=29%, list=19%, signal=24%	GRIA2/GRIA3/CHRNA3/PTK2B/CHRNB4/TRPA1/ITPR1/CHRNA4/GRIK4/GRIA4/SCNN1G/GRIK1/KCNJ2/KCNJ12/GRIA1/FKBP1B/KCNK1/KCNE2/SHROOM2/KCNJ18/GRIK5/KCNJ4/CHRND/CNGB1/ASIC3/TPCN1/JPH2/ITPR2
GO_PERICARDIUM_DEVELOPMENT	GO_PERICARDIUM_DEVELOPMENT	GO_PERICARDIUM_DEVELOPMENT	19	0.480918	1.53029	0.0429872	0.409011	0.381014	6574	tags=37%, list=19%, signal=30%	SMAD3/HAND2/WT1/CCM2/SMAD2/BMP2/SETD2
GO_5S_RRNA_BINDING	GO_5S_RRNA_BINDING	GO_5S_RRNA_BINDING	10	-0.572255	-1.60125	0.0430082	0.409011	0.381014	9623	tags=80%, list=28%, signal=58%	MDM2/RPL5/TST/RPL11/EEF2/RRS1/RPL3
GO_REGULATION_OF_NEUROTRANSMITTER_LEVELS	GO_REGULATION_OF_NEUROTRANSMITTER_LEVELS	GO_REGULATION_OF_NEUROTRANSMITTER_LEVELS	308	0.234618	1.27127	0.0430924	0.409011	0.381014	7734	tags=27%, list=22%, signal=21%	NOS2/DNAJC5/NCS1/VPS18/FLOT1/HTR2A/CHRNA3/CALM3/PPP1R9A/TLR2/PIP5K1C/PTK2B/AGT/CACNA1B/SLC5A7/DBH/SMAD3/STX11/UNC13C/SARDH/CHRNB4/STX1B/HNMT/GIPC1/CNR1/DNM2/SYT4/CHRNA4/BACE1/PSEN1/PARK7/GPM6B/TPH2/SYP/PDZD11/BRAF/PRKCG/SV2A/CDK5/VAMP1/PRG3/TNF/SNCAIP/NAPA/SLC30A1/RIMS4/DNM1L/COLQ/SPR/RGN/LIN7B/PTPRN2/GRIK5/OTOF/SYN2/DRD4/CHKA/BRSK1/DAGLB/PAH/KCNC4/CPLX2/RAP1A/DRD2/TLR6/CX3CR1/SNCG/MTOR/ARL6IP1/H…
GO_LEUKOCYTE_CELL_CELL_ADHESION	GO_LEUKOCYTE_CELL_CELL_ADHESION	GO_LEUKOCYTE_CELL_CELL_ADHESION	299	0.235362	1.27253	0.0431868	0.409011	0.381014	8338	tags=29%, list=24%, signal=22%	CDC42/SART1/CLECL1/CSK/ZP3/ZP4/CLEC4G/TIGIT/ARG1/ZBTB7B/NR4A3/DTX1/DOCK8/RHOA/IL1RL2/LYN/IL15/MALT1/RASGRP1/ERBB2/PRDX2/VNN1/TNFSF11/GPNMB/SFTPD/FLOT2/IL7R/TNF/TNFRSF13C/CCR2/MSN/PAK1/CERCAM/SHH/CD40LG/GLI2/CD46/EZR/CD177/PAG1/NFAT5/DUSP10/WNK1/PTPRC/AP3B1/HLA-E/FYN/RAG1/ADA/CD3E/IL7/RARA/HLA-DPB1/PAK2/CCDC88B/XBP1/PRKCQ/IGF1/PECAM1/TRAF6/SOCS5/TARM1/SKAP1/SIRPB1/CX3CR1/PODXL2/LGALS9/ICOS/HLA-DPA…
GO_PROTEIN_LIPID_COMPLEX_ASSEMBLY	GO_PROTEIN_LIPID_COMPLEX_ASSEMBLY	GO_PROTEIN_LIPID_COMPLEX_ASSEMBLY	29	-0.383412	-1.48046	0.0432036	0.409011	0.381014	6883	tags=38%, list=20%, signal=30%	SOAT2/BMP1/APOC2/ABCA1/PRKACG/APOE/APOC4/SNX9/APOA2/ABCA7
GO_LIGAND_GATED_ION_CHANNEL_ACTIVITY	GO_LIGAND_GATED_ION_CHANNEL_ACTIVITY	GO_LIGAND_GATED_ION_CHANNEL_ACTIVITY	129	0.278712	1.34492	0.0432063	0.409011	0.381014	6567	tags=27%, list=19%, signal=22%	GRIA2/GRIA3/CHRNA3/GRID1/PTK2B/CHRNB4/TRPA1/GRID2/ITPR1/CHRNA4/GRIK4/GRIA4/CHRFAM7A/GABRB3/SCNN1G/GRIK1/KCNJ2/KCNJ12/GABRQ/GRIA1/FKBP1B/KCNK1/KCNE2/SHROOM2/KCNJ18/GRIK5/KCNJ4/CHRND/CNGB1/ASIC3/TPCN1/JPH2/GABRA6/GABRA3/ITPR2
GO_ADHERENS_JUNCTION_ASSEMBLY	GO_ADHERENS_JUNCTION_ASSEMBLY	GO_ADHERENS_JUNCTION_ASSEMBLY	88	0.308402	1.39988	0.0433328	0.409058	0.381058	2914	tags=18%, list=8%, signal=17%	ITGB1BP1/PTPRK/EFNA5/PIP5K1C/PTK2B/S100A10/SMAD3/RHOA/PHLDB2/SFRP1/LRP1/GPM6B/PTEN/CLASP1/EPHA3/RAMP2
GO_ATPASE_ACTIVITY_COUPLED_TO_MOVEMENT_OF_SUBSTANCES	GO_ATPASE_ACTIVITY_COUPLED_TO_MOVEMENT_OF_SUBSTANCES	GO_ATPASE_ACTIVITY_COUPLED_TO_MOVEMENT_OF_SUBSTANCES	116	0.286109	1.35868	0.0433373	0.409058	0.381058	6116	tags=24%, list=18%, signal=20%	ABCB8/ATP6V0A2/ATP1B3/ATP2A3/ATP6V1C1/ATP6V1B2/ATP2A1/ATP8B2/ATP6V1G1/ATP6V1D/ATP9A/ATP6V0E1/ABCG2/ABCD1/ABCA9/CD320/ATP2B2/ATP1B1/ABCB6/ATP6V1F/ABCG5/ATP10A/ABCB4/ATP6V0D1/ATP6V1E1/TAP2/TCIRG1/ABCB11
GO_KINETOCHORE	GO_KINETOCHORE	GO_KINETOCHORE	124	0.280176	1.34346	0.0435292	0.410274	0.38219	4498	tags=19%, list=13%, signal=17%	PSEN2/ZWILCH/CENPW/DYNLL1/SKA2/SPDL1/REC8/ORC2/MEIKIN/BIRC5/DSN1/HSF1/PSEN1/NDEL1/PLK1/CLASP1/HJURP/CDT1/BUB3/ZNF207/CENPO/DCTN1/BUB1B/TRAPPC12
GO_REGULATION_OF_AMINO_ACID_TRANSMEMBRANE_TRANSPORT	GO_REGULATION_OF_AMINO_ACID_TRANSMEMBRANE_TRANSPORT	GO_REGULATION_OF_AMINO_ACID_TRANSMEMBRANE_TRANSPORT	10	0.589117	1.53629	0.043675	0.410599	0.382492	6662	tags=40%, list=19%, signal=32%	AGT/PSEN1/ARL6IP1/STK39
GO_POSITIVE_REGULATION_OF_DENDRITE_MORPHOGENESIS	GO_POSITIVE_REGULATION_OF_DENDRITE_MORPHOGENESIS	GO_POSITIVE_REGULATION_OF_DENDRITE_MORPHOGENESIS	36	0.391795	1.47773	0.0436901	0.410599	0.382492	4485	tags=25%, list=13%, signal=22%	LRP8/RAB21/DBN1/ACTR2/TIAM1/FBXO31/DNM1L/PARP6/ANKRD27
GO_T_CELL_ACTIVATION	GO_T_CELL_ACTIVATION	GO_T_CELL_ACTIVATION	413	0.222242	1.24151	0.0437848	0.410894	0.382767	8326	tags=28%, list=24%, signal=22%	CDC42/CLPTM1/SART1/CLECL1/CSK/CD3G/ZP3/ZP4/CLEC4G/SPINK5/TIGIT/ARG1/ZBTB7B/SMAD3/ITK/DTX1/DOCK8/RHOA/PKNOX1/SLA2/IL1RL2/LYN/IL15/MALT1/RASGRP1/SOX13/GSN/ERBB2/PRDX2/PSEN1/VNN1/TNFSF11/GPNMB/NFATC2/BRAF/SFTPD/FLOT2/IL7R/TNFRSF13C/NLRC3/CCR2/MSN/PAK1/PPP3CB/RORC/SHH/SOD1/CD40LG/GLI2/FKBP1B/CD46/PRDM1/AZI2/PTGER4/PAG1/FANCD2/DUSP10/PTPRC/AP3B1/HLA-E/FYN/RAG1/ADA/CD3E/CTPS1/IL7/RSAD2/RARA/HLA-DPB1/PA…
GO_NEGATIVE_REGULATION_OF_DNA_METABOLIC_PROCESS	GO_NEGATIVE_REGULATION_OF_DNA_METABOLIC_PROCESS	GO_NEGATIVE_REGULATION_OF_DNA_METABOLIC_PROCESS	88	-0.272264	-1.34776	0.0440876	0.413138	0.384858	6008	tags=27%, list=17%, signal=23%	MAD2L2/SLX4/ATM/TNKS2/RPS3/SLX1A/RNF169/RAD50/NBN/TEN1/SMG6/SLX1B/H1FOO/GNL3L/HIST1H1A/DNMT3L/KLHL15/MSH6/ZSCAN4/ZRANB3/TERF2IP/HIST1H1C/HIST1H1D
GO_ISOPRENOID_BINDING	GO_ISOPRENOID_BINDING	GO_ISOPRENOID_BINDING	33	0.399866	1.47619	0.04418	0.413407	0.385109	10128	tags=45%, list=29%, signal=32%	RXRA/UGT1A8/PGGT1B/UGT1A3/UGT1A1/UGT1A9/CYP27C1/RBP3/RARA/RBP1/CRABP1/LRAT/UGT1A7/CRABP2/PTGDS
GO_NEGATIVE_REGULATION_OF_TISSUE_REMODELING	GO_NEGATIVE_REGULATION_OF_TISSUE_REMODELING	GO_NEGATIVE_REGULATION_OF_TISSUE_REMODELING	17	0.495712	1.53091	0.0443134	0.414059	0.385716	12362	tags=65%, list=36%, signal=42%	CSK/AGT/SFRP1/BCR/CST3/TNFRSF11B/ABR/CARTPT/GREM1/AGER/IAPP
GO_ALCOHOL_BIOSYNTHETIC_PROCESS	GO_ALCOHOL_BIOSYNTHETIC_PROCESS	GO_ALCOHOL_BIOSYNTHETIC_PROCESS	158	0.263709	1.31559	0.044457	0.414805	0.38641	5684	tags=22%, list=16%, signal=19%	HMGCS1/IDI1/VDR/SQLE/DHCR24/ACLY/CES1/HMGCR/ACER1/PTK2B/DBH/G6PD/ADCYAP1R1/PTS/PLCG2/FDPS/QDPR/MAS1/FGF1/PPIP5K1/PLCB4/TNF/SOD1/NFKB1/HMGCS2/SPR/DHFR/ASAH2/ACAA2/DHCR7/PLCD3/PLCB2/AKR1B1/CYP27B1/GOT1
GO_RAS_PROTEIN_SIGNAL_TRANSDUCTION	GO_RAS_PROTEIN_SIGNAL_TRANSDUCTION	GO_RAS_PROTEIN_SIGNAL_TRANSDUCTION	414	0.221845	1.23955	0.044623	0.415756	0.387296	8315	tags=28%, list=24%, signal=22%	RAB7A/CDC42/RAB1B/FLOT1/RAC3/CTNNAL1/RASGRP4/RFXANK/CYFIP1/PDPN/RND2/PLEKHG2/IQGAP3/RAB18/RAPGEF1/RAB8A/RASSF1/RASGRF1/RAB21/RASIP1/PLEKHG5/PLEKHG3/RAB5C/RAB1A/IQSEC1/RALB/RHOA/ABI2/LYN/ARHGEF15/DNM2/PSD2/CDH13/RASGRP1/CYTH4/GBF1/RAB17/RABL3/PARK7/CDC42EP4/TIAM1/SHC1/AUTS2/NGEF/RAP2A/BCR/SQSTM1/NTN1/ALS2/NUP62/FOXM1/DBNL/COL3A1/CYTH1/NET1/ARRB1/RAB38/USP50/ARF6/RABL2B/MMD2/ARHGEF10L/COL1A2/STMN1/…
GO_WATER_SOLUBLE_VITAMIN_METABOLIC_PROCESS	GO_WATER_SOLUBLE_VITAMIN_METABOLIC_PROCESS	GO_WATER_SOLUBLE_VITAMIN_METABOLIC_PROCESS	79	0.316247	1.40852	0.0447602	0.416436	0.38793	8309	tags=34%, list=24%, signal=26%	PCCB/CYB5A/PCCA/MCCC1/SLC5A6/MTRR/MTHFD2/CUBN/SLC19A1/GCLC/VNN1/AKR1A1/PDZD11/CD320/RGN/DHFR/SLC23A2/ALDH1L1/CTRC/MTHFD1L/PRSS1/CYB5R3/PDXK/MTR/MTHFD2L/LMBRD1/BTD
GO_NEGATIVE_REGULATION_OF_CELL_SUBSTRATE_ADHESION	GO_NEGATIVE_REGULATION_OF_CELL_SUBSTRATE_ADHESION	GO_NEGATIVE_REGULATION_OF_CELL_SUBSTRATE_ADHESION	57	0.344565	1.43653	0.0450579	0.417097	0.388546	3690	tags=18%, list=11%, signal=16%	AP1AR/ITGB1BP1/EFNA5/JAG1/RHOA/PHLDB2/LRP1/PTEN/GBP1/PLG
GO_POSITIVE_REGULATION_OF_CELL_ACTIVATION	GO_POSITIVE_REGULATION_OF_CELL_ACTIVATION	GO_POSITIVE_REGULATION_OF_CELL_ACTIVATION	307	0.233901	1.26753	0.0450925	0.417097	0.388546	8437	tags=28%, list=24%, signal=21%	CDC42/SART1/CLECL1/TAC1/CSK/FLT3LG/AP1G1/ITGAM/ZP3/ZP4/PDPN/ZBTB7B/NR4A3/DOCK8/FGR/RHOA/IL1RL2/LYN/IL15/MALT1/RASGRP1/VNN1/TNFSF11/NFATC2/FLOT2/TNFSF13/IL7R/TNFRSF13C/CCR2/PAK1/CD320/GAB2/IGKC/LILRA2/SHH/CD40LG/GLI2/CD46/IGHV3-49/CD177/KARS/TOX/DUSP10/IGHG1/PTPRC/AP3B1/HLA-E/FYN/RAG1/ADA/CD3E/IL7/RARA/HLA-DPB1/PAK2/CCDC88B/VAV3/XBP1/PRKCQ/IGF1/TRAF6/SOCS5/BCL2/TLR6/SIRPB1/TRDC/LGALS9/ICOS/HLA-DPA…
GO_STRIATED_MUSCLE_CELL_APOPTOTIC_PROCESS	GO_STRIATED_MUSCLE_CELL_APOPTOTIC_PROCESS	GO_STRIATED_MUSCLE_CELL_APOPTOTIC_PROCESS	36	0.389957	1.4708	0.0451519	0.417097	0.388546	2747	tags=19%, list=8%, signal=18%	BNIP3/HMGCR/AGT/AMBRA1/HSF1/HAND2/PTEN
GO_REGULATION_OF_SKELETAL_MUSCLE_CONTRACTION	GO_REGULATION_OF_SKELETAL_MUSCLE_CONTRACTION	GO_REGULATION_OF_SKELETAL_MUSCLE_CONTRACTION	14	0.525929	1.52916	0.0452006	0.417097	0.388546	11143	tags=64%, list=32%, signal=44%	ATP2A1/KCNJ2/SCN4A/C12orf57/MYH7/CAV3/SLC8A3/CASQ2/ACTN3
GO_TRANSCRIPTION_EXPORT_COMPLEX	GO_TRANSCRIPTION_EXPORT_COMPLEX	GO_TRANSCRIPTION_EXPORT_COMPLEX	14	0.526328	1.53032	0.0452006	0.417097	0.388546	1883	tags=29%, list=5%, signal=27%	C12orf50/DDX39B/POLDIP3/CHTOP
GO_CHAPERONE_MEDIATED_PROTEIN_FOLDING	GO_CHAPERONE_MEDIATED_PROTEIN_FOLDING	GO_CHAPERONE_MEDIATED_PROTEIN_FOLDING	57	0.344459	1.43609	0.0452166	0.417097	0.388546	6964	tags=35%, list=20%, signal=28%	DNAJC5/HSPA14/DNAJB5/BAG1/HSPA1B/HSPE1/HSPA9/ST13/PEX19/DNAJC7/UNC45B/DNAJB1/SGTA/FKBP1B/PDIA4/PDCD5/HSPA1A/HSPA1L/TOR1B/CD74
GO_REGULATION_OF_SPHINGOLIPID_BIOSYNTHETIC_PROCESS	GO_REGULATION_OF_SPHINGOLIPID_BIOSYNTHETIC_PROCESS	GO_REGULATION_OF_SPHINGOLIPID_BIOSYNTHETIC_PROCESS	12	0.553087	1.53375	0.0453615	0.417711	0.389118	2985	tags=33%, list=9%, signal=30%	ORMDL2/PRKCD/PLA2G6/TNF
GO_CELL_CELL_ADHESION_VIA_PLASMA_MEMBRANE_ADHESION_MOLECULES	GO_CELL_CELL_ADHESION_VIA_PLASMA_MEMBRANE_ADHESION_MOLECULES	GO_CELL_CELL_ADHESION_VIA_PLASMA_MEMBRANE_ADHESION_MOLECULES	223	0.246545	1.28898	0.0454118	0.417711	0.389118	10979	tags=36%, list=32%, signal=25%	CBLN1/CDH2/CDH16/ITGAM/EFNA5/CDH17/IGSF21/LRFN5/PCDHGA5/PCDHA8/CDHR5/CELSR2/CLSTN3/GRID2/CDH13/CDH24/PCDHGA1/MAPK7/MBP/ROBO3/PCDHA2/CLDN10/PTPRT/LRRC4C/CDH4/CDH9/MYPN/TENM1/BSG/CD177/IL1RAP/WNK1/PCDH11Y/VSTM2L/CDHR1/CDH11/CLDN23/IL1RN/PECAM1/CNTN4/LRRC4/CADM1/CD84/ACVR1/CLDN19/PCDH18/BMP2/SLITRK2/PCDHAC1/DSG4/PCDH17/AMIGO1/PCDHA3/MAPK14/DAB1/FAT4/PTPRF/CDH1/MDGA1/ITGA5/AMIGO3/UMOD/DCHS1/SDK2/CDH1…
GO_RESPONSE_TO_ETHANOL	GO_RESPONSE_TO_ETHANOL	GO_RESPONSE_TO_ETHANOL	115	0.285233	1.35289	0.0455416	0.417971	0.38936	7292	tags=31%, list=21%, signal=25%	PRKCE/HMGCR/TBXA2R/CA3/PTK2B/DBH/G6PD/ADCYAP1R1/RHOA/CNR1/GSN/ACTR2/GGH/PTEN/SLC2A4/ACTC1/UGT1A1/SPI1/GOT2/SDF4/SOD1/STAR/FYN/DRD4/MGMT/CDO1/HPGD/PSMD14/RARA/DNMT3A/DRD2/AVP/ITPR2/CDK1/CASP8/HTR3A
GO_ENDOPLASMIC_RETICULUM_CALCIUM_ION_HOMEOSTASIS	GO_ENDOPLASMIC_RETICULUM_CALCIUM_ION_HOMEOSTASIS	GO_ENDOPLASMIC_RETICULUM_CALCIUM_ION_HOMEOSTASIS	21	0.458514	1.50401	0.0455688	0.417971	0.38936	2485	tags=29%, list=7%, signal=27%	TMBIM6/ATP2A1/ITPR1/PSEN1/TMCO1/BCAP31
GO_POSITIVE_REGULATION_OF_DEVELOPMENTAL_GROWTH	GO_POSITIVE_REGULATION_OF_DEVELOPMENTAL_GROWTH	GO_POSITIVE_REGULATION_OF_DEVELOPMENTAL_GROWTH	162	0.2614	1.3094	0.0457498	0.418906	0.390231	6101	tags=24%, list=18%, signal=20%	DDX39B/DIO3/EFNA5/ZP3/CYFIP1/RND2/RNF157/PIN1/SMURF1/CPNE9/DLL1/SYT4/LRP1/SPTBN4/HSF1/NDEL1/NTN1/PAK1/ZFYVE27/ARX/EZR/CDH4/MEGF8/GH1/WT1/NEDD4L/MUL1/SMO/BBS4/GLI1/GDI1/MAP1B/IL7/MTM1/GHR/IGF1/LIMK1/DRD2/BCL2
GO_IMMUNE_RESPONSE_TO_TUMOR_CELL	GO_IMMUNE_RESPONSE_TO_TUMOR_CELL	GO_IMMUNE_RESPONSE_TO_TUMOR_CELL	15	-0.48644	-1.54857	0.0457997	0.418906	0.390231	11648	tags=67%, list=34%, signal=44%	MICA/HSPD1/KLRC4-KLRK1/HMGB1/CD274/CD160/IL12B/HAVCR2/HRG
GO_SYNAPTIC_VESICLE_EXOCYTOSIS	GO_SYNAPTIC_VESICLE_EXOCYTOSIS	GO_SYNAPTIC_VESICLE_EXOCYTOSIS	116	0.283863	1.34801	0.046138	0.420912	0.3921	3359	tags=20%, list=10%, signal=18%	DNAJC5/NCS1/VPS18/HTR2A/CALM3/PIP5K1C/STX11/UNC13C/STX1B/GIPC1/CNR1/SYT4/CHRNA4/BACE1/PSEN1/SYP/BRAF/PRKCG/SV2A/CDK5/VAMP1/NAPA/RIMS4
GO_NEGATIVE_REGULATION_OF_RNA_SPLICING	GO_NEGATIVE_REGULATION_OF_RNA_SPLICING	GO_NEGATIVE_REGULATION_OF_RNA_SPLICING	25	0.435418	1.49571	0.0461487	0.420912	0.3921	5376	tags=36%, list=16%, signal=30%	C1QBP/PTBP3/CELF4/TMBIM6/PTBP2/RPS26/SAP18/SRSF9/HNRNPA2B1
GO_NEGATIVE_REGULATION_OF_CYTOKINE_PRODUCTION	GO_NEGATIVE_REGULATION_OF_CYTOKINE_PRODUCTION	GO_NEGATIVE_REGULATION_OF_CYTOKINE_PRODUCTION	233	0.243436	1.28062	0.0464028	0.422636	0.393706	8246	tags=30%, list=24%, signal=23%	LAPTM4B/HOMER3/MEFV/C1QBP/CSK/FFAR4/MERTK/PIN1/TIGIT/ARG1/HOMER2/TRIB2/DLL1/HSF1/CD200/NPLOC4/GPNMB/SFTPD/TNF/NLRC3/IFIH1/ABCD1/IKBKE/ARRB1/NLRP12/GBP1/CRYBA1/PIBF1/CD2AP/NFKB1/TWIST1/EZR/TAX1BP1/C5AR2/PTGER4/MAVS/HDAC9/MUL1/DHX58/ISG15/PTPRC/CIDEA/PPP1R11/SSC5D/RARA/YY1/IGF1/SOCS5/TLR6/CD96/CD84/UBA7/CX3CR1/PGLYRP3/INHBB/TRIM25/LGALS9/BPI/VSIG4/ZFPM1/TIA1/ARG2/ANXA1/NDFIP1/SARS/LEF1/PDCD1LG2/SRG…
GO_GRANULOCYTE_MIGRATION	GO_GRANULOCYTE_MIGRATION	GO_GRANULOCYTE_MIGRATION	113	0.285382	1.34969	0.0465426	0.423316	0.394339	11576	tags=44%, list=33%, signal=30%	C1QBP/PIP5K1C/CKLF/CCL20/CCL24/CAMK1D/GBF1/CCL16/CSF3R/CXCR1/IL36G/C5AR2/PTGER4/CD177/KARS/VAV3/IL1F10/IL1RN/PECAM1/MOSPD2/CD74/PIK3CD/CXCL6/IL1B/MAPK14/ANXA1/SYK/IL17RC/PREX1/MPP1/FCER1G/CMKLR1/CXCL8/CCL13/CCL1/UMOD/CXCL5/CXCL9/IL36A/IL36RN/PF4/S100A9/CCL25/RARRES2/JAM3/CD99L2/CXCL11/SCG2/XCL1/IL17RA
GO_ESTABLISHMENT_OF_PIGMENT_GRANULE_LOCALIZATION	GO_ESTABLISHMENT_OF_PIGMENT_GRANULE_LOCALIZATION	GO_ESTABLISHMENT_OF_PIGMENT_GRANULE_LOCALIZATION	24	0.441095	1.50157	0.0466633	0.42382	0.394809	7861	tags=38%, list=23%, signal=29%	MYO5A/RAB1A/RAB17/GPR143/SHROOM2/BBS4/BBS7/RAB27B/MKKS
GO_CALCIUM_MEDIATED_SIGNALING	GO_CALCIUM_MEDIATED_SIGNALING	GO_CALCIUM_MEDIATED_SIGNALING	199	0.251443	1.29369	0.0468172	0.424177	0.395141	8330	tags=31%, list=24%, signal=24%	HOMER3/CALM3/PPP1R9A/PTK2B/CCL20/NFATC4/MYO5A/HOMER2/HRC/PLCG2/SLA2/CDH13/ITPR1/MAPK7/RCAN2/LMCD1/GPR143/TNFSF11/NFATC2/BCAP31/TNF/CCR2/PPP3CB/GBP1/CXCR1/ATP1B1/NUDT4/FKBP1B/CAMKK2/RGN/NFAT5/ZMPSTE24/FHL2/PTPRC/TMEM38B/HTT/CCRL2/ADA/CD3E/CALM2/PTGFR/CD22/IGF1/EGFR/JPH2/CX3CR1/PDK2/MTOR/PLCE1/CHP2/NRG1/PPP3R1/CXCR5/GRM5/TNNI3/SYK/CLIC2/CXCR4/CMKLR1/PPP3CA/LAT2/CXCL8
GO_REGULATION_OF_OSTEOBLAST_DIFFERENTIATION	GO_REGULATION_OF_OSTEOBLAST_DIFFERENTIATION	GO_REGULATION_OF_OSTEOBLAST_DIFFERENTIATION	103	0.29217	1.36256	0.0468332	0.424177	0.395141	9505	tags=35%, list=27%, signal=25%	JAG1/HEMGN/NELL1/SMAD3/TMEM119/GNAS/SFRP1/SOX11/GDPD2/HAND2/TNF/UCMA/CEBPD/FGF23/TOB1/PTCH1/NOCT/TWIST1/AXIN2/LRP5/AREG/GLI1/IGF1/ID4/ACVR1/BMP2/GDF10/CTHRC1/NPNT/TMEM64/RORB/IFITM1/FBN2/PRKACA/BMPR1B/WNT4
GO_MUSCLE_CELL_DEVELOPMENT	GO_MUSCLE_CELL_DEVELOPMENT	GO_MUSCLE_CELL_DEVELOPMENT	161	0.260769	1.30474	0.0470538	0.42512	0.39602	8368	tags=29%, list=24%, signal=22%	DDX39B/GATA4/CFL2/MYF6/IGSF22/WFIKKN2/AGT/PIN1/NFATC4/G6PD/SIX1/SGCB/NFATC2/MYOM3/PDGFRA/ACTC1/RAMP2/KLHL41/PAK1/SGCZ/MYPN/ACTN2/KRT19/HDAC9/ENG/SMO/ZMPSTE24/SMYD3/FHL2/BVES/NRAP/LRRC10/UCHL1/YY1/IGF1/BCL2/MAP2K4/MTOR/CSRP3/CDK1/PARP2/CAV3/TRIM54/MYBPC3/PPP3CA/ADRA1A/ACTA1
GO_SPLICEOSOMAL_SNRNP_ASSEMBLY	GO_SPLICEOSOMAL_SNRNP_ASSEMBLY	GO_SPLICEOSOMAL_SNRNP_ASSEMBLY	42	0.370894	1.45135	0.0470683	0.42512	0.39602	7241	tags=33%, list=21%, signal=26%	SART1/SNUPN/SNRPD3/PRPF3/SNRPC/GEMIN7/PRPF31/PRPF19/PRPF8/GEMIN2/GEMIN4/RNU4-1/SMN1/CLNS1A
GO_CULLIN_FAMILY_PROTEIN_BINDING	GO_CULLIN_FAMILY_PROTEIN_BINDING	GO_CULLIN_FAMILY_PROTEIN_BINDING	17	0.491141	1.51679	0.0471778	0.425517	0.39639	8962	tags=53%, list=26%, signal=39%	CCDC22/RBX1/RNF7/DCUN1D1/SKP1/KCTD6/DCUN1D4/DDB1/DCUN1D2
GO_RRNA_METABOLIC_PROCESS	GO_RRNA_METABOLIC_PROCESS	GO_RRNA_METABOLIC_PROCESS	196	-0.222164	-1.258	0.0472646	0.42556	0.39643	7773	tags=33%, list=22%, signal=26%	RPL7L1/RSL1D1/RPL5/NIFK/RPL35A/METTL16/DDX47/RPL11/RPS17/NOL10/HEATR1/EXOSC7/NSUN3/ISG20/ERI3/NVL/EBNA1BP2/DDX52/RPL27/PELP1/RPL7A/RPL26/WDR3/RPS16/FDXACB1/RPS14/RRS1/NOP14/ERI1/SBDS/RPS2/NOL11/NOLC1/NOC4L/MRPL1/RPS8/METTL15/REXO4/THUMPD1/RPS21/GTPBP4/BMS1/RPS27/RRP7A/NGDN/FRG1/RRP36/RRP1B/RPS19/SIRT1/NOP56/RIOK3/RPS24/RPS15/RPL35/ZNHIT3/EXOSC3/TSR1/RPS6/TFB2M/NUDT16/MRM1/GAR1/ISG20L2
GO_POSITIVE_REGULATION_OF_UBIQUITIN_PROTEIN_TRANSFERASE_ACTIVITY	GO_POSITIVE_REGULATION_OF_UBIQUITIN_PROTEIN_TRANSFERASE_ACTIVITY	GO_POSITIVE_REGULATION_OF_UBIQUITIN_PROTEIN_TRANSFERASE_ACTIVITY	32	0.402472	1.47399	0.0473934	0.42556	0.39643	8962	tags=38%, list=26%, signal=28%	CDC14B/PIN1/RAB1A/PLK1/PTEN/MASTL/DCUN1D1/GORASP1/DCUN1D4/PINK1/MAGEA2/DCUN1D2
GO_ODONTOGENESIS	GO_ODONTOGENESIS	GO_ODONTOGENESIS	117	0.283166	1.34626	0.0474297	0.42556	0.39643	8285	tags=31%, list=24%, signal=23%	ADAMTS5/TBX1/MYO5A/FOXC1/RHOA/ZNF22/SNX10/TNFSF11/PAX9/HAND2/PDGFRA/CSF3R/SHH/TWIST1/GLI2/AXIN2/BSG/LHX8/PAM/COL1A2/SMO/FOXO1/CNNM4/TRAF6/SCN5A/BMP2/DLX1/FGF10/KLK5/DLX2/DMRT3/OSR2/LEF1/MMP20/TNFRSF11B/SERPINE1
GO_ACTIN_NUCLEATION	GO_ACTIN_NUCLEATION	GO_ACTIN_NUCLEATION	50	0.354947	1.43827	0.0474447	0.42556	0.39643	7567	tags=36%, list=22%, signal=28%	AP1AR/CYFIP1/ACTR3C/ABI2/ARPC1A/GSN/ACTR3/ACTR2/ARPC3/WIPF3/WASH3P/SPIRE2/ARPC1B/BRK1/ARPC5/WASH6P/WHAMM/PICK1
GO_POSITIVE_REGULATION_OF_ERBB_SIGNALING_PATHWAY	GO_POSITIVE_REGULATION_OF_ERBB_SIGNALING_PATHWAY	GO_POSITIVE_REGULATION_OF_ERBB_SIGNALING_PATHWAY	29	-0.378609	-1.46191	0.0477514	0.427331	0.398079	3459	tags=24%, list=10%, signal=22%	RBPJ/PLAUR/CBL/EGF/ADAM17/HIP1
GO_REGULATION_OF_HUMORAL_IMMUNE_RESPONSE	GO_REGULATION_OF_HUMORAL_IMMUNE_RESPONSE	GO_REGULATION_OF_HUMORAL_IMMUNE_RESPONSE	71	0.321075	1.40211	0.0477737	0.427331	0.398079	7296	tags=34%, list=21%, signal=27%	C1QBP/PHB/ZP3/ZP4/CD59/SPINK5/C4BPA/C7/TNF/IGKC/CD46/C5AR2/IGHG1/PTPRC/C1S/CPB2/SUSD4/C6/CFH/C4BPB/KLK5/VSIG4/C4A/CFB
GO_DETECTION_OF_STIMULUS	GO_DETECTION_OF_STIMULUS	GO_DETECTION_OF_STIMULUS	375	0.224759	1.24398	0.0479229	0.427605	0.398335	13038	tags=46%, list=38%, signal=29%	OR6M1/OR2D2/TAC1/TRPM3/HTR2A/CALM3/FFAR4/UBE2B/TLR2/OR14C36/KCNMB3/NR2E3/RFC2/OR51E2/PRDM12/OR8G3P/PPEF1/TRPA1/LPO/RFC4/OR52A1/FOXF1/BACE1/POLD2/MRPS9/METAP2/RBX1/OR6T1/BEST1/OR8A1/OR4F4/OR1J1/OR4K15/RP1/CCDC66/ARRB1/OR5V1/FNTB/CACNA1F/OR2W3/EYS/OR8G2P/GPR88/METAP1/PKD2L1/TAS2R14/SMO/DNAJA1/OR2H1/OR56B4/TAS2R30/SSC5D/FYN/OR7E24/NOD1/CALM2/CNGB1/PDE6A/OR6C3/ASIC3/PHF24/OR4C3/PNKP/OR2T2/CADM1/CACNA…
GO_ANTIGEN_BINDING	GO_ANTIGEN_BINDING	GO_ANTIGEN_BINDING	74	0.318215	1.39813	0.0479579	0.427605	0.398335	10398	tags=45%, list=30%, signal=31%	DHCR24/TSPAN4/IL7R/HLA-DQA1/HLA-DRB1/PLG/IGKC/LILRA2/IGHV3-49/LILRA1/IGHG1/HLA-E/HLA-DPB1/KLRD1/TRDC/FCN2/HLA-DPA1/TRBV12-3/SLC7A8/IGHA2/IGHV4-34/HLA-DRA/IGHV4-39/IGKV1-6/IGLV3-22/TRBV7-9/SLC7A9/KLRC2/IGLV1-47/IGHV4-28/TAP1/IGKV2D-28/SLAMF1
GO_CHYLOMICRON	GO_CHYLOMICRON	GO_CHYLOMICRON	11	-0.541964	-1.56018	0.0480019	0.427605	0.398335	9605	tags=73%, list=28%, signal=53%	APOB/APOH/APOC1/APOC2/LSR/APOE/APOA2
GO_REGULATION_OF_SYNAPTIC_TRANSMISSION_GLUTAMATERGIC	GO_REGULATION_OF_SYNAPTIC_TRANSMISSION_GLUTAMATERGIC	GO_REGULATION_OF_SYNAPTIC_TRANSMISSION_GLUTAMATERGIC	65	0.330404	1.4161	0.0482629	0.428381	0.399057	4785	tags=25%, list=14%, signal=21%	MAPK8IP2/CDH2/HTR2A/PLA2G6/PTK2B/CNR1/CUBN/PSEN1/CDK5/GRIK1/TNF/CCR2/CACNG3/GRM8/TNR/CACNG8
GO_HORMONE_MEDIATED_SIGNALING_PATHWAY	GO_HORMONE_MEDIATED_SIGNALING_PATHWAY	GO_HORMONE_MEDIATED_SIGNALING_PATHWAY	211	0.248926	1.28976	0.0482646	0.428381	0.399057	8199	tags=28%, list=24%, signal=21%	VDR/TRIM68/RXRA/NR2F1/ABHD2/NR1I2/PHB/ACSL1/NCOA4/RNF14/NR2E3/WBP2/OR51E2/NR4A3/DDRGK1/SCGB2A1/RHOA/PAQR7/SFRP1/PAQR8/NR3C2/TRIP4/PARK7/LGR5/NR1D1/RNF4/NUP62/ESR2/PAK1/RORC/LBH/YWHAH/DNAJA1/FHL2/NR1H3/UFM1/SLC27A1/KCTD6/RARA/NR4A2/RARG/DAB2/NR0B1/TSHB/CDK7/THRB/LHB/ADIPOR2/CRHR2/NKX3-1/HEYL/AR/PGR/LEF1/ADIPOR1/NR6A1/RORB/METTL21C/ZNF366
GO_POSITIVE_REGULATION_OF_NEURAL_PRECURSOR_CELL_PROLIFERATION	GO_POSITIVE_REGULATION_OF_NEURAL_PRECURSOR_CELL_PROLIFERATION	GO_POSITIVE_REGULATION_OF_NEURAL_PRECURSOR_CELL_PROLIFERATION	47	0.359607	1.43837	0.0482869	0.428381	0.399057	6295	tags=32%, list=18%, signal=26%	VEGFC/FLNA/GJC2/LYN/NES/OTP/ASCL1/SHH/GLI2/INSM1/SMO/CDON/GLI1/DRD2/CX3CR1
GO_PHAGOSOME_MATURATION	GO_PHAGOSOME_MATURATION	GO_PHAGOSOME_MATURATION	44	0.363725	1.43779	0.0484539	0.428734	0.399386	5913	tags=30%, list=17%, signal=25%	RAB7A/ATP6V0A2/ATP6V1C1/ATP6V1B2/ATP6V1G1/ATP6V1D/ATP6V0E1/RAB38/ATP6V1F/RAB43/ATP6V0D1/ATP6V1E1/TCIRG1
GO_POSITIVE_REGULATION_OF_CELL_PROJECTION_ORGANIZATION	GO_POSITIVE_REGULATION_OF_CELL_PROJECTION_ORGANIZATION	GO_POSITIVE_REGULATION_OF_CELL_PROJECTION_ORGANIZATION	347	0.227367	1.24823	0.0484587	0.428734	0.399386	6068	tags=22%, list=18%, signal=18%	CDC42/SERPINI1/DYNLL1/LRP8/PPP1R9A/EFNA5/MARK4/CYFIP1/RND2/PTK2B/AGT/RNF157/RAPGEF1/COBL/RAB21/SMURF1/DBN1/CPNE9/RHOA/CNR1/RRN3/LYN/DNM2/CAMK1D/SYT4/LRP1/PSEN1/CDC42EP4/STYXL1/UBE2V2/ACTR2/TIAM1/AUTS2/BRAF/FBXO31/AP2A1/NDEL1/NEFL/EPHA3/NTN1/PLXNB1/RP1/KIDINS220/PAK1/FOXO6/ZFYVE27/CEP120/CENPJ/DNM1L/PARP6/FKBP1B/CDH4/MEGF8/TENM1/NEDD4L/MUL1/ANKRD27/ENPP2/BBS4/HTT/FYN/NTRK2/BRK1/GDI1/MAP1B/MIEN1/AN…
GO_VESICLE_TARGETING	GO_VESICLE_TARGETING	GO_VESICLE_TARGETING	91	0.300878	1.37196	0.0488619	0.431713	0.402162	6172	tags=30%, list=18%, signal=24%	AP1AR/RAB1B/CD59/RAB1A/SEC31A/ARFGAP2/GBF1/SAR1B/PSEN1/SCFD1/TRAPPC4/SEC24B/SEC24C/CLASP1/NAPA/ARFGAP3/GRIA1/TMED9/SEC23IP/SEC22B/AREG/STX5/TRAPPC1/ANKRD28/TMED10/GORASP1/TRAPPC10
GO_SECOND_MESSENGER_MEDIATED_SIGNALING	GO_SECOND_MESSENGER_MEDIATED_SIGNALING	GO_SECOND_MESSENGER_MEDIATED_SIGNALING	393	0.222314	1.23723	0.0489588	0.431904	0.402339	8330	tags=26%, list=24%, signal=20%	NOS2/ADCY5/HOMER3/CALM3/FPR1/PPP1R9A/RAMP1/UBE2B/ADGRL2/TBXA2R/PTK2B/AGT/CCL20/RUNDC3A/APLP1/NFATC4/MYO5A/HOMER2/ADGRD1/ADCYAP1R1/NPPB/HRC/PLCG2/GNAS/SLA2/CDH13/ITPR1/MAPK7/RCAN2/ADCY4/LMCD1/GPR143/TNFSF11/ADGRG5/LGR5/NFATC2/BCAP31/RAMP2/TNF/MC3R/CCR2/ADGRG2/PPP3CB/GBP1/CXCR1/ATP1B1/PDE3B/NUDT4/FKBP1B/CAMKK2/ADGRG6/PTGER4/RGN/NFAT5/ZMPSTE24/PTGER2/ADCY6/ADRA1B/PTGIR/FHL2/GCG/PTPRC/PTGER3/TMEM38B/…
GO_REGULATION_OF_PLASMA_MEMBRANE_ORGANIZATION	GO_REGULATION_OF_PLASMA_MEMBRANE_ORGANIZATION	GO_REGULATION_OF_PLASMA_MEMBRANE_ORGANIZATION	12	0.54839	1.52073	0.0491132	0.431904	0.402339	8848	tags=50%, list=26%, signal=37%	PRKCD/DNM2/GSN/AR/TMEFF2/SH3GL2
GO_MICROFIBRIL	GO_MICROFIBRIL	GO_MICROFIBRIL	10	-0.564922	-1.58074	0.0491187	0.431904	0.402339	2946	tags=50%, list=8%, signal=46%	MFAP1/ADAMTSL5/MFAP4/MFAP2
GO_INTRINSIC_COMPONENT_OF_EXTERNAL_SIDE_OF_PLASMA_MEMBRANE	GO_INTRINSIC_COMPONENT_OF_EXTERNAL_SIDE_OF_PLASMA_MEMBRANE	GO_INTRINSIC_COMPONENT_OF_EXTERNAL_SIDE_OF_PLASMA_MEMBRANE	19	0.474939	1.51127	0.0492245	0.431904	0.402339	7209	tags=42%, list=21%, signal=33%	FLT3LG/EFNA5/IGSF21/CD59/F10/GPIHBP1/PRND/PKHD1
GO_COP9_SIGNALOSOME	GO_COP9_SIGNALOSOME	GO_COP9_SIGNALOSOME	33	0.395468	1.45995	0.0492338	0.431904	0.402339	7381	tags=39%, list=21%, signal=31%	FLOT1/DYNLL1/HSPA1B/COPS6/COPS3/COPS7B/COPS2/HSPA1A/NCKIPSD/HSPA1L/COPS8/AMOTL1/TESPA1
GO_PLATELET_AGGREGATION	GO_PLATELET_AGGREGATION	GO_PLATELET_AGGREGATION	56	0.34314	1.42652	0.0493437	0.431904	0.402339	7638	tags=34%, list=22%, signal=26%	PRKCD/PDPN/FLNA/GNAS/LYN/TSPAN32/CD9/MYL12A/PDGFRA/PEAR1/C1QTNF1/FGA/METAP1/STXBP3/PRKCQ/HBB/SLC7A11/FIBP/SYK
GO_POSITIVE_REGULATION_OF_CELL_AGING	GO_POSITIVE_REGULATION_OF_CELL_AGING	GO_POSITIVE_REGULATION_OF_CELL_AGING	10	-0.563277	-1.57613	0.0493537	0.431904	0.402339	6702	tags=50%, list=19%, signal=40%	KRAS/SIRT1/MIR34A/PAWR
GO_FATTY_ACID_METABOLIC_PROCESS	GO_FATTY_ACID_METABOLIC_PROCESS	GO_FATTY_ACID_METABOLIC_PROCESS	244	0.24124	1.27545	0.0494155	0.431904	0.402339	8268	tags=30%, list=24%, signal=23%	CYP2S1/PON3/AOAH/CYGB/ETFB/CES1/ACAA1/ACSL1/BDH2/ACOX3/PLA2G3/GGT5/NR4A3/ACADL/UGT1A8/ECHS1/CNR1/ECHDC1/ECI2/PTGR1/NDUFS6/HADHB/CYP1A1/CYP2C8/ABHD5/SLC25A17/ACAT1/ABCD1/CRYL1/PLA2G10/ZADH2/SCP2/SLC27A4/TWIST1/FADS1/HACL1/CYP2C9/PAM/ALOX5AP/ACAA2/MGLL/HPGD/SLC27A1/DAGLB/PDP1/GCDH/SLC27A3/FABP1/AKR1C2/ELOVL1/CPT1C/GSTA1/CYP1A2/PDK2/CRAT/MTOR/IRS1/ALOXE3/PTGS2/ADIPOR2/ACOXL/MAPK14/CYP2D7/PECR/DECR1/…
GO_CELLULAR_RESPONSE_TO_EXOGENOUS_DSRNA	GO_CELLULAR_RESPONSE_TO_EXOGENOUS_DSRNA	GO_CELLULAR_RESPONSE_TO_EXOGENOUS_DSRNA	15	0.511043	1.51597	0.0495016	0.432005	0.402434	4366	tags=40%, list=13%, signal=35%	FLOT1/TMEM173/RALB/IFIH1/MAVS/MUL1
GO_TRICARBOXYLIC_ACID_CYCLE_ENZYME_COMPLEX	GO_TRICARBOXYLIC_ACID_CYCLE_ENZYME_COMPLEX	GO_TRICARBOXYLIC_ACID_CYCLE_ENZYME_COMPLEX	13	0.532042	1.5106	0.0495602	0.432005	0.402434	4895	tags=38%, list=14%, signal=33%	OGDH/MRPS36/BCKDHA/FH/BCKDK
GO_POSITIVE_REGULATION_OF_PEPTIDASE_ACTIVITY	GO_POSITIVE_REGULATION_OF_PEPTIDASE_ACTIVITY	GO_POSITIVE_REGULATION_OF_PEPTIDASE_ACTIVITY	173	0.255973	1.29381	0.0497137	0.432763	0.403139	7745	tags=29%, list=22%, signal=23%	MEFV/TBC1D10A/CYFIP2/AIFM1/SMAD3/CRADD/EFNA3/DDRGK1/PIDD1/RHOA/CLPX/LYN/PSME2/HSPE1/NLRP2/GSN/HSF1/MBP/BCAP31/TNF/CASP1/ARRB1/NLRP12/IFI16/PSME3/DIABLO/TANK/APOPT1/USP50/MUL1/KARS/FYN/PDCD5/PSMD14/NOD1/SERPINB3/ANTXR1/TNFSF15/CASP4/LGALS9/ST18/CASP8/NKX3-1/MAPK14/EFNA1/AIM2/PINK1/EGLN3/LCK/PICALM
GO_REPLICATION_FORK_PROCESSING	GO_REPLICATION_FORK_PROCESSING	GO_REPLICATION_FORK_PROCESSING	28	-0.38133	-1.46267	0.0499376	0.433391	0.403725	1881	tags=21%, list=5%, signal=20%	RFWD3/ZRANB3/ZNF365/CDK9/TONSL
	ID	Description	setSize	enrichmentScore	NES	pvalue	p.adjust	qvalues	rank	leading_edge	core_enrichment
KEGG_OXIDATIVE_PHOSPHORYLATION	KEGG_OXIDATIVE_PHOSPHORYLATION	KEGG_OXIDATIVE_PHOSPHORYLATION	113	0.431155	2.04875	0.000146242	0.0270547	0.0237065	6246	tags=30%, list=18%, signal=25%	NDUFB3/ATP6V0A2/COX7B/NDUFC2/COX7B2/NDUFA7/NDUFA2/UQCRQ/NDUFA1/NDUFB9/ATP6V1C1/NDUFA9/ATP6V1B2/ATP6V1G1/NDUFS6/ATP6V1D/NDUFC1/NDUFA8/NDUFA4/ATP6V0E1/NDUFB1/UQCRHL/COX11/ATP6V1F/COX17/COX15/NDUFS1/COX10/UQCR10/NDUFB4/ATP6V0D1/ATP6V1E1/TCIRG1/NDUFA5
KEGG_RIBOSOME	KEGG_RIBOSOME	KEGG_RIBOSOME	85	-0.601592	-2.9789	0.0003003	0.0277778	0.0243401	7635	tags=69%, list=22%, signal=54%	RPL15/RPL32/RPL35A/RPL11/RPL38/RPS17/RPS29/RPS27A/RPLP2/UBA52/RPL27/RPL7A/RPL10/RPL26/RPL13/RPS16/RPS13/RPS11/RPL29/RPL23A/RPL24/RPS18/RPS20/RPL13A/RPS12/RPS3/RPS15A/RPL18A/RPS3A/RPS2/RPL28/RPL23/RPS8/RPL36/RPS21/RPL30/RPL27A/RPL26L1/RPLP1/RPS27/RPS25/RPS19/RPL37/RPL21/RPL3/RPL37A/RPLP0/RPS24/RPS15/RPL35/RPS4X/RPS6/RPL39/RPL3L/RPL22L1/RPS10/RPL36A/RPL8
KEGG_AXON_GUIDANCE	KEGG_AXON_GUIDANCE	KEGG_AXON_GUIDANCE	123	0.347313	1.67217	0.000724008	0.0446472	0.0391218	7504	tags=33%, list=22%, signal=26%	RGS3/CDC42/CFL2/DPYSL5/RAC3/EFNA5/NFATC4/EFNA3/DCC/RHOA/SEMA3B/SLIT3/ROBO3/NFATC2/NGEF/SEMA4F/CDK5/EPHA3/NTN1/SEMA3A/PLXNB1/PAK1/PPP3CB/LRRC4C/NFAT5/SEMA6B/SEMA4C/FYN/RHOD/LIMK2/PAK2/LIMK1/EPHA7/SEMA4G/EPHA6/CFL1/CHP2/SEMA5A/PPP3R1/EFNA1/PLXNA1
KEGG_ALZHEIMERS_DISEASE	KEGG_ALZHEIMERS_DISEASE	KEGG_ALZHEIMERS_DISEASE	148	0.332151	1.64624	0.00113282	0.0523931	0.0459092	7387	tags=29%, list=21%, signal=23%	PSEN2/NDUFB3/COX7B/CALM3/NDUFC2/COX7B2/ATP2A3/NDUFA7/NDUFA2/UQCRQ/NDUFA1/NDUFB9/NDUFA9/ATP2A1/ITPR1/LRP1/BACE1/PSEN1/NDUFS6/NDUFC1/PLCB4/NDUFA8/CDK5/NDUFA4/TNF/PPP3CB/CACNA1F/NDUFB1/UQCRHL/IDE/NDUFS1/UQCR10/NDUFB4/PLCB2/CALM2/ATF6/NDUFA5/ITPR2/NDUFB2/CHP2/CASP8/PPP3R1/IL1B
KEGG_DRUG_METABOLISM_OTHER_ENZYMES	KEGG_DRUG_METABOLISM_OTHER_ENZYMES	KEGG_DRUG_METABOLISM_OTHER_ENZYMES	48	0.439914	1.76832	0.00284945	0.0681651	0.0597293	11381	tags=60%, list=33%, signal=41%	CES1/UGT1A5/UGT1A8/UGT1A3/UGT1A10/CYP3A43/UGT1A1/UGT1A9/UMPS/TK1/NAT2/UGT1A6/IMPDH1/UPP2/CYP3A5/NAT1/UGT2B15/UCK1/TYMP/UGT2B4/XDH/UGT1A7/CYP2A13/DPYD/CES5A/CYP3A4/CES2/UCK2/CDA
KEGG_TERPENOID_BACKBONE_BIOSYNTHESIS	KEGG_TERPENOID_BACKBONE_BIOSYNTHESIS	KEGG_TERPENOID_BACKBONE_BIOSYNTHESIS	15	0.611273	1.82	0.00288429	0.0681651	0.0597293	4107	tags=40%, list=12%, signal=35%	HMGCS1/IDI1/HMGCR/FDPS/ACAT1/HMGCS2
KEGG_METABOLISM_OF_XENOBIOTICS_BY_CYTOCHROME_P450	KEGG_METABOLISM_OF_XENOBIOTICS_BY_CYTOCHROME_P450	KEGG_METABOLISM_OF_XENOBIOTICS_BY_CYTOCHROME_P450	66	0.395747	1.70675	0.00290165	0.0681651	0.0597293	8372	tags=36%, list=24%, signal=28%	CYP2S1/UGT1A5/GSTM3/UGT1A8/UGT1A3/UGT1A10/CYP3A43/CYP1A1/CYP2C8/UGT1A1/UGT1A9/ALDH3A1/GSTM5/CYP2C9/UGT1A6/ADH1B/CYP3A5/AKR1C2/GSTA1/CYP1A2/UGT2B15/UGT2B4/ALDH1A3/UGT1A7
KEGG_VASCULAR_SMOOTH_MUSCLE_CONTRACTION	KEGG_VASCULAR_SMOOTH_MUSCLE_CONTRACTION	KEGG_VASCULAR_SMOOTH_MUSCLE_CONTRACTION	107	0.342502	1.61183	0.00294768	0.0681651	0.0597293	6882	tags=29%, list=20%, signal=23%	MYL6/ADCY5/PRKCD/PRKCE/PLA2G6/CALM3/RAMP1/PLA2G3/KCNMB3/RHOA/GNAS/ITPR1/ADCY4/BRAF/PLCB4/PRKCG/RAMP2/PLA2G10/CACNA1F/ADCY6/ADRA1B/PTGIR/PRKCH/PLCB2/CALM2/ACTG2/PRKCQ/MYLK2/AVPR1B/ITPR2/ADRA1D
KEGG_SPLICEOSOME	KEGG_SPLICEOSOME	KEGG_SPLICEOSOME	127	0.320728	1.55484	0.00516277	0.106124	0.0929903	7645	tags=27%, list=22%, signal=21%	SNRPA1/DDX39B/SART1/CCDC12/SNRPD3/SNU13/SNRNP40/LSM5/TRA2A/HSPA1B/CTNNBL1/PRPF3/SF3B5/SF3B4/SNRPC/SNRPA/SRSF8/SF3B2/SRSF9/SNRNP27/PRPF18/PRPF31/HSPA1A/LSM6/PRPF19/PRPF8/LSM3/HSPA1L/SRSF1/PQBP1/MAGOHB/PPIE/WBP11/ISY1
KEGG_HEMATOPOIETIC_CELL_LINEAGE	KEGG_HEMATOPOIETIC_CELL_LINEAGE	KEGG_HEMATOPOIETIC_CELL_LINEAGE	71	0.370805	1.61942	0.00624714	0.115572	0.101269	8975	tags=37%, list=26%, signal=27%	CD33/FLT3LG/CD3G/ITGAM/CD59/GYPA/IL1A/CD37/CD9/IL9R/IL3RA/IL7R/TNF/CSF3R/MS4A1/HLA-DRB1/CD3E/IL7/CD22/IL11RA/IL1B/HLA-DRA/ITGA5/GP5/CSF3/CD44
KEGG_PARKINSONS_DISEASE	KEGG_PARKINSONS_DISEASE	KEGG_PARKINSONS_DISEASE	111	0.325558	1.54047	0.00781135	0.131373	0.115115	6293	tags=23%, list=18%, signal=19%	NDUFB3/COX7B/NDUFC2/COX7B2/NDUFA7/NDUFA2/UQCRQ/NDUFA1/NDUFB9/NDUFA9/PARK7/NDUFS6/NDUFC1/NDUFA8/NDUFA4/SNCAIP/VDAC3/NDUFB1/UQCRHL/NDUFS1/UQCR10/NDUFB4/UCHL1/SLC25A4/NDUFA5/UBA7
KEGG_FC_GAMMA_R_MEDIATED_PHAGOCYTOSIS	KEGG_FC_GAMMA_R_MEDIATED_PHAGOCYTOSIS	KEGG_FC_GAMMA_R_MEDIATED_PHAGOCYTOSIS	90	0.335822	1.53403	0.00973491	0.15008	0.131507	8296	tags=38%, list=24%, signal=29%	PRKCD/CDC42/CFL2/PRKCE/PLA2G6/PIP5K1C/PLCG2/LYN/DNM2/ARPC1A/GSN/PRKCG/ARPC3/PAK1/GAB2/DNM1L/ARF6/PLA2G4D/PTPRC/ARPC1B/AMPH/LIMK2/ARPC5/VAV3/LIMK1/DNM1/CFL1/PIK3CD/PRKCB/NCF1/SYK/VASP/AKT2/CRKL
KEGG_PROTEASOME	KEGG_PROTEASOME	KEGG_PROTEASOME	43	0.417367	1.64026	0.011591	0.163567	0.143325	6329	tags=37%, list=18%, signal=30%	PSMC2/POMP/PSMC5/PSMB1/PSME2/PSMA3/PSMB7/PSMD6/PSME3/PSMA6/PSMC3/PSMC6/PSMD14/PSMC4/PSMD1/PSMB9
KEGG_DRUG_METABOLISM_CYTOCHROME_P450	KEGG_DRUG_METABOLISM_CYTOCHROME_P450	KEGG_DRUG_METABOLISM_CYTOCHROME_P450	65	0.364507	1.56737	0.0125267	0.163567	0.143325	8927	tags=37%, list=26%, signal=27%	UGT1A5/GSTM3/UGT1A8/UGT1A3/FMO1/UGT1A10/CYP3A43/CYP2C8/UGT1A1/UGT1A9/ALDH3A1/GSTM5/CYP2C9/UGT1A6/FMO4/ADH1B/CYP3A5/GSTA1/CYP1A2/UGT2B15/UGT2B4/ALDH1A3/UGT1A7/CYP2A13
KEGG_EPITHELIAL_CELL_SIGNALING_IN_HELICOBACTER_PYLORI_INFECTION	KEGG_EPITHELIAL_CELL_SIGNALING_IN_HELICOBACTER_PYLORI_INFECTION	KEGG_EPITHELIAL_CELL_SIGNALING_IN_HELICOBACTER_PYLORI_INFECTION	67	0.358079	1.54907	0.0132622	0.163567	0.143325	7554	tags=36%, list=22%, signal=28%	ATP6V0A2/CDC42/CSK/ATP6V1C1/ATP6V1B2/MAPK9/PLCG2/LYN/ATP6V1G1/ATP6V1D/ATP6V0E1/PAK1/CXCR1/NFKB1/JAM2/ATP6V1F/ATP6V0D1/NOD1/ATP6V1E1/TCIRG1/EGFR/MAP2K4/MAPK14/MAPK10
KEGG_PENTOSE_AND_GLUCURONATE_INTERCONVERSIONS	KEGG_PENTOSE_AND_GLUCURONATE_INTERCONVERSIONS	KEGG_PENTOSE_AND_GLUCURONATE_INTERCONVERSIONS	27	0.454023	1.59892	0.017834	0.206205	0.180686	8372	tags=44%, list=24%, signal=34%	UGT1A5/UGT1A8/UGT1A3/UGT1A10/UGT1A1/UGT1A9/CRYL1/UGT1A6/AKR1B1/UGT2B15/UGT2B4/UGT1A7
KEGG_VIBRIO_CHOLERAE_INFECTION	KEGG_VIBRIO_CHOLERAE_INFECTION	KEGG_VIBRIO_CHOLERAE_INFECTION	54	0.370296	1.53052	0.0216781	0.230057	0.201587	5913	tags=30%, list=17%, signal=25%	ATP6V0A2/SEC61G/ATP6V1C1/ATP6V1B2/PLCG2/SEC61A2/GNAS/ATP6V1G1/ATP6V1D/PRKCG/ATP6V0E1/ATP6V1F/PDIA4/ATP6V0D1/ATP6V1E1/TCIRG1
KEGG_NOTCH_SIGNALING_PATHWAY	KEGG_NOTCH_SIGNALING_PATHWAY	KEGG_NOTCH_SIGNALING_PATHWAY	46	0.384959	1.53057	0.022749	0.230057	0.201587	2223	tags=20%, list=6%, signal=18%	PSEN2/DTX4/JAG1/NOTCH3/DTX1/MAML2/DLL1/PSEN1/MFNG
KEGG_FOLATE_BIOSYNTHESIS	KEGG_FOLATE_BIOSYNTHESIS	KEGG_FOLATE_BIOSYNTHESIS	10	0.618235	1.62065	0.0236275	0.230057	0.201587	4737	tags=60%, list=14%, signal=52%	PTS/QDPR/GGH/SPR/DHFR/ALPP
KEGG_NATURAL_KILLER_CELL_MEDIATED_CYTOTOXICITY	KEGG_NATURAL_KILLER_CELL_MEDIATED_CYTOTOXICITY	KEGG_NATURAL_KILLER_CELL_MEDIATED_CYTOTOXICITY	111	0.297255	1.40654	0.0297716	0.275387	0.241306	8185	tags=33%, list=24%, signal=26%	RAC3/SHC4/SH2D1B/TNFRSF10D/PTK2B/IFNAR1/NFATC4/PLCG2/NCR1/SH3BP2/NFATC2/SHC1/BRAF/PRKCG/TNF/KIR2DL1/NCR2/KIR3DL1/PAK1/PPP3CB/NCR3/NFAT5/HLA-E/FYN/VAV3/PRF1/SHC3/KLRD1/CHP2/PIK3CD/SHC2/PPP3R1/PRKCB/SYK/LCK/FCER1G/PPP3CA
KEGG_MAPK_SIGNALING_PATHWAY	KEGG_MAPK_SIGNALING_PATHWAY	KEGG_MAPK_SIGNALING_PATHWAY	260	0.243999	1.29837	0.0371447	0.288909	0.253155	8296	tags=29%, list=24%, signal=22%	MAPK8IP2/CDC42/FLNB/RAC3/PLA2G6/RASGRP4/CACNA1I/CACNG6/PLA2G3/CACNA1B/FLNA/NFATC4/RASGRF1/HSPA1B/DUSP5/ECSIT/CACNA2D3/MAPK9/IL1A/MAP2K7/RASGRP1/NLK/MAPK7/FGF5/FGF1/FGF19/NFATC2/BRAF/PRKCG/PDGFRA/TNF/PAK1/ARRB1/PPP3CB/PLA2G10/CACNA1F/FGF23/CACNG3/RPS6KA6/NFKB1/GADD45A/FGF20/STMN1/DUSP10/CACNG8/CACNB1/NTRK2/HSPA1A/DUSP1/DUSP2/PAK2/HSPA1L/RAP1A/TRAF6/DUSP16/EGFR/CACNA2D4/MAP2K4/ELK4/FGF10/MAP3K2/MAP…
KEGG_BASE_EXCISION_REPAIR	KEGG_BASE_EXCISION_REPAIR	KEGG_BASE_EXCISION_REPAIR	33	0.405959	1.50238	0.0371681	0.288909	0.253155	4207	tags=30%, list=12%, signal=27%	NEIL2/POLE/MUTYH/POLD2/NEIL3/NTHL1/APEX2/HMGB1P1/LIG1/POLL
KEGG_NEUROACTIVE_LIGAND_RECEPTOR_INTERACTION	KEGG_NEUROACTIVE_LIGAND_RECEPTOR_INTERACTION	KEGG_NEUROACTIVE_LIGAND_RECEPTOR_INTERACTION	236	0.248203	1.30509	0.0382514	0.288909	0.253155	7800	tags=30%, list=22%, signal=23%	GRIA2/HTR2A/GRIA3/CHRNA3/FPR1/HCRTR1/TBXA2R/GRID1/ADCYAP1R1/CHRNB4/CNR1/PRLHR/GRID2/CHRNA4/GRIK4/MAS1/GRIA4/GABRB3/NPFFR1/GRIK1/MC3R/MCHR2/TAAR5/GLP2R/GABRQ/PLG/GRIA1/GABBR1/PTGER4/GH1/GRM8/TRHR/PTGER2/ADRA1B/PTGIR/LTB4R/PTGER3/GRIK5/DRD4/S1PR5/CHRND/PTGFR/GHR/DRD2/TAAR6/P2RY10/GABRA6/GABRA3/F2RL3/AVPR1B/TAAR2/TSHB/LPAR4/PRSS1/HTR2C/THRB/GZMA/ADRA1D/TACR2/CHRM1/LHB/CRHR2/PTH2R/GRM5/GIPR/PRL/GLP1R…
KEGG_OOCYTE_MEIOSIS	KEGG_OOCYTE_MEIOSIS	KEGG_OOCYTE_MEIOSIS	107	0.293774	1.38252	0.0396463	0.288909	0.253155	8310	tags=32%, list=24%, signal=24%	ADCY5/CALM3/CCNE2/CAMK2G/REC8/PPP2R5D/YWHAZ/ITPR1/AURKA/ADCY4/CDC25C/RBX1/CCNB2/PLK1/CDC23/BTRC/PPP3CB/RPS6KA6/YWHAH/ADCY6/SKP1/CALM2/IGF1/CDC16/ITPR2/CHP2/CDK1/PPP3R1/AR/PGR/PPP3CA/SPDYC/ITPR3/BUB1
KEGG_GLYCOSYLPHOSPHATIDYLINOSITOL_GPI_ANCHOR_BIOSYNTHESIS	KEGG_GLYCOSYLPHOSPHATIDYLINOSITOL_GPI_ANCHOR_BIOSYNTHESIS	KEGG_GLYCOSYLPHOSPHATIDYLINOSITOL_GPI_ANCHOR_BIOSYNTHESIS	24	0.43901	1.4989	0.0407365	0.288909	0.253155	3428	tags=29%, list=10%, signal=26%	DPM2/PIGP/PIGM/PIGH/PIGT/PIGU/PIGK
KEGG_GRAFT_VERSUS_HOST_DISEASE	KEGG_GRAFT_VERSUS_HOST_DISEASE	KEGG_GRAFT_VERSUS_HOST_DISEASE	31	0.402904	1.4748	0.043659	0.288909	0.253155	8282	tags=48%, list=24%, signal=37%	IL1A/TNF/KIR2DL1/KIR3DL1/HLA-DQA1/HLA-DRB1/HLA-E/HLA-DPB1/PRF1/KLRD1/HLA-DOB/HLA-DPA1/IL1B/HLA-DRA/CD86
KEGG_VALINE_LEUCINE_AND_ISOLEUCINE_DEGRADATION	KEGG_VALINE_LEUCINE_AND_ISOLEUCINE_DEGRADATION	KEGG_VALINE_LEUCINE_AND_ISOLEUCINE_DEGRADATION	42	0.371524	1.4547	0.043843	0.288909	0.253155	4961	tags=26%, list=14%, signal=22%	HMGCS1/PCCB/ACAA1/PCCA/MCCC1/ECHS1/BCKDHA/HADHB/ACAT1/HMGCS2/ACAA2
KEGG_WNT_SIGNALING_PATHWAY	KEGG_WNT_SIGNALING_PATHWAY	KEGG_WNT_SIGNALING_PATHWAY	145	0.268808	1.32811	0.0462042	0.288909	0.253155	8185	tags=30%, list=24%, signal=23%	RAC3/TCF7L2/CACYBP/PRICKLE2/NFATC4/CAMK2G/NKD1/SMAD3/PPP2R5D/MAPK9/RHOA/FOSL1/SFRP1/NLK/PSEN1/RBX1/NFATC2/PLCB4/PRKCG/WNT5B/BTRC/PPP3CB/CSNK1E/AXIN2/LRP5/NFAT5/PRICKLE1/SKP1/PLCB2/WNT8B/CSNK2A2/FZD6/TBL1Y/SMAD2/WNT1/DKK2/CHP2/SFRP4/PPP3R1/PRKCB/MAPK10/LEF1/WNT2/PPP3CA
KEGG_HUNTINGTONS_DISEASE	KEGG_HUNTINGTONS_DISEASE	KEGG_HUNTINGTONS_DISEASE	164	0.262344	1.31763	0.0463093	0.288909	0.253155	5191	tags=21%, list=15%, signal=18%	NDUFB3/COX7B/NDUFC2/COX7B2/NDUFA7/NDUFA2/UQCRQ/NDUFA1/NDUFB9/NDUFA9/DNAL1/CLTC/ITPR1/NDUFS6/NDUFC1/PLCB4/AP2A1/NDUFA8/NDUFA4/POLR2E/VDAC3/POLR2A/TBP/NDUFB1/UQCRHL/SOD1/DCTN1/POLR2L/NDUFS1/UQCR10/RCOR1/HTT/POLR2G/NDUFB4/PLCB2
KEGG_CALCIUM_SIGNALING_PATHWAY	KEGG_CALCIUM_SIGNALING_PATHWAY	KEGG_CALCIUM_SIGNALING_PATHWAY	169	0.259698	1.31113	0.0479777	0.288909	0.253155	8297	tags=30%, list=24%, signal=23%	NOS2/HTR2A/CALM3/CACNA1I/TBXA2R/PTK2B/ATP2A3/CACNA1B/PHKA2/CAMK2G/PLCG2/ATP2A1/GNAS/ITPR1/ERBB2/ADCY4/PLCB4/PRKCG/PDGFRA/VDAC3/PPP3CB/CACNA1F/ATP2B2/TRHR/ADRA1B/PTGER3/PLCD3/PDE1C/PLCB2/CALM2/PTGFR/SLC25A4/MYLK2/EGFR/AVPR1B/ITPR2/PLCE1/HTR2C/ADRA1D/CHP2/TACR2/CHRM1/PPP3R1/CACNA1G/GRM5/PRKCB/CCKBR/CACNA1A/PPP3CA/ADRA1A/ITPR3
KEGG_LONG_TERM_DEPRESSION	KEGG_LONG_TERM_DEPRESSION	KEGG_LONG_TERM_DEPRESSION	66	0.324202	1.39819	0.0484117	0.288909	0.253155	9549	tags=36%, list=28%, signal=26%	GRIA2/PLA2G6/GRIA3/PLA2G3/GNAS/LYN/GRID2/ITPR1/BRAF/PLCB4/PRKCG/PLA2G10/GRIA1/PPP1R17/PLCB2/IGF1/ITPR2/GRM5/PRKCB/CACNA1A/ITPR3/RYR1/GNAZ/PLA2G4A

## Sheet: Suppl Tab S6 GSEA GSE158802
	ID	Description	setSize	enrichmentScore	NES	pvalue	p.adjust	qvalues	rank	leading_edge	core_enrichment
GO_ACTIN_BINDING	GO_ACTIN_BINDING	GO_ACTIN_BINDING	329	0.412637	1.45952	9.999e-05	0.0313899	0.0276347	5722	tags=43%, list=31%, signal=30%	MIB2/CORO1C/SNTG2/MYO7B/MAP1A/TLN2/ACTN3/OPHN1/ALDOA/DAAM2/MYO5C/MYO1E/CORO2A/MYO18B/ACTN1/WASHC1/IPP/EPB41L1/SYNE1/MRTFA/FKBP15/MYRIP/PACRG/LIMA1/SYNE3/MAP1B/DIAPH3/COBL/PALLD/MYO19/EMD/CYFIP1/BLOC1S6/MYH9/MYO16/SYNE2/AFAP1/CORO2B/NCALD/ADD2/MYO7A/PTK2/MYH13/PPP1R9A/KIF18A/ANTXR1/ACTN4/CFL1/MACF1/EZR/PHACTR3/CTNNA2/FMN1/IMPACT/STK38L/FGD4/ABL1/ACTR2/TRIOBP/DMD/WASF2/VCL/MTSS2/CAP1/PXK/CNN2/PLS3/…
GO_MICROTUBULE_CYTOSKELETON_ORGANIZATION	GO_MICROTUBULE_CYTOSKELETON_ORGANIZATION	GO_MICROTUBULE_CYTOSKELETON_ORGANIZATION	465	0.387802	1.3827	9.999e-05	0.0313899	0.0276347	6552	tags=49%, list=36%, signal=33%	CFAP46/IFT172/ARHGEF2/ATF5/MAP1A/NIN/NUSAP1/NCOR1/BRSK2/IQCG/FKBP4/GOLGA2/PLK2/BCAS3/CKAP5/MAP6/MAP1B/HOOK2/HAUS6/CCP110/VCP/CEP85/ODF2/DCX/CEP57/CCNB1/TMEM67/EML4/USP33/GEN1/PRC1/CCDC65/MYH9/DYNC1LI2/CCDC40/CSNK1D/MAPRE3/SYNE2/CDK5/PCM1/EFHC1/XPO1/STAG2/UBXN2B/KATNB1/MAP4/NEK6/ATRX/MARK3/TPX2/MYBL2/CHMP1A/KATNA1/CDK5RAP2/PCLAF/DNAJB13/FGFR1OP/PTK2/TUBD1/CCDC88C/CKAP2/KIF4B/KIF18A/CENPJ/PLK1/EZR/…
GO_REGULATION_OF_CELL_CYCLE_PHASE_TRANSITION	GO_REGULATION_OF_CELL_CYCLE_PHASE_TRANSITION	GO_REGULATION_OF_CELL_CYCLE_PHASE_TRANSITION	389	0.398173	1.41374	9.999e-05	0.0313899	0.0276347	6714	tags=56%, list=36%, signal=36%	CDK10/ATF5/KCNH5/PSMD14/PSMD9/PINX1/RNASEH2B/HECW2/SIN3A/MAD1L1/AKT1/PSME2/ANKRD17/PSMC3/PLK2/TAOK3/CKAP5/CDC25C/CDCA5/RPTOR/HAUS6/CCP110/DLGAP5/RBL1/MEN1/PSMF1/USP44/ODF2/PSMD1/CEP57/CNTRL/CCNB1/ZNF830/ATM/DTL/GEN1/CDC73/MYO16/CSNK1D/MTBP/CCNB3/PCM1/OFD1/HUS1/CLSPN/ATAD5/PSME4/CDC27/NEK6/NEDD1/ERCC3/TPX2/PSMA7/CDK5RAP2/PSMD10/CNOT1/FGFR1OP/PHB2/DYRK3/MAD2L2/PRMT1/PSMA5/MRNIP/CTDSPL/PSMB6/CENPJ/P…
GO_REGULATION_OF_CYTOSKELETON_ORGANIZATION	GO_REGULATION_OF_CYTOSKELETON_ORGANIZATION	GO_REGULATION_OF_CYTOSKELETON_ORGANIZATION	416	0.383158	1.36311	9.999e-05	0.0313899	0.0276347	5954	tags=44%, list=32%, signal=30%	CDK10/ARHGEF2/ATF5/MAP1A/NIN/MYOC/WASHC1/MYCBP2/FKBP4/PLK2/ECT2/BCAS3/LIMA1/ARHGEF5/MAP6/MAP1B/CEP85/RND1/INPP5K/CYFIP1/CNTRL/TMEM67/GEN1/MAPRE3/CDK5/XPO1/TEK/STAG2/UBXN2B/AFAP1/KATNB1/ARPIN/TPX2/SLC9A1/CHMP1A/CDK5RAP2/SMAD3/ADD2/PTK2/PPP1R9A/CKAP2/RHOBTB3/KIF18A/CENPJ/PLK1/CFL1/CTNNA2/FMN1/ARHGAP18/ABL1/NUBP1/SDC4/ACTR2/DYNC1H1/TRIOBP/GPSM2/ARHGAP6/WASF2/BRCA1/TPR/RPS3/GRB2/PPFIA1/PAFAH1B1/CEP97…
GO_CELL_LEADING_EDGE	GO_CELL_LEADING_EDGE	GO_CELL_LEADING_EDGE	318	0.40429	1.429	0.0001	0.0313899	0.0276347	5558	tags=42%, list=30%, signal=30%	FGD3/LDB2/ARHGEF2/CORO1C/TLN2/S100A11/ROBO2/SH3RF1/FLOT2/SORBS2/ACTN1/DDX58/NHS/BCAS3/LIMA1/ATP7A/EXOC8/PACSIN2/COBL/PALLD/INPP5K/CYFIP1/USH2A/ALS2/MYH9/SYNE2/CDK5/ARPIN/GBF1/SLC9A1/PLEK2/ITSN1/CDC42BPA/PTK2/PPP1R9A/KIF18A/ANTXR1/CFL1/MACF1/PLXND1/EZR/CTNNA2/SCYL3/SLK/LDB1/NRBP1/PRKCI/FGD4/ABL1/ARHGEF26/ACTG2/PTPRJ/SGCE/ACTR2/WASF2/RPS3/PKD2/PAFAH1B1/DNM2/BAIAP2/MTSS2/MKLN1/ADAM17/FGR/CD44/KITLG/…
GO_CHROMOSOMAL_REGION	GO_CHROMOSOMAL_REGION	GO_CHROMOSOMAL_REGION	320	0.393139	1.39008	0.0001	0.0313899	0.0276347	6590	tags=56%, list=36%, signal=37%	PINX1/ESCO2/SIN3A/SCMH1/MAD1L1/DCTN5/XRCC6/ATR/ERCC4/CKAP5/CDCA5/RPA4/MEN1/KANSL1/TERB1/SETX/CDCA8/KNL1/CCNB1/ATM/SUV39H2/DYNC1LI2/CDC73/CENPO/DNMT1/MTBP/XPO1/GPATCH11/STAG2/NUP37/XRCC5/HELLS/ATRX/HMBOX1/INCENP/ORC3/CENPM/CHAMP1/KDM4D/CENPC/ERCC6L/MCM3/CENPN/PHF6/KIF18A/NABP2/PLK1/TNKS2/THOC2/SYCP2L/THOC1/RPA1/RNF8/WRAP53/TFIP11/HIST1H4H/UPF1/NUP160/APEX1/PCNA/UVRAG/BUB1/MAD2L1/SPC24/TPR/PARP1/HA…
GO_CHROMOSOME_SEGREGATION	GO_CHROMOSOME_SEGREGATION	GO_CHROMOSOME_SEGREGATION	294	0.406539	1.43392	0.0001	0.0313899	0.0276347	6863	tags=60%, list=37%, signal=38%	PINX1/TOP2B/ESCO2/HECW2/MAD1L1/NUSAP1/NCAPH/ERCC4/ECT2/AKAP8L/CDCA5/CEP85/DLGAP5/USP44/TOP2A/BRIP1/TERB1/RECQL5/SRPK1/CDCA8/KNL1/CCNB1/ATM/GEN1/PRC1/M1AP/RAD18/STAG2/KATNB1/NUP37/CDC27/NEK6/ATRX/CCNB1IP1/PTTG1/CHMP1A/INCENP/CDK5RAP2/CHMP4A/PHB2/CHAMP1/MAD2L2/CENPC/NR3C1/KIF4B/CENPN/KIF18A/PLK1/STAG3L1/SHOC1/TOP1/PTTG3P/SYCE2/IK/SMARCAD1/ACTR2/DYNC1H1/PCID2/KIF4A/TUBG2/UVRAG/BUB1/BRCA1/MMS19/MAD2L…
[truncated: 959 more rows]

## Sheet: Suppl Tab S7 GSVA GSE158802
	p	cor
GO_POSITIVE_REGULATION_OF_VIRAL_TRANSCRIPTION	0.0448219	0.39667
[truncated: 1,188 more rows]
